# Supplementary material for: Synthesis, crystal structure and Hirshfeld surface analysis of 2,2-di­chloro-3,3-dieth­oxy-1-(4-fluoro­phen­yl)propan-1-ol
Source: Acta Crystallogr E Crystallogr Commun. 2025 Apr 29;81(Pt 5):444–7. doi: 10.1107/S2056989025002154 (PMC12054764; doi:10.1107/S2056989025002154)
Supplement: Supplementary file 1 [file e-81-00444-sup1.cif]

##############################################################################
#                                                                            #
# This CIF contains the data in a paper accepted for publication in          #
# Acta Crystallographica Section E. It conforms to the requirements of       #
# Notes for Authors for Acta Crystallographica Section E, and has been       #
# peer reviewed under the auspices of the IUCr Commission on Journals.       #
#                                                                            #
# Full details of the Crystallographic Information File format               #
# are given in the paper "The Crystallographic Information File (CIF):       #
# a New Standard Archive File for Crystallography" by S. R. Hall, F. H.      #
# Allen and I. D. Brown [Acta Cryst. (1991), A47, 655-685].                  #
#                                                                            #
# The current version of the core CIF dictionary is obtainable from          #
# ftp://ftp.iucr.org/pub/cif_core.dic.                                       #
#                                                                            #
# Software is freely available for graphical display of the structure(s)     #
# in this CIF. For information consult the CIF software page                 #
# http://www.iucr.org/resources/cif/software.                                #
#                                                                            #
# This file may be used for bona fide research purposes within the           #
# scientific community so long as proper attribution is given to the journal # 
# article from which it was obtained.                                        #
#                                                                            #
##############################################################################
data_I
_audit_creation_method     'SHELXL-2019/2'
_journal_date_recd_electronic     2025-01-20
_journal_date_accepted     2025-03-06
_journal_name_full     'Acta Crystallographica, Section E'
_journal_year     2025
_journal_volume     81
_journal_issue      1
_journal_page_first     0
_journal_page_last     0
_journal_paper_category     GO
_journal_paper_doi     10.1107/S2056989025002154
_journal_coeditor_code     OI2015
_publ_contact_author_name     'Alebel N. Belay'
_publ_contact_author_address
;
Department of Chemistry
Bahir Dar University
PO Box 79,
Bahir Dar
Ethiopia
;
_publ_contact_author_email     alebel.nibret@bdu.edu.et
_publ_section_title
;
Synthesis, crystal structure and Hirshfeld surface analysis of
2,2-dichloro-3,3-diethoxy-1-(4-fluorophenyl)propan-1-ol
;
loop_
    _publ_author_name
    _publ_author_address
    'Saadet N. Guseynova'
;
Kosygin State University of Russia
117997 Moscow
Russian Federation
;
    'Aida I. Samigullina'
;
N. D. Zelinsky Institute of Organic Chemistry
Russian Academy of Sciences,
119991 Moscow
Russian Federation
;
    'Cemile Baydere Demir'
;
Physiotherapy program, Vocational School of Health Services,
Demiroglu Bilim University, 34570-Istanbul, T\"urkiye
;
    'Necmi Dege'
;
Department of Physics
Faculty of Sciences
Ondokuz May\?is University
Samsun 55200
T\"urkiye
;
    'Nayim Sepay'
;
Department of Chemistry
Lady Brabourne College
Kolkata 700017
India
;
    'Ennio Zangrando'
;
Department of Chemical and Pharmaceutical Sciences
University of Trieste
34127 Trieste
Italy
;
    'Khudayar I. Hasanov'
;
Azerbaijan Medical University
Scientific Research Centre (SRC)
A. Kasumzade St. 14
AZ 1022
Baku
Azerbaijan
;
    'Alebel N. Belay'
;
Department of Chemistry
Bahir Dar University
PO Box 79
Bahir Dar
Ethiopia
;
_publ_section_synopsis
;
We have isolated and structurally chracterized
2,2-dichloro-3,3-diethoxy-1-(4-fluorophenyl)propan-1-ol by simple
hydrogenation of 2,2-dichloro-3,3-diethoxy-1-(4-fluorophenyl)propan-1-one.
Hirshfeld surface analysis was performed.
;
_chemical_name_systematic
;
2,2-Dichloro-3,3-diethoxy-1-(4-fluorophenyl)propan-1-ol
;
_chemical_name_common     ?
_chemical_formula_moiety     'C13 H17 Cl2 F O3'
_chemical_formula_sum     'C13 H17 Cl2 F O3'
_chemical_formula_iupac     'C13 H17 Cl2 F O3'
_chemical_formula_weight     311.16
_chemical_melting_point     ?
_chemical_absolute_configuration     ad
_space_group_crystal_system     orthorhombic
_space_group_name_H-M_alt     'P 21 21 21'
_space_group_name_Hall     'P 2ac 2ab'
loop_
    _space_group_symop_operation_xyz
    'x, y, z'
    '-x+1/2, -y, z+1/2'
    '-x, y+1/2, -z+1/2'
    'x+1/2, -y+1/2, -z'
_cell_length_a     10.5608(3)
_cell_length_b     10.8048(3)
_cell_length_c     12.8872(4)
_cell_angle_alpha     90
_cell_angle_beta     90
_cell_angle_gamma     90
_cell_volume     1470.52(7)
_cell_formula_units_Z     4
_cell_measurement_reflns_used     13434
_cell_measurement_theta_min     3.44
_cell_measurement_theta_max     77.57
_cell_measurement_temperature     100(2)
_exptl_crystal_description     block
_exptl_crystal_colour     colourless
_exptl_crystal_size_max     0.150
_exptl_crystal_size_mid     0.120
_exptl_crystal_size_min     0.080
_exptl_crystal_density_diffrn     1.405
_exptl_crystal_density_meas     ?
_exptl_crystal_density_method     ?
_exptl_crystal_F_000     648
_exptl_absorpt_coefficient_mu     4.099
_exptl_absorpt_correction_type     multi-scan
_exptl_absorpt_process_details
;
(CrysAlis PRO; Rigaku OD, 2022)
;
_exptl_absorpt_correction_T_min     0.61074
_exptl_absorpt_correction_T_max     0.81000
_diffrn_ambient_temperature     100(2)
_diffrn_source     'micro-focus sealed X-ray tube'
_diffrn_radiation_type     CuK\a
_diffrn_radiation_wavelength     1.54184
_diffrn_measurement_device_type
           'Rigaku XtaLAB Synergy Dualflex diffractometer with a HyPix detector'
_diffrn_measurement_method     '\w scans'
_diffrn_detector_area_resol_mean     ?
_diffrn_reflns_number     15942
_diffrn_reflns_av_R_equivalents     0.0316
_diffrn_reflns_av_unetI/netI     0.0203
_diffrn_reflns_theta_min     5.342
_diffrn_reflns_theta_max     77.771
_diffrn_reflns_theta_full     67.684
_diffrn_measured_fraction_theta_max     0.998
_diffrn_measured_fraction_theta_full     1.000
_diffrn_reflns_limit_h_min     -12
_diffrn_reflns_limit_h_max     13
_diffrn_reflns_limit_k_min     -13
_diffrn_reflns_limit_k_max     11
_diffrn_reflns_limit_l_min     -15
_diffrn_reflns_limit_l_max     16
_diffrn_standards_number     0
_diffrn_standards_interval_time     0
_diffrn_standards_decay_%     0
_refine_special_details     ?
_reflns_number_total     3123
_reflns_number_gt     3111
_reflns_threshold_expression     'I > 2\s(I)'
_refine_ls_structure_factor_coef     Fsqd
_refine_ls_matrix_type     full
_refine_ls_R_factor_all     0.0247
_refine_ls_R_factor_gt     0.0247
_refine_ls_wR_factor_gt     0.0654
_refine_ls_wR_factor_ref     0.0654
_refine_ls_goodness_of_fit_ref     1.053
_refine_ls_restrained_S_all     1.053
_refine_ls_number_reflns     3123
_refine_ls_number_parameters     241
_refine_ls_number_restraints     0
_refine_ls_hydrogen_treatment     refall
_refine_ls_weighting_scheme     calc
_refine_ls_weighting_details
              'w=1/[\s^2^(Fo^2^)+(0.0332P)^2^+0.5017P] where P=(Fo^2^+2Fc^2^)/3'
_atom_sites_solution_hydrogens     difmap
_atom_sites_solution_primary     direct
_atom_sites_solution_secondary     difmap
_refine_ls_shift/su_max     0.000
_refine_ls_shift/su_mean     0.000
_refine_diff_density_max     0.168
_refine_diff_density_min     -0.183
_refine_ls_extinction_method
;
SHELXL2019 (Sheldrick, 2015<i>b</i>)
;
_refine_ls_extinction_coef     0.0022(4)
_refine_ls_extinction_expression
                                  'Fc^*^=kFc[1+0.001xFc^2^\l^3^/sin(2\q)]^-1/4^'
_refine_ls_abs_structure_details
;
Flack <i>x</i> determined using 1296 quotients [(I+)-(I-)]/[(I+)+(I-)]
(Parsons <i>et al.</i>,  2013)
;
_refine_ls_abs_structure_Flack     -0.001(6)
loop_
    _atom_type_symbol
    _atom_type_description
    _atom_type_scat_dispersion_real
    _atom_type_scat_dispersion_imag
    _atom_type_scat_source
    'C' 'C' 0.0181 0.0091
                         'International Tables Vol C Tables 4.2.6.8 and 6.1.1.4'
    'H' 'H' 0.0000 0.0000
                         'International Tables Vol C Tables 4.2.6.8 and 6.1.1.4'
    'Cl' 'Cl' 0.3639 0.7018
                         'International Tables Vol C Tables 4.2.6.8 and 6.1.1.4'
    'F' 'F' 0.0727 0.0534
                         'International Tables Vol C Tables 4.2.6.8 and 6.1.1.4'
    'O' 'O' 0.0492 0.0322
                         'International Tables Vol C Tables 4.2.6.8 and 6.1.1.4'
_computing_data_collection
;
CrysAlis PRO (Agilent, 2014)
;
_computing_cell_refinement
;
CrysAlis PRO (Agilent, 2014)
;
_computing_data_reduction
;
CrysAlis PRO (Agilent, 2014)
;
_computing_structure_solution
;
SHELXT2014 (Sheldrick, 2015<i>a</i>)
;
_computing_structure_refinement
;
SHELXL2019 (Sheldrick, 2015<i>b</i>)
;
_computing_molecular_graphics
;
DIAMOND (Brandenburg, 1999)
;
_computing_publication_material
;
WinGX (Farrugia, 2012)
;
loop_
    _atom_site_type_symbol
    _atom_site_label
    _atom_site_fract_x
    _atom_site_fract_y
    _atom_site_fract_z
    _atom_site_U_iso_or_equiv
    _atom_site_adp_type
    _atom_site_calc_flag
    _atom_site_occupancy
    _atom_site_disorder_assembly
    _atom_site_disorder_group
    Cl Cl1 0.21324(5) 0.29037(5) 0.37004(4) 0.02959(15) Uani d 1 . .
    Cl Cl2 0.30012(5) 0.13688(5) 0.19928(5) 0.03094(15) Uani d 1 . .
    F F1 -0.11669(14) 0.50329(16) 0.00613(12) 0.0394(4) Uani d 1 . .
    O O1 0.38547(17) 0.48111(15) 0.26820(14) 0.0308(4) Uani d 1 . .
    H H1 0.430(4) 0.531(4) 0.236(3) 0.067(13) Uiso d 1 . .
    O O2 0.46588(15) 0.13111(14) 0.38223(12) 0.0255(3) Uani d 1 . .
    O O3 0.55686(14) 0.25502(14) 0.26145(12) 0.0240(3) Uani d 1 . .
    C C1 0.4609(2) 0.2489(2) 0.33530(17) 0.0236(4) Uani d 1 . .
    H H1A 0.469(3) 0.315(3) 0.388(2) 0.032(7) Uiso d 1 . .
    C C2 0.3356(2) 0.2697(2) 0.27532(18) 0.0239(4) Uani d 1 . .
    C C3 0.3432(2) 0.3840(2) 0.20378(18) 0.0249(4) Uani d 1 . .
    H H3 0.410(3) 0.363(3) 0.149(2) 0.033(8) Uiso d 1 . .
    C C4 0.2194(2) 0.41543(19) 0.15014(17) 0.0245(4) Uani d 1 . .
    C C5 0.1336(2) 0.4959(2) 0.19664(19) 0.0266(4) Uani d 1 . .
    H H5 0.153(3) 0.530(3) 0.261(2) 0.024(7) Uiso d 1 . .
    C C6 0.0200(2) 0.5259(2) 0.14852(19) 0.0279(5) Uani d 1 . .
    H H6 -0.044(3) 0.580(3) 0.177(2) 0.036(8) Uiso d 1 . .
    C C7 -0.0049(2) 0.4741(2) 0.05275(19) 0.0301(5) Uani d 1 . .
    C C8 0.0770(2) 0.3949(2) 0.00310(18) 0.0319(5) Uani d 1 . .
    H H8 0.055(3) 0.361(3) -0.068(3) 0.043(8) Uiso d 1 . .
    C C9 0.1903(2) 0.3664(2) 0.05271(18) 0.0292(5) Uani d 1 . .
    H H9 0.248(3) 0.310(3) 0.021(2) 0.031(7) Uiso d 1 . .
    C C10 0.4336(2) 0.1240(3) 0.49060(18) 0.0328(5) Uani d 1 . .
    H H10A 0.477(3) 0.194(3) 0.528(2) 0.033(7) Uiso d 1 . .
    H H10B 0.339(4) 0.135(4) 0.500(3) 0.055(10) Uiso d 1 . .
    C C11 0.4728(3) -0.0001(3) 0.5306(2) 0.0356(6) Uani d 1 . .
    H H11A 0.436(3) -0.064(3) 0.492(3) 0.038(8) Uiso d 1 . .
    H H11B 0.452(3) -0.004(3) 0.604(3) 0.050(9) Uiso d 1 . .
    H H11C 0.565(3) -0.008(3) 0.520(3) 0.046(9) Uiso d 1 . .
    C C12 0.67911(19) 0.2820(2) 0.30512(18) 0.0253(4) Uani d 1 . .
    H H12A 0.709(3) 0.210(3) 0.349(2) 0.029(7) Uiso d 1 . .
    H H12B 0.671(3) 0.361(3) 0.350(3) 0.041(8) Uiso d 1 . .
    C C13 0.7697(2) 0.3031(2) 0.2167(2) 0.0314(5) Uani d 1 . .
    H H13A 0.854(3) 0.315(3) 0.243(2) 0.035(8) Uiso d 1 . .
    H H13B 0.741(3) 0.376(3) 0.180(3) 0.048(9) Uiso d 1 . .
    H H13C 0.772(3) 0.230(3) 0.172(2) 0.040(8) Uiso d 1 . .
loop_
    _atom_site_aniso_label
    _atom_site_aniso_U_11
    _atom_site_aniso_U_22
    _atom_site_aniso_U_33
    _atom_site_aniso_U_12
    _atom_site_aniso_U_13
    _atom_site_aniso_U_23
    Cl1 0.0233(2) 0.0294(3) 0.0361(3) 0.0038(2) 0.0084(2) 0.0058(2)
    Cl2 0.0267(3) 0.0218(2) 0.0443(3) -0.0002(2) -0.0073(2) -0.0079(2)
    F1 0.0330(8) 0.0470(9) 0.0381(8) 0.0109(7) -0.0091(6) 0.0037(7)
    O1 0.0322(9) 0.0209(7) 0.0392(9) -0.0089(7) -0.0052(7) 0.0006(7)
    O2 0.0293(7) 0.0232(7) 0.0242(7) -0.0001(6) 0.0035(6) -0.0002(6)
    O3 0.0170(7) 0.0280(8) 0.0270(7) -0.0020(6) 0.0015(6) -0.0020(6)
    C1 0.0221(10) 0.0223(10) 0.0265(10) -0.0008(8) 0.0042(8) -0.0024(8)
    C2 0.0201(9) 0.0209(10) 0.0305(10) -0.0015(8) 0.0032(8) -0.0032(8)
    C3 0.0219(9) 0.0246(10) 0.0281(10) -0.0031(8) 0.0013(8) -0.0019(9)
    C4 0.0226(10) 0.0231(10) 0.0278(10) -0.0020(8) 0.0026(8) 0.0022(8)
    C5 0.0291(11) 0.0217(10) 0.0290(11) -0.0016(9) 0.0012(9) -0.0002(9)
    C6 0.0274(11) 0.0242(10) 0.0323(11) 0.0034(9) 0.0029(9) 0.0036(9)
    C7 0.0260(11) 0.0321(12) 0.0320(11) 0.0014(9) -0.0015(9) 0.0090(10)
    C8 0.0330(12) 0.0359(13) 0.0270(12) 0.0035(10) -0.0006(9) -0.0007(10)
    C9 0.0275(11) 0.0325(11) 0.0275(10) 0.0020(10) 0.0027(9) -0.0008(9)
    C10 0.0310(12) 0.0444(14) 0.0229(11) 0.0053(11) 0.0023(9) 0.0021(10)
    C11 0.0378(14) 0.0410(14) 0.0281(12) -0.0037(11) 0.0002(10) 0.0050(10)
    C12 0.0194(10) 0.0248(10) 0.0316(10) -0.0036(8) -0.0001(8) -0.0024(9)
    C13 0.0221(11) 0.0347(12) 0.0374(12) -0.0030(9) 0.0039(9) 0.0053(10)
_geom_special_details
;
 All esds (except the esd in the dihedral angle between two l.s. planes)
 are estimated using the full covariance matrix.  The cell esds are taken
 into account individually in the estimation of esds in distances, angles
 and torsion angles; correlations between esds in cell parameters are only
 used when they are defined by crystal symmetry.  An approximate (isotropic)
 treatment of cell esds is used for estimating esds involving l.s. planes.
;
loop_
    _geom_bond_atom_site_label_1
    _geom_bond_atom_site_label_2
    _geom_bond_site_symmetry_2
    _geom_bond_distance
    _geom_bond_publ_flag
    Cl1 C2 . 1.792(2) ?
    Cl2 C2 . 1.778(2) ?
    F1 C7 . 1.362(3) ?
    O1 C3 . 1.410(3) ?
    O1 H1 . 0.82(5) ?
    O2 C1 . 1.410(3) ?
    O2 C10 . 1.440(3) ?
    O3 C1 . 1.392(3) ?
    O3 C12 . 1.438(3) ?
    C1 C2 . 1.549(3) ?
    C1 H1A . 0.99(3) ?
    C2 C3 . 1.544(3) ?
    C3 C4 . 1.518(3) ?
    C3 H3 . 1.02(3) ?
    C4 C5 . 1.391(3) ?
    C4 C9 . 1.397(3) ?
    C5 C6 . 1.389(3) ?
    C5 H5 . 0.93(3) ?
    C6 C7 . 1.380(4) ?
    C6 H6 . 0.97(3) ?
    C7 C8 . 1.374(4) ?
    C8 C9 . 1.392(3) ?
    C8 H8 . 1.01(4) ?
    C9 H9 . 0.96(3) ?
    C10 C11 . 1.495(4) ?
    C10 H10A . 1.01(3) ?
    C10 H10B . 1.01(4) ?
    C11 H11A . 0.94(3) ?
    C11 H11B . 0.97(4) ?
    C11 H11C . 0.99(4) ?
    C12 C13 . 1.505(3) ?
    C12 H12A . 1.01(3) ?
    C12 H12B . 1.03(3) ?
    C13 H13A . 0.97(3) ?
    C13 H13B . 0.97(4) ?
    C13 H13C . 0.98(3) ?
loop_
    _geom_angle_atom_site_label_1
    _geom_angle_atom_site_label_2
    _geom_angle_atom_site_label_3
    _geom_angle_site_symmetry_1
    _geom_angle_site_symmetry_3
    _geom_angle
    _geom_angle_publ_flag
    C3 O1 H1 . . 112(3) ?
    C1 O2 C10 . . 117.08(18) ?
    C1 O3 C12 . . 113.31(17) ?
    O3 C1 O2 . . 108.00(16) ?
    O3 C1 C2 . . 105.90(17) ?
    O2 C1 C2 . . 112.15(17) ?
    O3 C1 H1A . . 111.9(18) ?
    O2 C1 H1A . . 110.7(18) ?
    C2 C1 H1A . . 108.2(18) ?
    C3 C2 C1 . . 111.72(17) ?
    C3 C2 Cl2 . . 109.13(16) ?
    C1 C2 Cl2 . . 109.77(14) ?
    C3 C2 Cl1 . . 110.15(15) ?
    C1 C2 Cl1 . . 107.12(15) ?
    Cl2 C2 Cl1 . . 108.90(11) ?
    O1 C3 C4 . . 112.01(18) ?
    O1 C3 C2 . . 105.07(18) ?
    C4 C3 C2 . . 113.98(17) ?
    O1 C3 H3 . . 110.7(17) ?
    C4 C3 H3 . . 109.4(17) ?
    C2 C3 H3 . . 105.5(18) ?
    C5 C4 C9 . . 118.8(2) ?
    C5 C4 C3 . . 120.3(2) ?
    C9 C4 C3 . . 120.9(2) ?
    C6 C5 C4 . . 121.1(2) ?
    C6 C5 H5 . . 119.4(17) ?
    C4 C5 H5 . . 119.6(17) ?
    C7 C6 C5 . . 118.0(2) ?
    C7 C6 H6 . . 117.2(19) ?
    C5 C6 H6 . . 124.9(19) ?
    F1 C7 C8 . . 119.0(2) ?
    F1 C7 C6 . . 117.8(2) ?
    C8 C7 C6 . . 123.3(2) ?
    C7 C8 C9 . . 117.7(2) ?
    C7 C8 H8 . . 120(2) ?
    C9 C8 H8 . . 122(2) ?
    C8 C9 C4 . . 121.2(2) ?
    C8 C9 H9 . . 119.4(18) ?
    C4 C9 H9 . . 119.4(18) ?
    O2 C10 C11 . . 108.5(2) ?
    O2 C10 H10A . . 108.3(18) ?
    C11 C10 H10A . . 112.6(17) ?
    O2 C10 H10B . . 110(2) ?
    C11 C10 H10B . . 110(2) ?
    H10A C10 H10B . . 108(3) ?
    C10 C11 H11A . . 111(2) ?
    C10 C11 H11B . . 108(2) ?
    H11A C11 H11B . . 113(3) ?
    C10 C11 H11C . . 108(2) ?
    H11A C11 H11C . . 105(3) ?
    H11B C11 H11C . . 111(3) ?
    O3 C12 C13 . . 107.75(19) ?
    O3 C12 H12A . . 109.9(16) ?
    C13 C12 H12A . . 110.4(16) ?
    O3 C12 H12B . . 108.3(18) ?
    C13 C12 H12B . . 110.6(18) ?
    H12A C12 H12B . . 110(2) ?
    C12 C13 H13A . . 110.0(19) ?
    C12 C13 H13B . . 107(2) ?
    H13A C13 H13B . . 111(3) ?
    C12 C13 H13C . . 109.7(18) ?
    H13A C13 H13C . . 107(3) ?
    H13B C13 H13C . . 112(3) ?
loop_
    _geom_torsion_atom_site_label_1
    _geom_torsion_atom_site_label_2
    _geom_torsion_atom_site_label_3
    _geom_torsion_atom_site_label_4
    _geom_torsion_site_symmetry_1
    _geom_torsion_site_symmetry_2
    _geom_torsion_site_symmetry_3
    _geom_torsion_site_symmetry_4
    _geom_torsion
    _geom_torsion_publ_flag
    C12 O3 C1 O2 . . . . -80.7(2) ?
    C12 O3 C1 C2 . . . . 158.94(17) ?
    C10 O2 C1 O3 . . . . 145.47(19) ?
    C10 O2 C1 C2 . . . . -98.2(2) ?
    O3 C1 C2 C3 . . . . -49.1(2) ?
    O2 C1 C2 C3 . . . . -166.62(17) ?
    O3 C1 C2 Cl2 . . . . 72.14(18) ?
    O2 C1 C2 Cl2 . . . . -45.4(2) ?
    O3 C1 C2 Cl1 . . . . -169.77(14) ?
    O2 C1 C2 Cl1 . . . . 72.67(18) ?
    C1 C2 C3 O1 . . . . -52.0(2) ?
    Cl2 C2 C3 O1 . . . . -173.54(14) ?
    Cl1 C2 C3 O1 . . . . 66.95(19) ?
    C1 C2 C3 C4 . . . . -174.97(18) ?
    Cl2 C2 C3 C4 . . . . 63.5(2) ?
    Cl1 C2 C3 C4 . . . . -56.0(2) ?
    O1 C3 C4 C5 . . . . -28.8(3) ?
    C2 C3 C4 C5 . . . . 90.3(2) ?
    O1 C3 C4 C9 . . . . 149.9(2) ?
    C2 C3 C4 C9 . . . . -91.0(2) ?
    C9 C4 C5 C6 . . . . 1.1(3) ?
    C3 C4 C5 C6 . . . . 179.8(2) ?
    C4 C5 C6 C7 . . . . -0.5(3) ?
    C5 C6 C7 F1 . . . . 179.7(2) ?
    C5 C6 C7 C8 . . . . -0.1(4) ?
    F1 C7 C8 C9 . . . . -179.8(2) ?
    C6 C7 C8 C9 . . . . -0.1(4) ?
    C7 C8 C9 C4 . . . . 0.7(4) ?
    C5 C4 C9 C8 . . . . -1.2(3) ?
    C3 C4 C9 C8 . . . . -179.9(2) ?
    C1 O2 C10 C11 . . . . -167.2(2) ?
    C1 O3 C12 C13 . . . . -172.42(18) ?
loop_
    _geom_hbond_atom_site_label_D
    _geom_hbond_atom_site_label_H
    _geom_hbond_atom_site_label_A
    _geom_hbond_site_symmetry_A
    _geom_hbond_distance_DH
    _geom_hbond_distance_HA
    _geom_hbond_distance_DA
    _geom_hbond_angle_DHA
    _geom_hbond_publ_flag
    O1 H1 O2 3_655 0.82(5) 2.17(5) 2.975(2) 165(4) yes
    O1 H1 O3 3_655 0.82(5) 2.43(5) 3.046(2) 133(4) yes
_shelx_space_group_comment
;
The symmetry employed for this shelxl refinement is uniquely defined
by the following loop, which should always be used as a source of
symmetry information in preference to the above space-group names.
They are only intended as comments.
;
_shelx_estimated_absorpt_T_min     0.578
_shelx_estimated_absorpt_T_max     0.735
_shelx_hkl_file
;
   0   0   1    2.29    0.58
   0   0   2 7891.35  156.59
   0   0   3    1.93    1.88
   0   0   4 4679.42   99.16
   0   0   5    4.38    2.16
   0   0   6 3794.15   87.06
   0   0   7    7.26    3.67
   0   0   8 1580.28   48.11
   0   0   9    2.91    1.47
   0   0   9    3.86    3.87
   0   0  -9    3.88    1.69
   0   0  -9    0.21    1.25
   0   0  10  330.87   11.31
   0   0  10  308.69   20.29
   0   0 -10  297.51   11.74
   0   0 -11    0.75    1.78
   0   0  11    0.61    1.79
   0   0  11    0.54    3.52
   0   0 -11    4.53    4.34
   0   0 -12  725.59   37.62
   0   0  12  744.54   21.58
   0   0  12  785.15   21.36
   0   0 -12  755.32   22.37
   0   0  13    0.11    1.51
   0   0  13   -1.15    1.87
   0   0 -13   -0.28    1.63
   0   0  13   -0.65    1.98
   0   0  14  344.01   11.07
   0   0  14  335.55   11.54
   0   0 -14  351.24   12.03
   0   0  14  337.06   11.45
   0   0  15    0.15    1.07
   0   0  15   -0.63    1.33
   0   0  16  185.78    5.71
   0  -1   0    1.67    0.49
   0  -1   1 1449.32   29.77
   0   1   1 1411.13   29.75
   0  -1  -1 1436.05   31.03
   0   1   2 2060.15   44.14
   0  -1   2 2075.24   44.18
   0  -1   3 2269.26   49.88
   0   1   3 2231.98   49.76
   0   1   4  281.49   11.54
   0  -1   4  276.40   11.48
   0   1   5 2744.31   63.42
   0  -1   5 2688.49   63.40
   0  -1   6  187.99   11.48
   0   1   6  205.50   11.79
   0  -1   7 2601.13   68.23
   0   1   7 2830.36   69.12
   0   1   8  799.99   30.34
   0  -1   8  739.44   29.57
   0   1  -9  523.90   15.71
   0   1  -9  497.58   15.66
   0  -1  -9  497.44   15.65
   0  -1  -9  488.15   15.50
   0  -1  -9  495.41   15.48
   0  -1   9  521.96   15.56
   0  -1  -9  544.32   27.88
   0   1   9  523.84   16.00
   0  -1   9  526.69   15.87
   0   1   9  546.77   15.16
   0  -1   9  576.47   15.41
   0   1   9  538.84   25.78
   0  -1   9  563.41   26.39
   0  -1 -10   33.22    3.64
   0   1 -10   36.97    3.79
   0   1 -10   30.97    3.65
   0  -1 -10   37.18    3.78
   0  -1 -10   36.00    3.87
   0  -1  10   36.57    3.67
   0  -1 -10   32.95    7.73
   0   1  10   39.71    7.61
   0  -1  10   37.59    7.35
   0   1  10   39.13    3.68
   0  -1  10   33.45    3.49
   0   1  10   41.00    4.09
   0  -1  10   37.04    3.88
   0  -1 -11  457.72   15.85
   0   1 -11  477.95   16.00
   0  -1 -11  481.14   15.87
   0   1 -11  485.53   16.05
   0   1  11  469.84   16.07
   0  -1  11  484.21   15.52
   0  -1 -11  476.73   28.71
   0  -1  11  454.94   14.79
   0   1  11  475.04   14.94
   0   1  11  464.80   26.41
   0  -1  11  474.94   26.77
   0   1 -12   16.07    3.02
   0   1 -12   12.58    2.73
   0  -1 -12   14.85    2.80
   0  -1 -12   14.48    6.02
   0   1 -12   19.97    6.17
   0  -1  12   14.00    2.81
   0  -1  12   11.72    2.60
   0  -1  12   14.25    2.68
   0   1  12   16.67    2.81
   0   1  12   13.79    2.90
   0   1 -13   43.63    4.26
   0   1  13   39.80    4.16
   0  -1  13   37.76    3.63
   0   1  13   41.59    3.80
   0  -1  13   39.50    4.15
   0  -1  13   41.15    4.00
   0  -1  14    0.65    1.52
   0   1  14    2.83    1.57
   0  -1  14    1.23    1.60
   0   1  14    0.35    1.51
   0  -1  15   29.08    2.70
   0   1  15   29.37    2.71
   0  -1  15   30.27    2.63
   0   1  15   28.46    2.69
   0  -1  15   25.56    2.60
   0   1  16    6.19    1.06
   0  -1  16    6.84    1.08
   0  -2   0  175.77    6.81
   0   2   1  272.04    7.25
   0  -2   1  283.71    7.32
   0   2   2 9077.99  182.07
   0  -2   2 9351.56  182.22
   0  -2  -2 9258.67  185.19
   0   2   3  183.88    7.91
   0  -2   3  183.32    7.87
   0  -2  -3  179.35    8.97
   0   2   4 3202.61   71.15
   0  -2   4 3327.96   71.50
   0  -2  -4 3183.64   73.53
   0  -2   5  125.08    8.14
   0   2   5  119.87    7.96
   0  -2  -5  115.71    8.84
   0   2   6  507.18   20.12
   0  -2   6  546.17   20.90
   0  -2  -6  527.25   22.32
   0  -2  -7   19.67    4.71
   0  -2   7   14.18    3.80
   0   2   7   17.56    4.11
   0   2  -8   80.65    4.75
   0  -2  -8   82.80    5.13
   0  -2  -8   78.61    9.53
   0  -2   8   99.02    9.88
   0   2   8   97.34    9.56
   0  -2   8   83.46    4.88
   0  -2   8  100.26    5.10
   0  -2   9  605.31   17.41
   0  -2   9  585.26   16.90
   0  -2  -9  565.67   17.14
   0  -2  -9  559.82   17.40
   0   2  -9  567.41   17.10
   0   2  -9  589.52   17.15
   0  -2  -9  572.04   16.88
   0  -2  -9  638.11   30.57
   0   2   9  607.47   16.52
   0  -2   9  644.54   16.86
   0  -2   9  645.03   28.44
   0   2   9  596.80   27.37
   0  -2  10   41.60    4.06
   0   2  10   37.19    3.99
   0  -2  10   35.86    3.66
   0  -2  10   35.88    3.68
   0  -2 -10   37.91    3.93
   0   2 -10   38.31    3.88
   0   2 -10   38.09    3.86
   0  -2 -10   36.35    3.70
   0  -2 -10   45.03    8.38
   0   2  10   38.26    3.56
   0  -2  10   38.35    3.64
   0  -2  10   37.63    7.51
   0   2  10   42.52    7.80
   0  -2  11  264.91   10.53
   0   2 -11  296.28   11.82
   0  -2 -11  296.94   11.65
   0  -2 -11  297.89   11.95
   0   2 -11  316.42   12.04
   0  -2  11  305.90   11.59
   0  -2  11  312.67   11.87
   0  -2  11  293.07   11.82
   0   2  11  302.76   12.22
   0  -2 -11  338.25   23.51
   0  -2  11  337.42   21.85
   0   2  11  313.48   21.03
   0   2  11  313.15   11.27
   0  -2  11  321.97   11.40
   0  -2 -12  181.42    9.02
   0  -2 -12  177.03    8.74
   0   2 -12  200.38    9.31
   0  -2  12  200.03    8.97
   0  -2  12  193.18    9.19
   0   2  12  193.88    9.35
   0  -2 -12  175.54   17.52
   0  -2  12  193.29    8.55
   0   2  12  199.21    8.56
   0  -2  12  198.16    9.11
   0   2  13  115.75    6.79
   0  -2  13  120.63    6.77
   0  -2  13  114.73    6.35
   0   2  13  113.47    6.02
   0  -2  13  108.78    5.92
   0   2 -13  116.42    6.60
   0  -2 -13  121.70    6.82
   0  -2  13  112.36    6.60
   0  -2  14    2.42    1.54
   0  -2  14    1.27    1.43
   0   2  14    0.88    1.53
   0  -2  14    2.50    1.73
   0  -2  15    0.60    1.14
   0   2  15    0.91    1.22
   0  -2  15    0.51    1.32
   0   2  15    0.46    1.18
   0   2  16   26.57    1.83
   0  -3   0    1.71    1.39
   0  -3   1 4375.41   90.99
   0  -3  -1 4229.41   90.81
   0  -3   2 2345.75   49.03
   0   3   2 2319.91   49.02
   0  -3  -2 2348.45   53.97
   0   3   3 4561.74   95.69
   0  -3   3 4703.14   95.80
   0  -3  -3 4640.14  100.58
   0  -3   4 2536.83   56.63
   0   3   4 2441.55   56.39
   0  -3  -4 2478.37   60.54
   0   3   5 1722.49   44.46
   0  -3   5 1820.65   44.95
   0  -3  -5 1756.22   48.26
   0   3   6    6.28    2.42
   0  -3   6    6.36    2.65
   0  -3  -6    3.68    2.51
   0  -3  -7   89.16    9.69
   0   3   7  105.33    9.29
   0  -3   7  110.04    9.37
   0  -3   7   96.56    4.56
   0   3   8   13.27    2.00
   0  -3   8   14.84    2.09
   0   3  -8   14.88    2.16
   0  -3  -8   27.16    3.21
   0  -3  -8   14.09    2.18
   0  -3  -8   15.09    2.11
   0   3  -8   11.47    1.95
   0  -3  -8   11.59    2.10
   0  -3  -8   19.02    5.45
   0  -3   8   13.67    2.31
   0  -3   8   15.48    2.17
   0  -3   8   13.12    4.22
   0   3   8   14.05    4.05
   0  -3   8   14.52    2.22
   0  -3   9    8.14    1.92
   0  -3  -9    7.41    2.27
   0  -3   9   10.76    2.21
   0  -3  -9    8.56    4.25
   0  -3   9   11.58    2.32
   0  -3  -9    6.70    1.90
   0  -3  -9   13.32    2.20
   0   3  -9    3.39    1.51
   0   3  -9    4.88    1.77
   0  -3   9    7.14    1.85
   0  -3   9    4.80    3.71
   0   3   9    7.76    3.61
   0   3   9    7.43    1.82
   0  -3  10   66.21    4.85
   0   3  10   71.84    5.37
   0  -3  10   74.41    5.27
   0  -3  10   71.10    5.05
   0  -3  10   67.23    5.11
   0  -3 -10   69.58    5.10
   0   3 -10   67.66    4.98
   0   3 -10   71.92    5.15
   0  -3 -10   68.16    4.92
   0  -3 -10   75.36   10.68
   0  -3  10   71.73    9.82
   0   3  10   82.74   10.26
   0  -3  10   73.85    4.83
   0   3  10   71.57    4.81
   0  -3  11  181.86    8.54
   0   3  11  201.73    9.67
   0  -3  11  206.24    9.43
   0  -3  11  206.97    9.15
   0  -3 -11  208.09   18.73
   0  -3  11  223.50    9.75
   0  -3 -11  212.95    9.47
   0  -3 -11  209.80    9.22
   0   3 -11  214.10    9.41
   0  -3  11  233.13    9.21
   0   3  11  215.00    8.91
   0   3 -12   22.47    3.11
   0  -3 -12   21.52    3.06
   0  -3  12   22.91    3.19
   0   3  12   25.74    3.47
   0  -3  12   24.66    3.19
   0  -3 -12   30.91    7.41
   0  -3  12   25.09    3.43
   0  -3  12   23.40    2.85
   0   3  12   24.04    2.99
   0  -3  12   27.60    3.07
   0   3  13    1.42    1.76
   0  -3  13    1.09    1.55
   0  -3  13    1.47    1.70
   0   3  13    2.03    1.75
   0  -3  13    2.82    1.77
   0   3  13    2.75    1.47
   0  -3  13    2.53    1.44
   0  -3 -13    1.77    1.44
   0   3 -13    3.54    1.54
   0   3  14  367.51   11.82
   0  -3  14  380.61   11.48
   0   3  14  398.37   11.79
   0  -3  14  372.29   11.75
   0   3 -15  107.92    4.32
   0   3  15   96.36    4.45
   0  -3  15   98.70    4.34
   0   3  15   94.83    4.44
   0   3  15   98.85    4.56
   0  -4   0 2507.44   58.77
   0  -4  -1  963.12   28.13
   0  -4   1  987.65   28.37
   0  -4   2  755.87   23.99
   0  -4  -2  727.50   23.90
   0  -4  -3   86.43    7.34
   0  -4   3   82.58    3.67
   0  -4   3   90.88    5.07
   0   4   3   83.81    4.94
   0  -4  -4  687.61   25.20
   0  -4   4  701.31   20.40
   0   4   4  653.38   20.17
   0  -4  -5  208.96   13.33
   0   4   5  195.75   10.49
   0  -4   5  200.39   10.47
   0   4   6  116.02    8.85
   0   4   6  114.87    4.68
   0  -4   6  123.82    4.80
   0  -4  -6  118.35   10.78
   0   4   7  398.86   11.06
   0  -4   7  389.76   10.98
   0  -4  -7  386.97   21.48
   0  -4   7  360.97   11.98
   0   4   7  412.82   18.98
   0  -4   7  420.74   19.15
   0  -4  -7  364.18   11.91
   0  -4   7  383.58   12.12
   0  -4   7  371.91   11.64
   0  -4  -8  783.25   20.82
   0  -4  -8  886.33   36.49
   0  -4   8  804.01   22.06
   0  -4   8  938.96   33.03
   0   4   8  887.39   32.36
   0  -4   8  846.57   22.16
   0  -4  -8  801.32   21.19
   0  -4  -8  829.07   22.81
   0  -4  -8  778.96   20.79
   0   4  -8  844.00   21.46
   0   4  -8  864.32   21.67
   0  -4   8  849.40   21.96
   0  -4   8  839.51   21.69
   0  -4  -8  865.11   22.24
   0  -4   8  925.80   21.13
   0   4   8  841.25   20.80
   0  -4  -9  274.60    9.85
   0  -4   9  305.47   11.26
   0  -4  -9  293.79   10.69
   0  -4  -9  281.94   10.34
   0   4  -9  309.95   10.89
   0   4  -9  311.53   11.02
   0  -4   9  294.14   11.02
   0  -4   9  299.59   10.92
   0  -4   9  302.77   11.35
   0   4   9  312.72   18.99
   0  -4   9  319.07   19.33
   0  -4   9  326.85   10.51
   0   4   9  311.29   10.35
   0  -4  -9  307.34   11.37
   0  -4  -9  359.56   22.92
   0  -4 -10 1174.08   28.94
   0   4 -10 1169.55   28.96
   0  -4 -10 1116.02   28.39
   0  -4  10 1136.04   28.98
   0  -4  10 1103.63   29.05
   0  -4  10 1148.88   29.36
   0  -4 -10 1179.23   46.96
   0  -4  10 1148.81   29.61
   0  -4  10 1221.65   28.44
   0   4  10 1201.76   28.41
   0  -4 -11   73.83    5.13
   0   4 -11   72.79    5.06
   0  -4 -11   72.28    4.98
   0   4  11   68.86    5.39
   0  -4  11   69.62    5.27
   0  -4  11   71.27    5.19
   0  -4  11   70.70    5.11
   0  -4 -11   72.18   10.92
   0  -4  11   76.71    5.59
   0   4  11   72.37    4.77
   0  -4  11   75.13    4.77
   0  -4  12  121.01    6.52
   0   4  12  119.28    5.96
   0  -4  12  119.77    5.90
   0  -4 -12  125.19    6.43
   0   4 -12  119.95    6.27
   0  -4  12   97.38    5.79
   0  -4  12  115.33    6.75
   0   4  12  109.41    6.62
   0   4  13   98.29    5.75
   0  -4  13  104.03    5.60
   0   4  14   10.17    1.94
   0  -4 -14   11.63    1.70
   0  -4  14   11.88    1.94
   0   4  14   12.87    2.09
   0   4  15    0.88    0.94
   0   4  15    1.19    0.88
   0   4 -15    1.12    0.96
   0   4  15    0.42    0.91
   0  -5   0    2.00    1.92
   0  -5   1  385.55   17.00
   0  -5  -1  372.84   16.92
   0  -5   2 2460.31   51.67
   0  -5   2 2584.39   62.82
   0  -5  -2 2602.08   63.27
   0  -5   3 3939.98   79.96
   0  -5  -3 3933.02   92.76
   0  -5  -4   19.11    4.20
   0  -5  -5 2949.44   58.87
   0  -5  -5 3007.38   75.92
   0  -5   6  855.88   21.49
   0  -5  -6  802.94   21.11
   0  -5  -6  871.14   33.94
   0  -5   7 1075.80   23.43
   0  -5   7  950.00   25.12
   0  -5  -7 1048.81   39.88
   0  -5  -7  994.66   25.23
   0  -5   7 1049.60   25.68
   0  -5  -7  949.47   24.64
   0  -5   7  982.46   24.81
   0  -5   8   80.63    4.31
   0   5   8   81.06    4.42
   0  -5  -8   83.43    5.32
   0  -5   8   73.13    5.04
   0  -5  -8   86.18   10.93
   0  -5   8   76.53    4.95
   0  -5   8   82.85    5.38
   0  -5  -8   72.62    4.73
   0  -5  -9   11.16    2.02
   0  -5   9   16.56    2.81
   0  -5   9   14.44    2.65
   0  -5  -9   11.02    1.91
   0  -5  -9   20.53    3.12
   0  -5   9   20.29    2.93
   0  -5  -9   14.65    5.50
   0   5   9   12.63    2.00
   0  -5   9   14.22    2.04
   0  -5 -10  803.83   37.85
   0  -5  10  789.81   21.67
   0  -5  10  769.09   21.98
   0  -5 -10  721.18   20.10
   0   5  10  814.17   20.34
   0  -5  10  814.90   20.18
   0  -5 -10  807.77   20.75
   0  -5  11   76.17    5.33
   0  -5 -11   76.96   11.15
   0   5  11   78.33    5.58
   0  -5  11   81.71    5.46
   0   5  12   22.04    3.05
   0  -5  12   21.07    2.82
   0  -5  12   19.33    2.88
   0   5  13    5.14    1.77
   0  -5  13    4.81    1.73
   0   5  14    7.02    1.45
   0   5  14    5.26    1.46
   0  -5 -14    8.26    1.43
   0  -5  14    6.04    1.44
   0   5 -15    7.32    0.98
   0   5  15    6.42    1.04
   0  -6   0  995.86   33.99
   0  -6   1 6138.35  135.29
   0  -6  -1 6345.28  136.74
   0  -6   1 5973.74  120.98
   0  -6  -2  515.54   23.03
   0  -6   2  498.58   22.25
   0  -6   2  499.85   13.52
   0  -6  -3   71.55    8.38
   0  -6   3   77.21    4.26
   0  -6  -4  294.66   17.97
   0  -6   4  281.30    9.08
   0  -6  -4  292.85    9.37
   0  -6   5   20.47    2.63
   0  -6  -5   32.85    6.13
   0  -6  -5   22.02    2.69
   0  -6   5   30.13    2.85
   0  -6   5   24.72    2.65
   0  -6   5   22.18    2.19
   0  -6  -5   25.48    2.44
   0  -6  -5   22.44    2.52
   0  -6   6   16.35    2.58
   0  -6   6   11.08    2.07
   0  -6  -6   16.93    2.39
   0  -6  -6   13.15    4.58
   0  -6  -6   13.58    1.84
   0  -6   6   11.26    1.76
   0  -6  -6   12.78    2.29
   0  -6  -6   10.42    2.11
   0  -6   6   14.34    2.25
   0  -6   7  213.39    8.14
   0  -6  -7  214.71    9.02
   0  -6   7  221.38    9.16
   0  -6   7  209.54    8.67
   0  -6  -7  201.24    8.63
   0  -6  -7  212.90   17.24
   0  -6  -8   78.97    5.48
   0  -6  -8   79.18    5.20
   0  -6   8   76.63    5.40
   0  -6   8   74.82    5.07
   0  -6  -8   74.98   10.63
   0  -6  -9    4.98    1.76
   0  -6   9    7.67    2.13
   0  -6   9    6.74    2.25
   0  -6  -9    9.65    2.46
   0  -6  -9    7.79    4.22
   0  -6 -10  221.18    8.87
   0  -6 -10  245.59   19.67
   0  -6  10  229.65    9.89
   0  -6  10  244.11    9.76
   0  -6  11  770.71   21.16
   0   6  11  788.24   21.23
   0  -6  11  816.07   21.11
   0  -6  12  176.75    7.42
   0   6  12  171.63    7.51
   0   6  13  216.82    7.78
   0  -6  13  224.58    7.85
   0  -6 -13  234.66    8.21
   0   6  14    5.72    1.06
   0  -6 -14    7.54    1.24
   0  -6  14    6.74    1.15
   0   6  14    7.61    1.30
   0   6 -14   10.43    1.34
   0  -7   0    1.20    1.65
   0  -7   0    7.90    1.92
   0  -7   0   -0.19    1.32
   0  -7   0    0.38    1.21
   0  -7   0    8.51    1.93
   0  -7   0    2.43    1.40
   0  -7   0    1.14    1.47
   0  -7   0    2.74    1.32
   0  -7  -1   23.00    2.58
   0  -7   1   28.21    2.78
   0  -7  -1   31.87    2.90
   0  -7   1   27.23    2.87
   0  -7   1   24.30    2.59
   0  -7   1   27.95    2.77
   0  -7  -1   24.76    2.77
   0  -7  -1   26.85    2.83
   0  -7   1   20.72    2.69
   0  -7   1   26.11    2.76
   0  -7  -1   28.25    2.89
   0  -7  -1   28.84    6.10
   0  -7   1   27.61    5.63
   0  -7  -1   24.11    2.89
   0  -7  -1   27.35    2.69
   0  -7   1   26.63    3.10
   0  -7  -2  744.40   19.95
   0  -7   2  795.48   20.15
   0  -7   2  779.13   20.22
   0  -7  -2  756.45   19.68
   0  -7  -2  855.77   34.01
   0  -7   2  846.12   20.63
   0  -7   2  810.64   20.56
   0  -7   2  778.80   20.67
   0  -7  -2  801.61   20.77
   0  -7  -2  759.48   19.91
   0  -7   2  808.35   20.12
   0  -7   2  883.48   20.90
   0  -7   2  865.31   20.67
   0  -7  -2  789.21   20.27
   0  -7  -3   43.00    3.53
   0  -7   3   49.00    3.62
   0  -7  -3   41.42    7.32
   0  -7   3   41.92    3.58
   0  -7   3   50.63    3.59
   0  -7  -3   47.07    3.57
   0  -7   3   44.27    3.53
   0  -7   3   55.75    3.95
   0  -7   3   52.94    3.81
   0  -7  -3   49.95    3.58
   0  -7   3   55.94    3.73
   0  -7   4  348.17   11.63
   0  -7  -4  330.99   11.31
   0  -7   4  364.07   11.31
   0  -7  -4  376.10   11.62
   0  -7  -4  379.91   22.35
   0  -7   4  356.13   11.49
   0  -7   4  365.18   10.94
   0  -7  -4  313.99   10.67
   0  -7   4  352.39   11.08
   0  -7   5   16.50    2.56
   0  -7   5   12.77    2.40
   0  -7  -5   15.24    2.18
   0  -7   5   13.33    2.05
   0  -7  -5   13.98    2.36
   0  -7   5   14.01    2.00
   0  -7  -5   16.88    2.23
   0  -7  -5   17.14    5.47
   0  -7   5    9.37    2.33
   0  -7   5   13.87    2.17
   0  -7  -5   11.24    2.29
   0  -7  -6 1087.67   28.00
   0  -7   6 1122.52   28.67
   0  -7   6 1230.85   29.53
   0  -7  -6 1145.98   44.97
   0  -7  -6 1151.84   28.96
   0  -7   6 1180.34   27.27
   0  -7  -6 1234.03   27.69
   0  -7   6 1113.00   26.71
   0  -7  -6 1181.44   29.12
   0  -7   6 1122.25   27.95
   0  -7   7   34.95    3.56
   0  -7  -7   45.02    4.23
   0  -7   7   34.94    3.72
   0  -7  -7   40.14    8.09
   0  -7  -7   45.07    4.12
   0  -7   7   42.18    3.92
   0  -7   7   39.67    4.07
   0  -7   8   66.46    5.19
   0  -7   8   64.37    4.85
   0  -7  -8   65.62    5.05
   0  -7  -8   46.23    8.54
   0  -7   8   57.24    4.53
   0  -7  -8   63.94    4.86
   0  -7   8   65.43    4.57
   0  -7  -9   27.51    3.45
   0  -7   9   20.93    3.01
   0  -7   9   27.25    3.54
   0  -7  -9   27.26    3.20
   0  -7   9   23.43    3.06
   0  -7   9   25.76    2.98
   0  -7  -9   16.21    5.50
   0  -7  10  259.81   10.12
   0  -7  10  264.08    9.94
   0  -7 -10  249.94    9.55
   0  -7  11    0.52    1.50
   0   7  11    0.80    1.41
   0  -7 -11    1.09    1.19
   0   7  12   25.98    2.53
   0  -7 -12   24.95    2.87
   0  -7  12   20.84    2.45
   0   7  13    2.93    0.97
   0  -7 -13    3.88    1.37
   0   7 -13    3.05    1.01
   0  -7  13    3.50    1.16
   0  -7  14   88.24    3.27
   0  -8   0 6242.01  128.86
   0  -8   0 6244.49  129.60
   0  -8   0 6475.47  129.63
   0  -8   0 6337.43  129.74
   0  -8   0 6448.70  129.45
   0  -8   0 6225.49  128.78
   0  -8   0 6104.16  128.00
   0  -8   0 6220.12  128.69
   0  -8   0 6671.73  129.64
   0  -8   0 6742.88  129.77
   0  -8   0 6744.80  151.92
   0  -8   1 2174.96   49.40
   0  -8  -1 2138.56   49.02
   0  -8  -1 2172.10   48.57
   0  -8   1 2293.68   49.37
   0  -8   1 2257.38   67.03
   0  -8   1 2192.27   49.28
   0  -8  -1 2204.56   49.36
   0  -8   1 2195.45   49.01
   0  -8  -1 2225.47   49.16
   0  -8  -1 2139.32   48.36
   0  -8   1 2192.06   48.43
   0  -8   1 2119.37   47.77
   0  -8  -1 2159.89   48.25
   0  -8   1 2146.79   48.44
   0  -8  -1 2252.17   48.75
   0  -8  -1 2314.62   49.41
   0  -8   1 2303.38   49.23
   0  -8   1 2328.77   49.27
   0  -8  -1 2358.17   68.37
   0  -8  -2  239.77    9.26
   0  -8   2  239.12    9.63
   0  -8  -2  239.82    9.47
   0  -8   2  226.90    9.26
   0  -8   2  241.93    9.08
   0  -8  -2  230.99    8.99
   0  -8   2  240.78    9.22
   0  -8  -2  228.28    8.34
   0  -8  -2  226.48    8.75
   0  -8   2  220.50    8.56
   0  -8   2  253.35    9.29
   0  -8   2  237.55    9.78
   0  -8  -2  228.61    9.02
   0  -8   2  247.45    9.45
   0  -8   2  250.24    9.44
   0  -8   2  258.75    9.71
   0  -8  -2  250.79   18.78
   0  -8  -2  254.61    9.72
   0  -8   2  254.34    9.65
   0  -8  -3   -0.55    2.63
   0  -8  -3    2.68    1.53
   0  -8   3    3.17    1.50
   0  -8   3    4.13    1.82
   0  -8  -3    1.66    1.64
   0  -8   3    1.50    1.67
   0  -8  -3    0.78    1.86
   0  -8  -3    1.25    1.30
   0  -8   3    3.15    1.60
   0  -8   3    1.02    1.60
   0  -8   3    1.64    1.68
   0  -8   3   -0.24    1.56
   0  -8   3    1.97    2.02
   0  -8   3    1.79    2.06
   0  -8   4 1433.90   34.85
   0  -8  -4 1480.03   35.42
   0  -8   4 1508.56   34.79
   0  -8   4 1503.32   34.80
   0  -8   4 1494.55   34.45
   0  -8  -4 1481.90   34.79
   0  -8   4 1511.11   34.27
   0  -8  -4 1347.36   33.67
   0  -8   4 1517.01   33.92
   0  -8  -4 1457.53   52.93
   0  -8   4 1471.98   34.51
   0  -8   4 1401.34   33.94
   0  -8  -4 1466.65   34.73
   0  -8   5  970.79   25.85
   0  -8   5 1000.30   25.71
   0  -8   5 1012.84   25.66
   0  -8  -5  994.62   26.36
   0  -8  -5 1106.34   25.95
   0  -8   5 1008.90   25.00
   0  -8  -5 1035.70   26.58
   0  -8   5 1057.19   25.21
   0  -8   5  998.00   25.50
   0  -8  -5  957.67   25.46
   0  -8  -5  941.57   24.56
   0  -8   5 1031.17   24.57
   0  -8  -5 1063.67   43.54
   0  -8   6  137.27    7.25
   0  -8  -6  142.34    7.63
   0  -8   6  136.24    7.03
   0  -8   6  136.98    6.93
   0  -8   6  135.73    6.25
   0  -8  -6  157.10    6.94
   0  -8   6  140.29    5.98
   0  -8  -6  147.49    7.66
   0  -8  -6  149.42   15.32
   0  -8   6  159.60    7.38
   0  -8  -6  145.42    7.23
   0  -8  -7    6.11    3.89
   0  -8   7    7.57    2.36
   0  -8   7    0.55    2.14
   0  -8  -7    0.81    1.63
   0  -8   7   -0.38    1.89
   0  -8   7    2.02    1.73
   0  -8  -7    0.68    1.95
   0  -8   8   95.36    5.43
   0  -8  -8   99.61    6.03
   0  -8   8   82.07    5.08
   0  -8  -8   88.94    5.91
   0  -8   8   89.22    5.70
   0  -8  -8   85.45   11.60
   0  -8   9   19.47    2.73
   0  -8  -9   17.54    2.90
   0  -8   9   16.33    2.76
   0  -8  -9   18.99    2.82
   0  -8  10  319.28   10.22
   0  -8 -10  286.05   10.01
   0  -8  10  297.95   10.32
   0   8 -11  218.09    6.94
   0  -8  11  201.57    7.54
   0  -8 -11  184.09    6.82
   0   8  11  182.97    6.84
   0  -8 -11  228.12    8.40
   0   8 -12    2.67    0.93
   0   8  12    2.30    0.83
   0  -8  12    3.45    1.21
   0  -8  12    2.57    1.12
   0  -8 -12    2.58    1.34
   0   8  13   73.56    2.96
   0  -8 -13   74.89    3.36
   0  -9   0    2.75    1.88
   0  -9   0    2.97    2.02
   0  -9   0    1.40    1.99
   0  -9   0    1.85    2.09
   0  -9   0    0.91    1.48
   0  -9   0    1.09    2.13
   0  -9   0   -0.13    1.64
   0  -9   0    2.35    3.41
   0  -9   0    0.92    2.34
   0  -9   0    0.69    1.90
   0  -9   0    1.04    1.99
   0  -9   1   29.51    3.99
   0  -9  -1   29.53    7.39
   0  -9   1   24.03    3.20
   0  -9  -1   28.72    3.41
   0  -9   1   33.63    3.70
   0  -9   1   31.48    3.27
   0  -9  -1   36.33    3.75
   0  -9  -1   34.94    3.79
   0  -9  -1   31.47    3.58
   0  -9   1   34.29    3.74
   0  -9  -1   33.38    3.89
   0  -9   1   36.64    3.78
   0  -9   1   39.34    4.14
   0  -9   1   30.65    3.65
   0  -9  -1   29.21    3.70
   0  -9   2  106.64    6.61
   0  -9   2   99.97    6.21
   0  -9   2  118.23    6.44
   0  -9   2  104.49    5.72
   0  -9  -2  115.03    6.45
   0  -9   2  116.76    6.26
   0  -9  -2  110.83    6.19
   0  -9   2  108.01    6.33
   0  -9  -2  110.58    6.43
   0  -9   2  114.87    6.83
   0  -9   2  106.88    6.06
   0  -9   2  111.32    6.62
   0  -9  -2  104.68   12.94
   0  -9   2  116.42    6.50
   0  -9   3   35.47    3.45
   0  -9  -3   39.35    4.02
   0  -9  -3   41.71    3.48
   0  -9  -3   47.63    4.38
   0  -9   3   38.20    3.69
   0  -9  -3   42.06    3.90
   0  -9  -3   34.90    7.68
   0  -9   3   40.06    3.87
   0  -9  -3   44.72    4.12
   0  -9  -3   44.77    4.08
   0  -9   3   41.74    3.89
   0  -9   3   42.77    4.07
   0  -9   3   37.69    4.11
   0  -9   3   43.05    4.12
   0  -9   4   27.64    3.41
   0  -9   4   22.49    3.46
   0  -9  -4   24.47    3.09
   0  -9   4   28.11    3.11
   0  -9  -4   28.65    7.02
   0  -9  -4   27.56    3.25
   0  -9   4   24.53    3.05
   0  -9  -4   26.70    3.40
   0  -9   4   28.50    3.26
   0  -9  -4   22.08    3.12
   0  -9   4   24.00    2.98
   0  -9  -4   31.25    3.19
   0  -9   4   23.30    3.17
   0  -9  -4   24.27    3.51
   0  -9   5    9.26    2.68
   0  -9   5   11.67    2.23
   0  -9   5    8.33    2.62
   0  -9  -5    5.98    2.03
   0  -9  -5    6.24    4.40
   0  -9  -5   10.02    2.16
   0  -9   5    8.13    1.87
   0  -9   5   11.46    3.14
   0  -9  -5   10.60    2.14
   0  -9   5    9.12    2.22
   0  -9  -5    9.84    2.41
   0  -9  -5    6.53    2.50
   0  -9   5   11.43    2.54
   0  -9   5   11.04    2.44
   0  -9   6   32.67    3.65
   0  -9   6   35.60    3.93
   0  -9   6   34.90    2.92
   0  -9  -6   32.51    3.06
   0  -9  -6   27.91    7.18
   0  -9   6   33.48    4.06
   0  -9  -6   38.03    3.64
   0  -9   6   36.39    3.78
   0  -9   6   38.31    3.54
   0  -9   6   30.81    3.41
   0  -9  -6   36.74    4.00
   0  -9  -6   37.43    3.93
   0  -9  -7  315.76   11.48
   0  -9   7  250.31    9.78
   0  -9  -7  304.80   10.91
   0  -9   7  307.09   10.45
   0  -9   7  297.83   10.98
   0  -9   7  254.09    9.84
   0  -9  -7  289.26   11.15
   0  -9   7  269.46   10.51
   0  -9  -8    4.04    1.95
   0  -9  -8    5.70    2.06
   0  -9   8    2.15    1.65
   0  -9   8    6.13    2.52
   0  -9  -8    2.77    2.01
   0  -9   8    3.44    1.92
   0  -9   8    3.39    1.63
   0  -9   8    4.34    2.04
   0  -9   9   36.39    3.44
   0  -9  -9   44.86    3.80
   0   9   9   35.09    2.81
   0  -9   9   47.79    3.88
   0  -9  -9   41.30    3.75
   0  -9   9   34.24    3.11
   0  -9  -9   51.49    4.00
   0  -9  10  179.10    6.82
   0  -9  10  196.70    7.41
   0  -9  10  170.44    6.40
   0  -9 -10  183.67    6.89
   0  -9  11   13.35    1.96
   0  -9 -11   12.44    1.44
   0  -9  11   10.87    1.59
   0  -9  11   13.34    1.57
   0  -9  12  106.00    3.96
   0 -10   0  218.60    9.60
   0 -10   0  220.56    9.64
   0 -10   0  212.80    9.05
   0 -10   0  226.79    9.30
   0 -10   0  224.42    9.76
   0 -10   0  207.11    8.39
   0 -10   0  233.20    9.97
   0 -10   0  227.62    9.25
   0 -10   1   26.54    3.73
   0 -10   1   21.41    3.25
   0 -10  -1   25.40    3.31
   0 -10   1   20.22    2.98
   0 -10  -1   21.01    3.18
   0 -10   1   17.85    3.08
   0 -10  -1   22.40    3.16
   0 -10   1   16.74    2.98
   0 -10   1   19.28    3.55
   0 -10   1   20.13    2.42
   0 -10  -1   21.85    2.74
   0 -10   1   24.90    3.38
   0 -10  -1   19.47    5.98
   0 -10   1   20.89    2.98
   0 -10  -2  268.82   10.84
   0 -10   2  272.17   10.85
   0 -10  -2  269.91   10.28
   0 -10   2  273.25   11.15
   0 -10   2  271.08   10.75
   0 -10   2  268.39   10.38
   0 -10  -2  265.78   10.76
   0 -10   2  267.90   10.23
   0 -10  -2  274.80   10.36
   0 -10   2  264.46   10.62
   0 -10   2  269.39   10.14
   0 -10  -2  283.14   10.68
   0 -10   2  289.35   11.25
   0 -10  -2  258.18   21.04
   0 -10   2  277.65   11.27
   0 -10  -2  283.98   11.21
   0 -10  -3    7.49    2.13
   0 -10   3   12.73    2.38
   0 -10  -3    5.59    4.07
   0 -10  -3   11.80    2.53
   0 -10   3    9.05    2.59
   0 -10   3   13.34    2.49
   0 -10  -3   11.75    2.84
   0 -10   3   10.41    2.57
   0 -10   3   11.59    2.60
   0 -10  -3   11.21    2.35
   0 -10  -3   11.04    2.51
   0 -10   3    8.37    2.08
   0 -10   3    9.26    2.83
   0 -10   3    9.64    2.51
   0 -10  -3   13.55    2.92
   0 -10  -3   12.16    2.61
   0 -10   4   20.19    2.72
   0 -10  -4   16.78    2.73
   0 -10  -4   19.28    3.21
   0 -10   4   22.74    3.05
   0 -10  -4   21.36    2.96
   0 -10   4   18.87    2.99
   0 -10   4   20.25    3.40
   0 -10  -4   18.28    2.87
   0 -10   4   16.49    2.43
   0 -10   4   20.27    2.78
   0 -10  -4   19.47    2.87
   0 -10   5  183.29    8.55
   0 -10   5  182.68    8.21
   0 -10  -5  174.67    7.47
   0 -10  -5  185.74    8.15
   0 -10   5  191.53    8.11
   0 -10   5  173.93    7.40
   0 -10   5  192.67    8.64
   0 -10   5  189.07    7.32
   0 -10  -5  172.66    7.34
   0 -10   5  168.03    7.73
   0 -10  -5  183.38    8.59
   0 -10   6   59.38    4.72
   0 -10   6   56.36    4.39
   0 -10   6   61.38    4.81
   0 -10   6   53.31    4.02
   0 -10  -6   54.20    4.56
   0 -10   6   66.69    4.54
   0 -10  -6   56.30    4.03
   0 -10   6   49.95    3.75
   0 -10   7   21.78    2.43
   0 -10   7   20.77    2.75
   0 -10  -7   20.19    2.58
   0 -10  -7   20.68    2.81
   0 -10   7   28.94    3.43
   0 -10  -7   17.77    2.80
   0 -10   7   15.34    2.31
   0 -10   7   20.63    2.75
   0 -10   7   24.33    3.14
   0 -10  -8  418.14   12.14
   0 -10   8  429.57   11.58
   0 -10   8  352.49   10.94
   0 -10  -8  417.80   12.64
   0 -10   8  441.02   12.40
   0 -10  -8  393.74   12.50
   0 -10   8  371.20   11.76
   0 -10   8  400.40   12.46
   0 -10   9   35.69    2.90
   0 -10   9   28.37    2.62
   0 -10   9   32.84    3.02
   0 -10  -9   28.02    2.71
   0 -10  -9   30.15    2.66
   0 -10   9   23.24    2.07
   0 -10 -10   11.03    1.53
   0 -10 -10   14.29    1.72
   0 -10  10   12.30    1.54
   0 -10  10   16.85    2.04
   0 -10  11   26.89    1.89
   0 -10 -11   24.61    1.74
   0 -11   0    0.80    1.71
   0 -11   0    1.34    1.93
   0 -11   0    2.18    1.67
   0 -11   0    1.19    2.04
   0 -11  -1   91.97    5.50
   0 -11  -1   96.71    5.56
   0 -11   1   88.27    5.25
   0 -11  -1   92.21    5.95
   0 -11   1   86.50    5.92
   0 -11  -1  102.28    6.01
   0 -11   1   99.11    5.63
   0 -11   1   88.28    5.67
   0 -11  -1   85.64    4.98
   0 -11  -2  261.78    9.52
   0 -11  -2  271.46   10.72
   0 -11   2  271.27    9.87
   0 -11  -2  252.71   10.04
   0 -11   2  275.35    9.81
   0 -11  -2  260.14    9.75
   0 -11  -2  269.21    9.96
   0 -11   2  260.31    9.38
   0 -11   2  259.33   10.07
   0 -11  -2  268.91   10.38
   0 -11   2  269.81   10.30
   0 -11  -2  250.18   10.36
   0 -11  -3  175.46    7.54
   0 -11  -3  166.17    7.32
   0 -11   3  181.12    7.47
   0 -11  -3  165.33    8.01
   0 -11   3  163.40    7.60
   0 -11  -3  178.64    8.29
   0 -11   3  180.31    7.67
   0 -11  -3  161.44    7.53
   0 -11   3  169.60    8.11
   0 -11   3  168.79    7.72
   0 -11   3  163.67    6.91
   0 -11   3  162.80    7.59
   0 -11  -3  168.76    7.83
   0 -11   4 1299.91   30.67
   0 -11   4 1220.40   29.80
   0 -11  -4 1204.46   29.59
   0 -11   4 1288.98   29.00
   0 -11  -4 1226.38   29.05
   0 -11  -4 1238.57   30.45
   0 -11   4 1197.62   29.57
   0 -11  -4 1264.13   30.67
   0 -11  -4 1302.30   30.02
   0 -11  -5  238.11    9.31
   0 -11   5  247.06    8.73
   0 -11  -5  222.77    9.09
   0 -11   5  249.01    9.40
   0 -11   5  243.33    8.93
   0 -11  -5  249.60    9.18
   0 -11   6  297.34    9.74
   0 -11   6  309.49    9.35
   0 -11  -6  260.56    9.66
   0 -11   6  267.62    9.24
   0 -11   6  290.27    9.92
   0 -11  -6  281.62    9.87
   0 -11   6  236.82    8.66
   0 -11   7  434.68   11.83
   0 -11  -7  396.82   11.95
   0 -11   7  425.38   11.22
   0 -11  -7  414.38   12.07
   0 -11   7  373.17   11.26
   0 -11   7  400.96   11.94
   0 -11  -7  370.57   11.88
   0 -11  -8  106.14    5.11
   0 -11  -8  123.15    5.31
   0 -11   8  145.66    5.24
   0 -11  -8  125.48    5.27
   0 -11   8  133.74    5.43
   0 -11   8  113.78    4.71
   0 -11   9   22.85    1.98
   0 -11  -9   19.54    1.76
   0 -12   0  506.36   14.01
   0 -12   0  474.44   14.17
   0 -12  -1  174.17    7.64
   0 -12  -1  184.39    7.19
   0 -12  -1  164.87    7.58
   0 -12  -1  177.92    7.34
   0 -12   1  184.52    7.57
   0 -12  -2   27.42    2.84
   0 -12  -2   25.39    3.01
   0 -12  -2   27.52    3.00
   0 -12  -3   51.30    3.34
   0 -12  -3   48.50    3.50
   0 -12  -3   45.63    3.72
   0 -12  -3   50.22    3.82
   0 -12  -4  161.70    6.18
   0 -12  -4  143.01    6.49
   0 -12  -4  157.61    6.62
   0 -12  -5   12.01    1.76
   0 -12  -5    9.77    1.80
   0 -12  -5   14.32    2.07
   0 -12  -6    1.26    1.21
   0 -12  -6    2.50    1.14
   0 -12  -7   15.85    1.73
   0 -13   0    0.45    1.07
   0 -13   0    0.83    1.20
   0 -13   1   36.38    2.61
   0 -13  -1   35.26    2.51
   0 -13  -1   33.09    2.65
   0 -13   1   34.46    2.72
   0 -13   2   21.18    1.99
   0 -13   2   20.28    2.10
   0 -13  -2   18.96    2.06
   0 -13   3   26.20    2.12
   0 -13  -3   26.93    2.20
   0 -13   4   18.34    1.79
   0 -13  -4   18.24    1.76
   0 -13   5  299.23    7.67
   1   0   0    0.94    0.45
   1   0  -1 4436.86   91.18
   1   0   1 4786.09   91.40
  -1   0   2  117.29    6.03
   1   0   2  108.30    5.22
   1   0   2  117.55    4.23
   1   0  -2  107.14    4.04
   1   0   3 6396.91  124.86
  -1   0   3 6321.46  126.56
   1   0   3 6052.42  120.29
   1   0  -3 5995.02  120.02
   1   0   4 1950.81   45.59
  -1   0   4 1885.69   46.64
  -1   0   5   12.88    3.14
   1   0   5   16.58    3.26
   1   0   6 5116.14  109.82
  -1   0   6 5082.81  110.75
   1   0   6 4871.28   98.55
  -1   0   7 1646.55   47.42
   1   0   7 1631.76   46.78
   1   0   7 1614.04   35.23
  -1   0   8   17.27    4.80
   1   0   8   18.00    4.66
   1   0   8   16.87    2.13
  -1   0  -9  119.36    6.62
  -1   0   9  135.76    6.90
   1   0   9  134.64    6.80
  -1   0   9  136.18   12.54
   1   0   9  155.16   13.29
  -1   0  -9  133.82    6.81
   1   0  -9  136.93    6.79
   1   0   9  145.25    6.48
  -1   0  10 1390.62   32.99
  -1   0  10 1358.80   47.74
   1   0  10 1387.35   48.18
   1   0  10 1364.55   33.11
  -1   0  10 1356.85   33.29
  -1   0 -10 1199.44   32.01
  -1   0 -10 1242.93   32.55
   1   0 -10 1318.08   32.79
   1   0  10 1413.22   32.22
  -1   0 -11   10.84    5.16
   1   0 -11    9.07    4.67
   1   0  11    8.90    2.44
  -1   0  11   11.29    2.45
  -1   0  11   13.50    5.13
   1   0  11   10.61    2.47
  -1   0  11   10.35    2.57
   1   0 -11    7.51    2.38
  -1   0 -11   11.17    2.81
  -1   0  11    7.98    2.43
   1   0  11   10.18    2.56
  -1   0 -11    9.75    2.40
   1   0 -12  347.93   12.93
  -1   0 -12  336.25   13.16
  -1   0  12  337.54   12.70
   1   0  12  334.03   12.16
  -1   0  12  315.96   12.76
   1   0  12  328.54   12.66
  -1   0  12  326.76   22.02
   1   0  12  323.23   11.73
   1   0 -12  300.09   23.44
  -1   0 -12  321.18   23.67
  -1   0  12  322.12   11.85
   1   0 -13   71.42    5.33
  -1   0 -13   70.97    5.49
   1   0  13   65.57    4.69
   1   0  13   67.64    4.89
  -1   0  13   70.99    5.48
   1   0  13   67.06    5.13
  -1   0  13   76.90    5.48
   1   0  13   69.17    5.09
  -1   0  13   67.82    4.87
  -1   0  14  150.02    6.61
   1   0  14  147.99    6.67
   1   0  14  142.95    6.81
  -1   0  14  149.00    7.07
  -1   0 -14  151.00    7.21
  -1   0  14  140.53    7.16
   1   0  14  144.32    6.99
  -1   0  15   11.02    1.97
   1   0  15   13.35    1.94
  -1   0  15   15.25    2.10
   1   0  15   10.89    1.84
   1   0  15   11.72    1.75
  -1   0  16   44.62    2.49
   1   0  16   40.30    2.33
  -1   1  16   75.11    3.24
  -1   1  16   74.38    3.26
   1  -1  15   35.21    2.80
  -1   1  15   35.15    2.97
   1  -1  15   36.61    2.71
  -1   1  15   38.79    3.02
  -1   1  15   36.53    2.94
   1  -1  15   37.56    2.88
   1  -1  14  110.68    5.91
  -1   1  14  108.71    6.14
  -1   1  14  114.40    6.04
   1  -1  14  117.92    5.98
  -1   1  14  107.45    5.93
   1  -1  14  116.42    5.73
  -1   1  14  110.79    5.61
  -1  -1 -13  512.31   16.32
   1  -1  13  495.94   15.26
  -1   1  13  510.87   16.07
  -1   1  13  493.21   16.30
   1  -1  13  480.28   15.73
   1  -1  13  518.66   15.84
  -1   1  13  496.32   15.28
   1   1 -12   17.56    2.95
  -1  -1 -12   11.28    2.70
  -1   1  12   17.53    3.10
   1  -1  12   15.58    2.86
   1  -1  12   14.61    2.67
  -1   1  12   14.70    2.88
  -1  -1 -12   12.89    5.31
   1   1 -12   21.28    6.32
  -1   1  12   12.01    5.00
   1  -1  12   14.87    2.61
   1  -1  12   14.72    2.79
  -1   1  12   18.50    3.02
   1   1 -11  316.42   12.04
  -1  -1 -11  278.58   11.57
  -1  -1 -11  289.38   12.07
  -1  -1 -11  297.37   12.01
   1  -1  11  309.40   11.88
  -1   1  11  302.29   12.09
  -1   1  11  289.28   20.36
   1  -1  11  302.21   11.27
   1  -1  11  291.66   11.02
  -1   1  11  302.63   11.15
  -1  -1 -11  311.37   23.11
  -1  -1 -10  601.06   19.06
   1   1 -10  631.51   18.71
  -1  -1 -10  597.58   18.88
   1   1 -10  638.33   18.79
  -1  -1 -10  613.35   18.84
  -1   1  10  657.52   19.39
   1  -1  10  651.24   18.95
   1  -1  10  693.62   31.37
  -1   1  10  644.04   30.46
   1  -1  10  658.46   18.41
   1  -1  10  668.46   18.30
  -1  -1 -10  652.99   32.54
  -1   1   9  145.08    7.27
  -1  -1  -9  124.09    7.12
   1  -1   9  152.82    7.21
  -1   1   9  170.16   13.78
   1  -1   9  166.60   13.87
   1  -1   9  157.62    6.89
  -1  -1  -9  156.58   14.30
   1   1  -9  147.25    7.08
   1   1  -9  150.26    7.17
  -1  -1  -9  156.21    7.37
  -1   1   8   51.92    7.43
   1  -1   8   59.56    7.76
   1  -1   8   48.47    3.46
   1  -1   7   94.08    8.84
  -1   1   7  114.14    9.75
   1  -1   7  100.46    4.66
  -1   1   6  322.44   15.72
   1  -1   6  300.96   14.85
   1  -1   6  322.58    9.07
   1  -1   5 2353.70   57.29
  -1   1   5 2491.53   58.92
   1  -1   4  731.70   21.56
  -1   1   4  715.74   22.34
   1  -1   3 1554.30   36.22
  -1   1   3 1518.33   37.40
  -1   1   2 1469.80   34.22
   1  -1   2 1430.94   32.89
  -1  -1  -2 1477.73   33.51
   1  -1   1 6634.20  129.93
  -1  -1  -1 6443.81  129.60
   1  -1   0  409.39   11.03
  -1  -1   0  401.47   10.03
   1  -1   0  400.86    9.87
   1  -1  -1 6345.37  127.83
   1  -1  -1 6533.45  127.66
   1   1   2 1413.32   32.21
  -1  -1   2 1392.57   33.62
   1  -1  -2 1462.71   32.69
  -1  -1   3 1579.47   37.86
   1   1   3 1525.39   36.31
   1   1   4  625.79   19.69
  -1  -1   4  671.60   21.01
  -1  -1   5 2707.65   51.73
   1   1   5 2639.60   49.99
   1   1   6  344.49   15.75
  -1  -1   6  330.86   16.07
   1   1   6  334.24    9.35
  -1  -1   7  101.05    9.36
   1   1   7   95.43    8.82
   1   1   7   97.38    4.54
   1   1   8   71.28    8.29
  -1  -1   8   78.14    8.94
   1   1   8   75.05    4.26
  -1  -1   9  165.45    7.67
  -1  -1   9  162.14   13.78
   1   1   9  158.63   13.40
   1   1   9  168.74    7.14
   1  -1  -9  172.74   14.95
  -1   1  -9  162.68    7.59
   1  -1  -9  159.41    7.32
   1  -1  -9  155.38    7.34
  -1  -1  10  709.35   20.45
  -1  -1  10  716.21   32.33
   1   1  10  733.36   32.52
   1   1  10  757.62   19.57
   1  -1 -10  648.94   33.40
   1  -1 -10  673.69   19.87
  -1   1 -10  661.15   20.19
   1  -1 -10  671.06   19.60
  -1   1 -10  682.71   20.12
  -1  -1  11  313.08   12.40
  -1  -1  11  297.57   11.21
   1   1  11  327.87   11.53
  -1  -1  11  316.48   21.35
   1  -1 -11  324.67   23.58
   1  -1 -11  299.03   11.92
  -1   1 -11  311.77   12.39
   1  -1 -11  291.19   11.65
  -1   1 -11  303.97   12.17
  -1  -1  12   19.25    3.29
   1   1  12   20.48    3.18
   1  -1 -12    9.82    5.31
  -1   1 -12   14.32    5.54
  -1   1 -12   18.42    3.11
  -1   1 -12   17.63    3.21
   1   1  12   18.84    2.86
  -1  -1  12   23.50    6.42
  -1  -1  12   19.94    3.16
  -1  -1  12   22.32    3.12
   1   1  13  588.95   17.21
  -1   1 -13  589.63   18.05
  -1   1 -13  590.52   18.16
  -1  -1  13  577.35   18.08
  -1  -1  13  585.56   17.78
  -1  -1  13  559.55   16.78
  -1   1 -14  128.56    6.55
  -1  -1  14  119.22    6.49
   1   1  14  125.24    6.05
  -1  -1  14  120.02    5.85
  -1  -1  14  119.89    6.34
   1   1  14  120.18    6.03
   1   1  15   45.80    3.13
  -1  -1  15   44.55    3.22
   1   1  15   47.35    3.10
   1   1  16   74.59    3.13
   1   1  16   71.88    2.92
  -1   2  16   75.37    3.06
  -1   2  16   74.59    3.06
  -1   2  15   30.21    2.63
  -1   2  15   36.95    2.82
  -1   2  15   31.47    2.67
  -1  -2 -14   75.02    4.85
  -1   2  14   67.07    4.17
   1  -2  14   72.11    4.62
   1  -2  14   72.92    4.36
  -1   2  14   69.92    4.65
  -1   2  14   68.73    4.74
   1  -2  14   66.39    4.38
   1  -2  13  151.66    7.49
  -1   2  13  152.80    7.88
  -1   2  13  154.45    7.74
   1  -2  13  158.99    7.28
  -1  -2 -13  168.95    8.05
  -1  -2 -13  171.47    8.26
   1  -2  13  163.90    7.70
  -1   2  13  160.75    7.28
   1  -2  12  112.44    6.50
  -1  -2 -12  154.77    8.00
  -1  -2 -12  150.04    8.03
   1   2 -12  143.64    7.59
   1  -2  12  135.66    7.34
  -1   2  12  128.84    7.57
   1  -2  12  138.31    7.09
  -1   2  12  137.22    7.56
   1  -2  12  142.49    7.45
   1  -2  12  130.57    6.80
  -1   2  12  131.00   13.74
  -1   2  12  135.74    6.95
  -1  -2 -12  144.05   15.26
  -1  -2 -11   26.09    3.63
  -1  -2 -11   32.86    4.07
   1   2 -11   25.90    3.33
  -1  -2 -11   24.71    3.36
   1  -2  11   24.46    3.37
  -1   2  11   25.12    3.58
   1  -2  11   26.23    3.23
  -1  -2 -11   33.35    7.87
  -1   2  11   21.86    6.22
   1  -2  11   27.46    3.49
  -1   2  11   23.72    3.12
   1  -2  11   26.51    3.30
  -1  -2 -10  374.30   13.81
   1   2 -10  390.03   13.40
  -1  -2 -10  370.74   13.93
  -1  -2 -10  373.73   13.37
   1  -2  10  390.34   12.95
   1  -2  10  403.53   13.43
  -1   2  10  378.55   22.76
  -1   2  10  391.64   12.81
   1  -2  10  431.36   13.33
  -1  -2 -10  398.85   24.86
   1  -2  10  385.02   13.33
  -1   2  10  384.64   13.82
   1   2  -9  336.58   11.71
  -1  -2  -9  308.71   12.25
   1   2  -9  342.59   11.78
  -1  -2  -9  313.53   11.58
  -1   2   9  324.71   12.02
   1  -2   9  347.23   11.84
   1  -2   9  377.74   21.20
  -1   2   9  361.82   20.82
   1  -2   9  357.93   11.60
   1  -2   9  380.33   11.70
  -1  -2  -9  364.88   22.61
  -1   2   8  246.30    9.31
   1  -2   8  249.80    8.95
  -1  -2  -8  205.40    9.35
   1  -2   8  262.96    8.72
  -1   2   8  255.49   16.21
   1  -2   8  258.97   16.19
  -1  -2  -8  258.53   17.44
   1   2  -8  232.12    8.73
   1   2  -8  231.02    8.80
   1  -2   7 1232.17   27.64
  -1   2   7 1200.03   38.44
   1  -2   7 1217.72   38.23
  -1  -2  -7 1205.15   40.41
   1  -2   6 1404.88   30.63
  -1   2   6 1453.85   40.91
   1  -2   6 1434.00   40.35
  -1  -2  -6 1400.91   42.29
  -1   2   5  288.48   13.56
   1  -2   5  301.81   13.44
  -1  -2  -5  296.38   14.68
  -1   2   4  274.78   12.06
   1  -2   4  279.95   11.64
  -1  -2  -4  288.88   13.12
   1  -2   3 3213.36   68.26
  -1   2   3 3114.96   69.18
  -1  -2  -3 3215.34   70.65
  -1   2   2 4952.40  102.26
  -1  -2  -2 4991.04  103.23
  -1  -2  -1 5041.06  108.11
   1  -2   1 5203.75  107.91
   1  -2   0 4613.25   92.51
  -1  -2   0 4478.00   92.74
   1  -2  -1 4643.98   99.76
  -1  -2   1 4769.57  100.26
  -1  -2   2 5591.22  114.65
   1  -2  -2 5651.25  115.46
   1   2   3 3334.81   71.99
  -1  -2   3 3452.19   73.21
   1  -2  -3 3341.04   73.77
  -1  -2   4  281.64   12.18
   1   2   4  263.01   11.27
   1  -2  -4  264.51   12.24
   1   2   5  250.75   12.07
  -1  -2   5  253.17   12.71
   1  -2  -5  245.77   13.03
   1   2   6 1322.68   28.76
  -1  -2   6 1359.85   39.16
   1   2   6 1334.57   37.93
   1  -2  -6 1241.60   39.42
   1   2   7 1239.62   27.78
   1   2   7 1243.87   38.55
  -1  -2   7 1293.87   39.63
   1   2   8  301.44    9.52
  -1  -2   8  310.85   17.97
   1   2   8  290.70   17.10
   1  -2  -8  276.89   18.13
   1  -2  -8  249.39    9.41
  -1   2  -8  281.42    9.88
   1   2   9  309.06   10.20
   1   2   9  309.68   19.07
  -1  -2   9  310.24   19.07
   1  -2  -9  282.64   19.82
   1  -2  -9  270.75   10.29
  -1   2  -9  281.02   10.59
   1  -2  -9  270.28   10.10
   1   2  10  414.55   14.34
   1   2  10  452.27   13.71
  -1  -2  10  428.23   13.46
  -1  -2  10  435.06   24.31
  -1  -2  10  409.01   13.94
   1  -2 -10  398.40   25.42
  -1   2 -10  393.39   14.08
   1  -2 -10  390.87   13.53
   1  -2 -10  398.84   13.79
  -1   2 -10  408.60   14.06
   1   2  11   22.10    3.36
   1   2  11   27.42    3.18
  -1  -2  11   25.45    3.17
  -1  -2  11   18.19    5.70
   1  -2 -11   26.62    7.01
  -1   2 -11   23.30    3.35
  -1   2 -11   25.55    3.38
   1  -2 -11   25.71    3.28
  -1  -2  11   21.05    3.24
   1  -2 -12  123.42   14.58
   1   2  12  127.64    6.64
  -1  -2  12  121.21   13.19
   1   2  12  127.66    7.35
  -1  -2  12  126.55    6.72
   1  -2 -12  121.32    7.03
  -1   2 -12  128.77    7.41
  -1   2 -12  138.14    7.48
  -1  -2  12  131.78    7.31
   1   2  13  170.33    7.89
  -1  -2  13  168.66    7.60
   1   2  13  178.31    8.40
  -1  -2  13  176.06    8.33
  -1   2 -13  177.19    8.41
  -1  -2  14   65.35    4.07
  -1  -2  14   71.40    4.66
   1   2  14   63.25    4.21
  -1  -2  14   64.15    4.54
   1   2  14   66.01    4.60
  -1   2 -14   72.10    4.63
   1   2  15   31.70    2.55
   1   2  15   34.06    2.60
  -1  -2  15   29.08    2.63
   1   2  16   73.60    2.98
   1   2  16   76.69    2.88
  -1  -2  16   74.24    3.09
  -1   3  15   44.19    2.97
  -1   3  15   45.80    3.02
   1   3 -15   49.71    2.80
  -1   3  15   38.75    2.82
   1  -3  14   59.46    3.72
  -1   3  14   57.47    4.11
  -1   3  14   59.96    4.17
  -1  -3 -13   59.86    4.50
   1  -3  13   52.73    4.15
  -1   3  13   52.37    4.42
  -1   3  13   51.62    3.92
  -1   3  13   57.03    4.53
   1  -3  13   53.09    4.07
   1  -3  13   41.51    3.55
   1  -3  13   54.02    4.34
  -1  -3 -12   23.28    3.10
  -1  -3 -12   23.56    3.22
   1  -3  12   23.97    3.12
  -1   3  12   23.55    3.25
   1  -3  12   24.93    3.06
  -1   3  12   24.26    3.01
   1  -3  12   24.91    3.11
   1  -3  12   23.20    3.21
   1   3 -11   58.53    4.68
  -1  -3 -11   61.51    4.90
  -1  -3 -11   58.75    4.99
   1  -3  11   61.55    4.80
  -1   3  11   54.84    4.89
   1  -3  11   59.89    4.53
   1  -3  11   60.37    4.84
   1  -3  11   55.73    4.28
  -1   3  11   66.45    9.68
  -1   3  11   59.18    4.48
   1  -3  11   48.34    4.38
  -1  -3 -11   64.24   10.38
  -1   3  10  516.95   17.01
   1  -3  10  551.81   16.67
   1  -3  10  543.91   16.25
   1  -3  10  544.19   16.75
  -1   3  10  577.27   28.24
  -1   3  10  540.16   16.02
   1  -3  10  573.05   16.23
  -1  -3 -10  558.82   30.48
   1   3 -10  550.50   16.66
  -1  -3 -10  536.14   16.78
  -1  -3 -10  539.82   17.88
  -1  -3 -10  524.75   16.94
   1  -3   9  718.41   19.66
  -1   3   9  704.61   20.24
   1  -3   9  702.03   19.17
   1  -3   9  727.76   19.92
  -1   3   9  726.43   30.93
   1  -3   9  783.63   19.46
  -1  -3  -9  742.28   33.95
  -1  -3  -9  680.23   19.50
   1   3  -9  718.74   19.62
  -1  -3  -9  671.51   20.76
  -1  -3  -9  695.54   19.98
   1   3  -8 1286.95   30.80
   1   3  -8 1277.40   30.58
  -1  -3  -8 1212.58   32.02
   1  -3   8 1309.16   30.82
   1  -3   8 1294.57   30.42
   1  -3   8 1345.94   31.08
  -1   3   8 1394.02   43.57
   1  -3   8 1446.45   43.96
   1  -3   8 1428.49   30.57
  -1  -3  -8 1324.63   46.07
  -1  -3  -8 1278.08   31.01
   1  -3   7 1240.82   27.86
   1  -3   7 1239.71   38.61
  -1   3   7 1195.05   38.52
  -1  -3  -7 1223.96   41.50
   1  -3   6  529.95   13.40
   1  -3   6  537.56   20.81
  -1   3   6  542.85   21.38
  -1  -3  -6  503.74   22.69
   1  -3   5  527.61   12.93
   1  -3   5  570.26   19.67
  -1   3   5  551.33   19.94
  -1  -3  -5  539.54   21.78
  -1   3   4 3475.24   77.05
   1  -3   4 3515.18   76.47
  -1  -3  -4 3453.92   80.49
  -1   3   3 1693.38   39.99
  -1  -3  -3 1705.04   43.28
  -1   3   2 7888.66  158.15
  -1  -3  -2 7923.70  162.36
  -1   3   1 3335.75   70.23
  -1  -3  -1 3453.52   74.70
   1  -3   0  421.06   13.96
  -1  -3   0  424.95   14.38
  -1  -3   1 3578.15   72.84
   1  -3  -1 3571.12   76.69
  -1  -3   1 3611.57   77.42
  -1  -3   2 8427.18  165.28
   1  -3  -2 8032.33  168.64
  -1  -3   3 1645.71   38.32
   1  -3  -3 1556.56   40.80
  -1  -3   4 3314.95   71.94
   1   3   4 3184.04   70.96
   1  -3  -4 3094.07   74.22
  -1  -3   5  489.11   18.42
   1   3   5  490.39   18.07
   1  -3  -5  448.65   19.47
   1   3   6  549.04   14.00
  -1  -3   6  612.75   22.55
   1   3   6  594.16   22.02
   1  -3  -6  565.09   23.80
   1   3   7 1191.64   26.83
   1  -3  -7 1126.85   39.70
   1   3   7 1149.95   37.03
  -1  -3   7 1211.67   38.24
   1  -3  -8 1289.60   30.65
  -1   3  -8 1329.43   31.13
   1  -3  -8 1242.62   30.25
  -1  -3   8 1319.38   31.42
  -1  -3   8 1274.06   30.96
  -1  -3   8 1286.21   31.10
  -1  -3   8 1298.18   30.61
   1   3   8 1431.12   30.55
   1  -3  -8 1353.02   46.35
   1   3   8 1435.78   43.79
  -1  -3   8 1482.36   44.51
   1  -3  -9  750.09   20.40
   1  -3  -9  780.97   20.84
  -1   3  -9  717.73   20.95
  -1   3  -9  786.68   21.15
  -1  -3   9  778.49   21.44
  -1  -3   9  772.61   21.11
  -1  -3   9  773.44   21.30
  -1  -3   9  745.84   20.29
   1   3   9  862.32   20.72
   1  -3  -9  806.18   35.48
  -1  -3   9  847.69   33.51
   1  -3 -10  493.71   15.57
  -1   3 -10  486.48   15.97
   1  -3 -10  482.76   15.24
  -1   3 -10  513.11   16.12
  -1  -3  10  512.78   16.30
  -1  -3  10  511.16   15.99
  -1  -3  10  503.95   16.12
  -1  -3  10  455.51   14.71
   1   3  10  532.56   15.31
  -1  -3  10  519.08   15.30
  -1  -3  10  476.17   25.84
   1  -3 -10  510.71   28.91
  -1  -3  11   47.48    4.59
   1   3  11   56.01    4.91
  -1  -3  11   54.12    4.65
  -1  -3  11   53.11    4.66
  -1  -3  11   50.71    8.61
   1   3  11   53.01    4.21
  -1  -3  11   51.95    4.25
  -1   3 -11   54.33    4.61
   1  -3 -11   47.68    4.23
  -1   3 -11   48.43    4.46
   1  -3 -11   55.58    9.58
  -1  -3  12   24.40    2.96
  -1   3 -12   23.58    3.18
  -1  -3  12   23.11    3.23
  -1  -3  12   23.80    3.37
   1   3  12   27.51    3.50
  -1  -3  12   20.48    3.20
   1   3  13   44.04    4.06
   1  -3 -13   37.58    3.20
  -1  -3  13   42.38    3.49
  -1  -3  13   42.58    3.96
  -1  -3  13   36.19    3.79
  -1   3 -13   42.09    3.79
  -1  -3  14   51.51    3.92
  -1  -3  14   53.49    3.99
   1   3  14   54.00    3.96
  -1  -3  15   39.05    2.81
   1   3  15   40.84    2.74
   1   3  15   39.23    2.70
   1   3  15   37.35    2.74
   1   4 -15   78.60    3.40
  -1   4  15   65.75    3.21
  -1   4  15   74.37    3.52
  -1   4  15   75.69    3.48
  -1   4  14   86.33    4.67
  -1   4  14   79.95    4.46
  -1   4  13   57.68    4.35
  -1   4  13   55.47    3.73
   1  -4  13   53.17    3.87
   1  -4  13   60.32    4.03
  -1   4  13   59.63    4.48
   1  -4  12   70.96    4.81
  -1  -4 -12   84.15    5.30
  -1  -4 -12   75.00    5.00
  -1   4  12   76.45    5.36
   1  -4  12   75.74    5.29
   1  -4  12   64.95    4.83
  -1   4  12   74.43    4.72
   1  -4  11  889.37   25.39
  -1   4  11  929.76   25.94
   1  -4  11  975.29   25.36
   1  -4  11  957.46   24.96
  -1  -4 -11  989.15   25.45
  -1  -4 -11 1044.75   26.01
   1  -4  11  997.13   26.02
  -1  -4 -11  990.70   42.74
  -1   4  11  987.76   24.71
   1  -4  10  227.06    9.99
   1   4 -10  230.58    9.34
  -1  -4 -10  253.02   11.25
  -1  -4 -10  226.77    9.51
  -1  -4 -10  242.48    9.87
   1  -4  10  232.44    9.38
   1  -4  10  248.76   10.20
   1  -4  10  232.14    9.53
  -1   4  10  221.96    9.92
  -1  -4 -10  235.19   19.24
  -1   4  10  235.89    9.15
   1  -4  10  244.80    9.07
  -1   4  10  243.41   17.56
  -1  -4  -9  173.96    8.02
   1   4  -9  186.98    7.90
  -1  -4  -9  188.49    9.32
  -1  -4  -9  177.06    7.93
   1  -4   9  188.65    8.15
   1  -4   9  186.08    7.93
   1  -4   9  192.58    8.54
  -1  -4  -9  192.09   16.62
  -1   4   9  181.06   14.43
  -1   4   9  189.69    7.72
   1  -4   9  200.18    7.73
  -1  -4  -8  115.73    5.65
   1  -4   8  139.34    5.88
   1  -4   8  125.03    6.10
   1  -4   8  114.22    5.80
   1  -4   8  129.54    6.45
  -1  -4  -8  114.94    5.88
   1   4  -8  120.81    5.83
  -1  -4  -8  118.24    6.10
  -1  -4  -8  142.12   13.62
  -1  -4  -8  132.88    6.53
  -1   4   8  127.90   11.37
  -1  -4  -7  622.33   17.44
   1  -4   7  633.86   17.47
  -1   4   7  629.44   25.32
  -1  -4  -7  667.40   29.22
   1  -4   7  677.17   16.46
  -1   4   6  640.71   23.75
  -1  -4  -6  638.42   27.26
   1  -4   6  651.04   15.74
  -1   4   5  348.87   14.83
  -1  -4  -5  337.65   17.58
   1  -4   5  328.84    8.88
  -1  -4  -4 1354.37   39.72
  -1   4   4 1306.90   34.15
  -1  -4  -3 5590.64  121.51
   1  -4   3 5651.24  110.26
  -1   4   3 5327.54  113.88
  -1  -4  -2 3202.60   73.73
  -1   4   2 3107.62   65.69
   1  -4   1 1259.17   29.24
  -1  -4  -1 1205.14   29.77
  -1  -4   0  246.63   11.87
   1  -4   0  265.77   11.78
  -1  -4   1 1185.66   32.83
   1  -4  -1 1171.90   32.15
  -1  -4   2 3248.95   73.75
   1  -4  -2 3249.36   73.01
  -1  -4   2 3146.57   65.52
  -1  -4   3 5207.33  103.45
   1  -4  -3 5010.36  113.22
  -1  -4   3 5247.69  106.98
   1  -4  -4 1342.13   40.18
  -1  -4   4 1428.71   35.59
  -1  -4   5  367.34   15.20
   1  -4  -5  369.86   18.35
   1   4   5  359.90    9.52
  -1  -4   6  644.50   23.45
   1   4   6  631.14   15.42
   1  -4  -6  586.20   25.85
  -1  -4   7  669.19   18.16
  -1  -4   7  637.14   17.83
  -1  -4   7  665.47   18.15
  -1  -4   7  732.10   26.99
   1  -4  -7  692.94   29.82
   1   4   7  711.77   17.17
  -1  -4   8  118.70    6.04
   1  -4  -8  107.84    5.31
  -1   4  -8  106.10    5.71
   1  -4  -8  103.65    5.37
  -1   4  -8  111.07    5.76
  -1  -4   8  108.98    6.02
  -1  -4   8  118.85    6.20
  -1  -4   8  108.70    6.04
   1  -4  -8  111.01    5.60
  -1  -4   8  135.93   11.44
   1  -4  -8  116.64   12.28
   1   4   8  124.97    5.61
  -1  -4   8  122.12    5.58
  -1  -4   9  182.89    8.17
   1  -4  -9  184.76    7.69
  -1   4  -9  184.91    8.23
  -1   4  -9  192.69    8.32
   1  -4  -9  189.60    7.96
  -1  -4   9  189.63    8.60
  -1  -4   9  192.48    8.54
  -1  -4   9  190.92    8.68
   1  -4  -9  180.91    7.64
  -1  -4   9  209.43    8.06
   1   4   9  208.80    7.94
   1  -4  -9  210.65   17.24
  -1  -4   9  224.74   15.92
  -1   4 -10  219.32    9.32
   1  -4 -10  219.73    8.98
  -1   4 -10  219.19    9.31
  -1  -4  10  209.46    9.52
  -1  -4  10  213.64    9.50
  -1  -4  10  233.33   10.00
  -1  -4  10  211.51    8.99
  -1  -4  10  240.45    9.00
   1  -4 -10  216.80   18.43
   1   4  10  228.26    8.72
  -1  -4  10  226.17   16.85
   1   4  11  883.15   24.49
  -1  -4  11  900.06   24.25
  -1  -4  11  888.51   24.34
  -1   4 -11  907.46   23.81
  -1  -4  11  957.39   23.22
   1  -4 -11  898.69   40.69
  -1   4 -12   62.36    4.51
  -1  -4  12   57.44    4.12
  -1  -4  12   63.42    4.98
   1   4  12   67.46    5.13
  -1  -4  12   64.07    4.92
   1   4  13   80.55    5.21
  -1  -4  13   80.70    5.16
   1  -4 -13   80.31    4.70
   1   4  14   78.97    4.50
  -1  -4  14   87.73    4.68
   1   4  15   73.46    3.41
  -1  -4  15   81.25    3.64
   1   4  15   73.35    3.55
  -1   5  15   41.04    2.13
  -1   5  15   45.42    2.31
   1   5 -14   19.38    2.03
  -1  -5 -14   16.55    1.93
  -1   5  14   18.01    1.89
  -1   5  14   19.32    2.10
  -1   5  13   16.95    2.48
  -1   5  13   19.34    2.43
   1  -5  13   13.98    2.21
   1  -5  12  285.60   10.72
  -1   5  12  294.12   10.89
  -1  -5 -11  191.41   17.44
  -1   5  11  201.81    7.95
   1  -5  11  213.39    8.71
   1  -5  11  213.91    9.35
  -1   5  11  204.89    9.11
  -1  -5 -10   30.33    3.18
  -1  -5 -10   31.06    3.10
  -1   5  10   31.11    3.57
   1  -5  10   27.19    3.15
   1  -5  10   31.64    3.79
  -1   5  10   26.07    2.89
  -1  -5 -10   31.77    7.48
  -1  -5  -9  700.50   19.56
   1  -5   9  743.63   21.00
  -1  -5  -9  727.12   19.66
  -1  -5  -9  766.88   19.95
  -1  -5  -9  759.74   21.15
   1  -5   9  765.17   20.32
   1  -5   9  731.48   21.29
  -1  -5  -9  808.88   36.75
  -1   5   9  765.63   19.43
  -1  -5  -8  341.08   11.71
  -1   5   8  358.95   11.05
   1  -5   8  387.01   13.03
  -1  -5  -8  399.86   23.86
   1  -5   8  355.79   12.43
  -1  -5  -8  373.69   12.62
  -1  -5  -8  367.69   13.42
   1  -5   8  351.65   11.75
  -1   5   8  384.94   19.81
   1  -5   7  491.65   14.97
  -1  -5  -7  501.89   25.89
   1  -5   7  463.89   14.50
  -1  -5  -7  467.74   14.51
   1  -5   7  464.26   13.79
  -1  -5  -7  480.59   15.38
   1  -5   7  492.79   12.78
  -1   5   7  484.95   21.11
  -1   5   6 1417.53   39.82
  -1  -5  -6 1482.62   47.63
   1  -5   6 1454.84   33.09
  -1  -5  -6 1388.67   33.28
  -1  -5  -6 1356.77   32.34
  -1  -5  -5  360.17   19.53
   1  -5   5  347.02    9.70
  -1   5   5  340.25   14.39
  -1  -5  -4 1823.82   51.09
   1  -5   4 1737.84   36.98
  -1   5   4 1689.65   41.21
   1  -5   3  307.55    9.03
   1  -5   3  323.07    9.34
  -1  -5  -3  313.59   16.46
  -1  -5  -2  808.90   27.93
   1  -5   2  796.41   18.76
   1  -5   2  783.04   26.81
   1  -5   2  801.88   18.61
   1  -5   1  702.72   16.76
  -1  -5  -1  697.08   25.25
   1  -5   1  682.06   24.20
   1  -5   0  544.58   13.83
   1  -5   0  582.25   21.33
  -1  -5   0  561.24   21.65
   1  -5  -1  801.67   18.89
   1  -5  -1  835.40   27.37
  -1  -5   1  800.52   27.34
   1  -5  -2  795.83   27.41
   1  -5  -2  793.92   18.85
  -1  -5   2  799.63   27.66
  -1  -5   2  806.20   18.87
  -1  -5   3  433.30   11.58
   1  -5  -3  416.27   18.81
   1  -5  -3  411.34   11.17
  -1  -5   3  381.04   11.72
   1  -5  -4 1650.66   47.89
   1  -5  -4 1668.21   35.49
  -1  -5   4 1594.70   39.15
   1  -5  -5  415.85   20.70
  -1  -5   5  386.91   15.31
   1  -5  -5  388.88   10.80
   1  -5  -6 1360.18   44.78
  -1  -5   6 1282.64   30.46
  -1  -5   6 1414.59   38.09
   1  -5  -6 1257.55   30.26
  -1  -5   6 1363.48   30.76
   1  -5  -6 1263.42   30.26
  -1  -5   7  440.08   11.97
   1  -5  -7  420.89   13.18
  -1  -5   7  459.27   20.08
  -1  -5   7  413.55   13.47
   1  -5  -7  440.91   24.06
  -1  -5   7  451.86   13.74
  -1  -5   7  429.22   13.52
  -1  -5   8  395.96   11.49
   1  -5  -8  366.35   12.35
   1   5   8  394.26   11.45
  -1  -5   8  396.26   20.04
  -1  -5   8  362.26   12.84
   1  -5  -8  402.09   23.93
  -1  -5   8  386.54   12.89
  -1  -5   8  386.31   12.96
  -1  -5   9  675.97   17.46
   1  -5  -9  687.54   33.44
   1  -5  -9  652.02   18.23
  -1  -5   9  654.08   28.42
  -1  -5   9  664.56   18.97
  -1  -5   9  630.26   19.10
  -1  -5   9  637.79   18.94
  -1  -5  10   28.53    3.57
   1  -5 -10   31.48    3.13
  -1  -5  10   27.81    3.37
  -1  -5  10   35.39    3.11
   1  -5 -10   33.85    7.62
  -1   5 -11  188.05    7.85
   1  -5 -11  206.40   18.17
  -1  -5  11  186.60    8.31
  -1  -5  11  194.85    8.92
   1   5  11  191.54    8.93
  -1  -5  12  270.04   10.34
   1   5  12  259.97   10.35
   1  -5 -13   18.98    2.41
  -1  -5  13   19.71    2.63
   1   5  13   23.96    2.78
   1   5  14   10.60    1.77
  -1  -5  14   10.54    1.78
   1   5  14   11.95    1.78
   1  -5 -14    8.65    1.37
  -1  -5  14    8.26    1.43
   1   5  15   35.96    1.98
  -1   5 -15   36.41    1.99
   1   5  15   32.60    1.94
   1  -6  14   57.41    3.00
  -1   6  14   56.10    2.91
  -1  -6 -14   54.61    2.98
  -1   6  13   71.53    4.10
   1  -6  13   75.86    4.27
   1   6 -13   78.36    4.06
  -1   6  13   63.46    3.62
  -1   6  12   63.66    4.20
   1  -6  12   69.12    4.60
   1  -6  11  641.29   18.78
   1  -6  11  670.01   17.89
  -1   6  11  634.43   18.17
  -1  -6 -10  170.96   16.27
   1  -6  10  178.75    7.82
   1  -6  10  171.36    8.51
  -1  -6 -10  171.84    7.39
  -1   6  10  170.24    7.96
  -1  -6  -9  230.09    9.82
  -1  -6  -9  241.86   19.44
   1  -6   9  238.89    8.34
  -1  -6  -9  221.49    9.10
   1  -6   9  235.06   10.19
   1  -6   9  229.61    9.17
   1  -6   8  171.82    7.54
  -1  -6  -8  181.57    8.38
  -1  -6  -8  183.65   16.67
   1  -6   8  188.89    7.46
   1  -6   8  182.15    7.91
   1  -6   8  199.41    9.03
  -1  -6  -8  190.08    8.34
   1  -6   7  890.46   22.96
   1  -6   7  870.91   22.77
  -1  -6  -7  902.33   23.75
  -1  -6  -7  973.00   39.57
   1  -6   7  942.58   24.41
   1  -6   7  926.47   22.46
  -1  -6  -6  156.64    7.43
  -1  -6  -6  135.17    6.26
  -1  -6  -6  143.08    6.89
  -1  -6  -6  147.42    6.08
  -1  -6  -6  144.35   13.67
   1  -6   6  139.20    6.48
   1  -6   6  140.14    6.97
   1  -6   6  137.13    6.35
  -1  -6  -5  880.93   22.11
  -1  -6  -5  895.16   23.01
  -1  -6  -5  953.21   23.37
   1  -6   5  903.19   22.08
   1  -6   5  940.70   21.73
  -1  -6  -5  993.54   37.38
  -1  -6  -5  878.71   22.38
   1  -6   4  200.35    7.18
   1  -6   4  214.44    7.99
  -1  -6  -4  187.30    7.34
  -1  -6  -4  186.88   14.29
   1  -6   3   11.91    1.86
   1  -6   3   12.25    1.73
  -1  -6  -3   13.60    4.05
   1  -6   2   55.00    3.40
  -1  -6  -2   52.27    7.20
   1  -6   2   60.02    3.58
   1  -6   2   49.52    6.65
   1  -6   1 1527.73   33.57
  -1  -6  -1 1579.17   46.70
   1  -6   1 1524.87   44.93
   1  -6   1 1526.62   33.88
   1  -6   0 1906.04   53.06
  -1  -6   0 1951.23   54.45
   1  -6   0 1933.83   41.68
  -1  -6   1 1375.64   30.91
  -1  -6   1 1397.79   42.94
   1  -6  -1 1441.58   42.97
   1  -6  -1 1364.78   30.92
  -1  -6   2   54.59    3.52
   1  -6  -2   55.09    3.51
  -1  -6   2   56.63    7.42
   1  -6  -2   68.66    7.77
   1  -6  -3    9.14    3.44
   1  -6  -3   12.85    1.80
  -1  -6   3   10.40    1.82
   1  -6  -4  194.75    7.73
   1  -6  -4  223.49   15.32
   1  -6  -4  195.69    7.57
   1  -6  -4  227.86    7.83
  -1  -6   4  235.71    8.42
  -1  -6   5 1111.60   25.97
   1  -6  -5  992.94   25.14
  -1  -6   5  977.03   24.44
   1  -6  -5 1067.91   38.83
  -1  -6   5 1039.42   25.66
   1  -6  -5  996.84   25.24
   1  -6  -5 1112.48   24.74
  -1  -6   5 1034.69   24.59
  -1  -6   6  119.19    6.32
  -1  -6   6  134.58    6.61
  -1  -6   6  126.71    5.69
   1  -6  -6  125.65   12.58
  -1  -6   6  115.00    5.60
   1  -6  -6  127.92    6.38
   1  -6  -6  131.69    6.40
  -1  -6   7  785.48   21.06
   1  -6  -7  748.95   20.55
   1  -6  -7  756.93   34.04
  -1  -6   7  733.43   20.59
  -1  -6   8  189.85    8.59
   1  -6  -8  189.30    8.38
   1  -6  -8  187.66   16.63
  -1  -6   8  185.56    8.54
  -1  -6   9  227.54    9.75
   1  -6  -9  226.96   18.58
   1  -6  -9  222.02    9.22
  -1  -6   9  235.29    9.85
   1  -6 -10  165.16   15.92
   1  -6 -10  162.60    7.40
  -1  -6  10  166.66    8.14
   1   6  11  662.38   18.70
  -1  -6  11  671.63   18.71
  -1  -6  12   68.97    4.67
   1   6  12   58.47    4.33
   1  -6 -12   67.41    4.61
  -1  -6  12   56.81    4.07
  -1  -6  13   63.16    3.63
  -1  -6  13   69.96    4.10
   1   6  13   71.62    4.12
   1  -6 -13   69.31    4.05
   1   6  14   66.69    3.23
   1   6  14   61.71    3.05
  -1   6 -14   73.20    3.20
   1   7 -13   56.38    2.90
   1  -7  13   51.69    3.08
  -1   7  13   47.21    2.84
  -1  -7 -13   52.95    3.31
   1   7 -12  113.04    4.88
   1  -7  12   95.82    5.00
  -1  -7 -11   14.59    1.92
  -1   7  11   15.96    2.19
   1  -7  11   18.84    2.82
   1  -7  11   20.00    2.86
  -1  -7 -10   43.75    3.65
   1  -7  10   51.88    4.39
  -1   7  10   40.38    3.53
   1  -7  10   51.54    4.53
   1  -7   9   56.22    4.89
  -1  -7  -9   63.13    4.62
   1  -7   9   63.90    4.01
  -1  -7  -9   64.92    5.03
   1  -7   9   59.27    4.77
  -1  -7  -8  486.93   15.73
   1  -7   8  455.06   14.45
   1  -7   8  503.52   16.25
   1  -7   8  516.14   14.45
  -1  -7  -8  505.86   15.81
   1  -7   8  494.36   14.92
  -1  -7  -8  489.64   28.59
   1  -7   7  124.47    6.84
   1  -7   7  117.38    6.36
  -1  -7  -7  127.88    6.94
   1  -7   7  134.54    7.27
  -1  -7  -7  113.96   13.34
   1  -7   7  140.03    6.49
  -1  -7  -7  120.76    6.92
   1  -7   6  654.63   18.95
   1  -7   6  671.66   17.98
  -1  -7  -6  621.25   17.77
  -1  -7  -6  642.77   18.82
   1  -7   6  660.13   18.43
  -1  -7  -6  704.48   17.98
  -1  -7  -6  688.87   33.34
  -1  -7  -5  105.72    5.86
  -1  -7  -5  102.51    5.56
   1  -7   5  132.34    6.12
  -1  -7  -5  106.15   12.17
   1  -7   5   98.92    5.91
  -1  -7  -5  103.13    5.37
   1  -7   5  109.90    5.10
  -1  -7  -5  115.42    6.27
   1  -7   5  108.37    5.92
   1  -7   5  108.27    5.36
  -1  -7  -5  122.13    5.99
   1  -7   4  608.47   16.07
  -1  -7  -4  546.25   15.80
  -1  -7  -4  589.65   16.60
   1  -7   4  598.16   16.29
  -1  -7  -4  554.53   16.05
  -1  -7  -4  604.02   29.40
   1  -7   4  591.55   16.97
   1  -7   4  636.13   17.25
   1  -7   4  617.01   15.85
  -1  -7  -4  545.27   15.87
   1  -7   4  607.79   16.74
   1  -7   4  608.96   16.27
  -1  -7  -3   67.16    4.24
   1  -7   3   67.78    4.64
   1  -7   3   73.46    4.30
  -1  -7  -3   72.08    4.59
  -1  -7  -3   82.22   10.07
   1  -7   3   76.78    4.59
   1  -7   3   68.99    4.60
   1  -7   3   74.92    4.61
   1  -7   3   73.25    4.22
   1  -7   3   76.83    4.70
   1  -7   3   71.33    4.41
  -1  -7  -3   70.33    3.97
   1  -7   3   66.43    4.24
   1  -7   2  136.80    6.07
  -1  -7  -2  130.37    6.21
   1  -7   2  135.81    6.60
  -1  -7  -2  144.71    6.36
   1  -7   2  135.84    6.23
  -1  -7  -2  140.65   12.84
   1  -7   2  155.34    6.50
   1  -7   2  142.17    6.56
  -1  -7  -2  134.02    6.31
   1  -7   2  165.03    7.00
   1  -7   2  147.19    6.23
   1  -7   2  149.31    6.57
   1  -7   2  141.08    6.39
  -1  -7  -1  209.64    8.08
  -1  -7  -1  218.30    8.33
   1  -7   1  232.64    8.30
   1  -7   1  210.77   14.92
  -1  -7  -1  246.64   16.79
   1  -7   1  220.52    7.98
  -1  -7  -1  215.92    8.33
  -1  -7  -1  226.74    8.35
   1  -7   1  214.73    8.36
   1  -7   1  214.77    8.29
   1  -7   1  199.53    7.83
   1  -7   1  214.70    8.01
  -1  -7  -1  238.06    8.66
   1  -7   1  238.99    8.63
   1  -7   1  226.54    8.40
  -1  -7   0 2211.85   49.28
   1  -7   0 2256.47   49.11
  -1  -7   0 2199.71   49.64
   1  -7   0 2280.72   49.03
  -1  -7   0 2174.94   49.02
   1  -7   0 2250.34   49.08
   1  -7   0 2383.80   64.85
  -1  -7   0 2379.84   66.02
  -1  -7   0 2250.77   49.58
   1  -7   0 2270.00   49.70
   1  -7   0 2288.00   49.72
   1  -7   0 2377.28   49.84
  -1  -7   0 2445.91   49.92
   1  -7   0 2460.33   49.58
   1  -7  -1  187.68    7.39
  -1  -7   1  189.57    7.87
   1  -7  -1  185.18    7.69
   1  -7  -1  195.74    7.40
  -1  -7   1  187.96    7.55
   1  -7  -1  196.82    7.45
  -1  -7   1  210.62   15.49
   1  -7  -1  221.44   15.25
   1  -7  -1  189.52    7.33
  -1  -7   1  189.97    7.68
   1  -7  -1  188.64    7.75
   1  -7  -1  187.06    7.71
  -1  -7   1  202.00    7.87
   1  -7  -1  207.47    7.68
  -1  -7   1  203.80    7.75
  -1  -7   2  218.50    8.14
   1  -7  -2  221.10    8.54
  -1  -7   2  228.42    8.58
   1  -7  -2  208.80    7.91
   1  -7  -2  211.30    7.91
   1  -7  -2  223.11    8.47
   1  -7  -2  238.64   16.37
  -1  -7   2  224.60    8.51
   1  -7  -2  215.31    8.08
   1  -7  -2  227.20    8.50
  -1  -7   2  240.15    8.53
  -1  -7   2  238.57    8.60
   1  -7  -2  239.43    8.31
  -1  -7   2  215.85    8.25
   1  -7  -3   57.68    3.83
  -1  -7   3   62.28    4.15
   1  -7  -3   59.19    4.06
   1  -7  -3   61.78    4.15
   1  -7  -3   60.63    4.12
  -1  -7   3   65.26    4.17
   1  -7  -3   62.49    4.31
  -1  -7   3   64.96    4.29
  -1  -7   3   69.58    4.49
   1  -7  -3   66.14    8.90
  -1  -7   3   74.63    4.42
  -1  -7   4  550.51   15.60
  -1  -7   4  565.62   15.20
   1  -7  -4  503.26   14.75
   1  -7  -4  528.86   15.78
   1  -7  -4  579.88   15.77
   1  -7  -4  588.11   27.99
   1  -7  -4  520.64   15.41
  -1  -7   4  568.91   15.64
  -1  -7   4  551.42   15.56
  -1  -7   4  558.33   15.46
  -1  -7   5  126.27    5.71
   1  -7  -5  107.95    5.37
   1  -7  -5  121.90    6.33
  -1  -7   5  122.88    5.97
   1  -7  -5  120.59    6.38
   1  -7  -5  122.27   12.74
  -1  -7   5  116.38    5.99
  -1  -7   5  127.05    6.03
  -1  -7   5  123.73    5.84
   1  -7  -5  128.97    6.07
  -1  -7   5  118.99    6.09
  -1  -7   6  677.09   18.76
   1  -7  -6  670.32   19.00
  -1  -7   6  634.37   18.06
  -1  -7   6  675.50   18.14
   1  -7  -6  728.95   33.63
  -1  -7   6  664.95   17.43
  -1  -7   6  669.00   19.35
   1  -7  -6  695.77   19.36
  -1  -7   6  710.57   18.13
  -1  -7   7  118.16    5.60
   1  -7  -7  125.20   13.57
  -1  -7   7  110.82    6.19
  -1  -7   7  126.63    6.89
   1  -7  -7  121.85    6.71
   1  -7  -8  496.76   28.22
  -1  -7   8  456.45   14.77
  -1  -7   8  471.08   15.41
   1  -7  -8  496.84   15.55
   1  -7  -9   73.90   10.59
   1  -7  -9   76.93    5.21
  -1  -7   9   71.37    5.20
  -1  -7   9   68.43    4.87
  -1  -7  10   47.90    4.20
  -1  -7  10   45.28    3.72
   1  -7 -10   41.32    3.70
  -1  -7  10   39.07    3.65
   1  -7 -11   18.24    2.77
   1   7  11   16.98    2.54
  -1  -7  11   19.33    2.50
   1  -7 -11   16.32    2.19
   1   7  12   84.21    4.61
  -1  -7  12   78.78    4.25
   1   7  13   39.65    2.58
  -1   7 -13   45.36    2.59
   1  -7 -13   41.88    2.82
  -1  -8 -13    2.70    0.94
   1  -8  13    2.80    0.94
   1  -8  12   70.60    3.71
   1  -8  12   71.92    3.71
  -1  -8 -12   78.73    4.22
   1   8 -12   76.61    3.22
   1  -8  11  284.93    9.53
   1   8 -11  307.89    8.65
  -1   8  10   37.12    2.87
   1   8 -10   53.35    3.41
  -1  -8 -10   52.04    3.75
   1  -8  10   48.35    3.97
   1  -8  10   38.19    3.17
  -1   8   9   41.57    3.28
  -1  -8  -9   52.74    4.18
   1  -8   9   47.37    3.85
  -1  -8  -9   53.84    4.40
   1  -8   9   56.46    4.24
   1  -8   9   53.49    4.40
   1   8  -9   54.21    3.62
  -1  -8  -8  528.19   16.10
   1  -8   8  528.07   15.40
   1  -8   8  533.60   14.56
   1  -8   8  453.39   14.53
  -1  -8  -8  494.06   15.72
  -1  -8  -8  444.83   27.86
   1  -8   8  484.46   15.71
   1  -8   8  504.64   16.30
  -1  -8  -7  402.16   13.87
   1  -8   7  401.86   12.38
   1  -8   7  396.99   13.06
  -1  -8  -7  374.91   13.28
   1  -8   7  355.43   12.49
  -1  -8  -7  377.39   25.09
   1  -8   7  360.57   13.09
   1  -8   7  375.55   13.56
  -1  -8  -6  440.95   13.41
  -1  -8  -6  448.84   14.83
  -1  -8  -6  409.44   14.18
   1  -8   6  404.79   13.68
   1  -8   6  433.34   14.05
   1  -8   6  412.50   14.18
  -1  -8  -6  447.56   27.22
  -1  -8  -6  412.46   13.29
   1  -8   6  444.02   13.47
  -1  -8  -5  823.79   21.05
   1  -8   5  782.01   20.18
  -1  -8  -5  725.13   19.94
   1  -8   5  771.33   19.56
   1  -8   5  782.43   20.44
  -1  -8  -5  716.38   20.22
   1  -8   5  767.68   20.95
  -1  -8  -5  758.32   21.29
   1  -8   5  777.63   21.13
   1  -8   5  766.69   21.44
  -1  -8  -5  756.27   36.28
  -1  -8  -5  763.37   20.96
  -1  -8  -4  454.02   14.14
   1  -8   4  444.67   13.59
   1  -8   4  425.80   12.90
  -1  -8  -4  399.79   13.18
   1  -8   4  414.48   13.59
  -1  -8  -4  411.67   13.35
   1  -8   4  427.96   13.40
   1  -8   4  430.18   13.85
  -1  -8  -4  434.58   14.24
   1  -8   4  444.83   14.11
   1  -8   4  442.69   14.16
   1  -8   4  416.06   14.14
  -1  -8  -4  413.71   25.99
  -1  -8  -4  452.59   14.05
   1  -8   3  240.57    9.86
   1  -8   3  245.61    9.92
   1  -8   3  245.80    9.38
   1  -8   3  235.56    9.39
  -1  -8  -3  238.71    9.36
   1  -8   3  254.46   10.04
  -1  -8  -3  242.91    9.40
  -1  -8  -3  240.64    9.42
   1  -8   3  256.10    9.24
   1  -8   3  252.03    9.73
   1  -8   3  258.73    9.95
  -1  -8  -3  257.50   19.51
   1  -8   3  269.61   10.04
   1  -8   3  271.79    9.85
   1  -8   2  587.26   17.34
   1  -8   2  585.13   17.30
  -1  -8  -2  546.95   16.49
   1  -8   2  595.09   16.50
   1  -8   2  564.64   16.55
  -1  -8  -2  557.75   16.09
   1  -8   2  585.32   17.32
  -1  -8  -2  557.11   16.55
   1  -8   2  607.99   16.70
   1  -8   2  624.33   17.14
   1  -8   2  626.77   17.45
   1  -8   2  611.22   17.15
   1  -8   2  599.07   17.07
  -1  -8  -2  651.38   31.34
   1  -8   1 1015.09   25.23
   1  -8   1 1028.49   39.42
   1  -8   1 1011.43   23.52
  -1  -8  -1  952.70   24.62
  -1  -8  -1  938.14   24.82
   1  -8   1 1021.37   25.28
  -1  -8  -1 1064.91   25.68
   1  -8   1  965.98   25.22
  -1  -8  -1  976.50   25.22
  -1  -8  -1  982.07   24.87
   1  -8   1  969.15   25.20
  -1  -8  -1  950.82   24.57
   1  -8   1  985.79   24.44
   1  -8   1 1027.75   25.01
  -1  -8  -1  992.16   40.21
  -1  -8  -1  958.09   24.28
   1  -8   1  973.64   24.42
   1  -8   1  927.22   24.26
   1  -8   0    1.52    1.55
  -1  -8   0    2.45    1.57
   1  -8   0    9.18    2.22
   1  -8   0    1.72    1.56
   1  -8   0    4.37    3.42
  -1  -8   0    0.52    3.24
   1  -8   0    1.64    2.21
  -1  -8   0    3.31    2.24
   1  -8   0    2.03    1.29
  -1  -8   0   10.36    2.26
   1  -8   0    1.11    1.83
  -1  -8   0    4.61    2.11
   1  -8   0    2.97    1.94
  -1  -8   0    2.83    1.68
   1  -8   0    4.56    2.06
  -1  -8   0    8.08    2.23
   1  -8   0    0.52    1.98
   1  -8   0    3.46    2.11
  -1  -8   0    1.87    1.85
   1  -8   0    4.60    1.89
  -1  -8   1  937.79   38.54
   1  -8  -1  925.64   22.75
  -1  -8   1  863.61   23.03
  -1  -8   1  869.42   23.66
  -1  -8   1  920.41   23.24
   1  -8  -1  891.19   23.64
  -1  -8   1  899.44   23.64
   1  -8  -1  915.44   23.82
   1  -8  -1  886.31   22.82
  -1  -8   1  867.52   22.95
  -1  -8   1  957.34   23.53
   1  -8  -1  966.61   23.29
   1  -8  -1  948.44   37.86
   1  -8  -1  907.11   22.78
  -1  -8   1  951.95   23.93
  -1  -8   1  876.92   23.05
   1  -8  -1  884.10   22.84
   1  -8  -1  888.57   21.84
  -1  -8   2  562.46   17.29
  -1  -8   2  578.98   16.75
   1  -8  -2  606.36   16.68
   1  -8  -2  604.06   16.70
   1  -8  -2  593.83   16.60
  -1  -8   2  575.18   16.62
   1  -8  -2  581.51   17.25
  -1  -8   2  576.76   17.14
   1  -8  -2  563.23   16.33
  -1  -8   2  592.69   16.71
   1  -8  -2  600.97   17.19
  -1  -8   2  601.63   16.86
   1  -8  -2  593.50   17.07
  -1  -8   2  611.33   17.53
   1  -8  -2  612.06   29.87
   1  -8  -2  571.85   15.95
  -1  -8   2  572.20   16.78
  -1  -8   3  236.82    9.16
   1  -8  -3  225.08    9.03
   1  -8  -3  232.43    9.14
  -1  -8   3  238.62    9.04
   1  -8  -3  212.54    8.54
  -1  -8   3  237.40    9.12
   1  -8  -3  237.20    9.34
   1  -8  -3  211.87    8.69
  -1  -8   3  210.14    8.72
  -1  -8   3  227.88    9.37
  -1  -8   3  234.48    9.66
   1  -8  -3  237.08   18.24
  -1  -8   3  242.26    9.41
   1  -8  -3  239.79    8.88
   1  -8  -3  227.46    9.41
  -1  -8   4  428.68   13.42
   1  -8  -4  421.11   13.79
  -1  -8   4  425.43   13.38
  -1  -8   4  431.06   13.55
   1  -8  -4  445.46   13.83
   1  -8  -4  415.41   13.32
   1  -8  -4  387.22   12.69
  -1  -8   4  443.14   13.22
  -1  -8   4  410.63   12.69
   1  -8  -4  430.55   13.46
   1  -8  -4  432.45   14.03
   1  -8  -4  442.56   25.99
  -1  -8   4  412.71   13.38
  -1  -8   5  739.33   20.24
  -1  -8   5  742.69   19.88
  -1  -8   5  749.61   19.90
   1  -8  -5  724.44   34.97
  -1  -8   5  770.19   19.45
   1  -8  -5  681.30   19.05
  -1  -8   5  714.81   20.25
   1  -8  -5  818.88   20.54
  -1  -8   5  738.00   19.73
   1  -8  -5  724.41   20.60
   1  -8  -5  743.75   20.37
  -1  -8   6  386.90   13.09
  -1  -8   6  386.93   12.60
   1  -8  -6  426.72   13.76
   1  -8  -6  401.79   13.58
   1  -8  -6  430.25   26.14
  -1  -8   6  379.35   12.06
   1  -8  -6  417.07   13.90
  -1  -8   6  390.40   11.75
  -1  -8   6  418.79   12.75
  -1  -8   7  448.67   13.17
   1  -8  -7  461.87   14.91
   1  -8  -7  456.07   15.01
   1  -8  -7  463.26   27.48
  -1  -8   7  457.67   14.47
  -1  -8   7  440.53   14.30
   1  -8  -8  533.12   16.38
   1  -8  -8  528.18   16.36
  -1  -8   8  538.66   15.70
   1  -8  -8  499.31   29.00
  -1  -8   8  484.92   15.40
  -1  -8   9   39.09    3.60
  -1  -8   9   43.95    3.81
   1  -8  -9   45.72    4.04
   1  -8 -10   53.66    3.94
  -1  -8  10   50.20    3.77
  -1  -8  11  238.35    8.18
   1  -8 -11  239.10    8.13
   1   8  11  255.97    8.56
  -1  -8  12   44.76    2.57
   1  -8 -12   61.69    3.65
  -1  -8  12   49.17    2.68
  -1   8 -12   61.07    2.74
   1   8  12   51.64    2.92
   1  -8 -13    1.62    0.76
  -1  -8  13    1.05    0.90
   1   8  13    2.12    0.75
   1  -9  12   71.12    3.04
   1  -9  11  136.39    5.02
   1  -9  11  144.13    5.32
   1  -9  10   95.77    4.71
  -1  -9 -10  101.89    5.24
   1  -9  10   93.19    4.89
  -1  -9 -10   91.66    4.62
   1  -9   9  589.32   16.09
  -1  -9  -9  629.30   16.75
  -1  -9  -9  586.07   16.50
   1  -9   9  596.45   16.52
   1  -9   8   43.89    3.85
   1  -9   8   55.72    3.79
  -1  -9  -8   54.45    4.42
   1  -9   8   54.57    4.21
   1  -9   8   42.69    3.67
  -1  -9  -8   50.13    4.25
   1  -9   8   49.66    4.19
   1  -9   7  356.57   12.16
   1  -9   7  379.39   11.72
   1  -9   7  393.32   12.60
  -1  -9  -7  384.34   13.19
   1  -9   7  361.65   12.65
   1  -9   7  340.86   12.05
  -1  -9  -7  355.22   12.58
   1  -9   7  341.85   12.05
  -1  -9  -6    5.00    2.25
   1  -9   6    3.80    2.12
   1  -9   6    2.09    1.89
   1  -9   6    4.20    2.30
   1  -9   6    2.54    2.36
  -1  -9  -6    1.92    1.82
  -1  -9  -6    2.80    1.68
   1  -9   6    4.25    2.12
  -1  -9  -6    1.87    3.38
   1  -9   6    2.71    1.79
   1  -9   5  571.11   17.61
   1  -9   5  583.79   17.55
  -1  -9  -5  580.83   17.80
   1  -9   5  569.26   17.38
  -1  -9  -5  609.25   17.38
  -1  -9  -5  600.98   18.16
   1  -9   5  607.37   17.73
  -1  -9  -5  578.42   32.37
  -1  -9  -5  551.94   16.39
   1  -9   5  604.91   16.15
   1  -9   5  625.22   17.10
   1  -9   5  555.72   16.95
  -1  -9  -5  545.30   16.62
  -1  -9  -4  271.48   10.50
   1  -9   4  264.89   10.11
   1  -9   4  259.47   10.38
   1  -9   4  252.50   10.26
  -1  -9  -4  254.08   10.52
  -1  -9  -4  273.23   10.59
  -1  -9  -4  240.26    9.61
   1  -9   4  261.20    9.48
   1  -9   4  258.39   10.48
   1  -9   4  250.12   10.41
  -1  -9  -4  228.93   19.74
  -1  -9  -4  249.87    9.42
   1  -9   4  249.66    9.89
  -1  -9  -4  239.05    9.68
   1  -9   4  263.36    9.97
   1  -9   3  740.19   20.58
   1  -9   3  743.77   20.39
   1  -9   3  745.60   20.33
  -1  -9  -3  729.20   20.56
   1  -9   3  757.03   19.66
  -1  -9  -3  684.14   19.64
   1  -9   3  739.33   20.63
   1  -9   3  704.88   20.47
  -1  -9  -3  744.37   36.53
  -1  -9  -3  693.77   18.61
   1  -9   3  668.24   19.52
  -1  -9  -3  711.29   19.97
   1  -9   2  227.95    9.52
  -1  -9  -2  224.41    9.73
   1  -9   2  231.37    9.08
  -1  -9  -2  226.02    9.23
   1  -9   2  226.98    9.71
   1  -9   2  211.78    9.60
   1  -9   2  217.87    9.31
   1  -9   2  237.36    9.75
   1  -9   2  225.32    8.71
  -1  -9  -2  227.17    9.33
   1  -9   2  229.37    9.62
  -1  -9  -2  210.29   18.58
   1  -9   2  218.04    9.03
  -1  -9  -2  216.32    8.70
   1  -9   1  465.36   14.91
   1  -9   1  446.19   13.01
  -1  -9  -1  429.35   14.19
   1  -9   1  428.73   14.85
   1  -9   1  444.31   14.87
   1  -9   1  471.27   14.90
  -1  -9  -1  482.34   15.23
  -1  -9  -1  481.57   14.84
   1  -9   1  450.13   13.77
  -1  -9  -1  445.53   14.45
  -1  -9  -1  447.36   27.41
   1  -9   1  471.03   14.85
  -1  -9  -1  437.62   13.96
   1  -9   1  454.46   14.27
   1  -9   1  436.73   14.10
  -1  -9   0  376.94   13.30
   1  -9   0  356.43   23.38
  -1  -9   0  400.32   25.39
   1  -9   0  358.72   12.99
   1  -9   0  385.53   12.02
   1  -9   0  365.17   12.47
  -1  -9   0  370.62   12.79
   1  -9   0  371.29   13.43
  -1  -9   0  368.89   12.82
  -1  -9   0  386.78   13.43
   1  -9   0  370.33   13.29
  -1  -9   0  397.41   13.37
   1  -9   0  398.70   13.38
  -1  -9   0  407.36   13.69
   1  -9   0  377.64   13.01
  -1  -9   0  389.16   13.43
  -1  -9   0  381.43   12.95
   1  -9   0  380.19   12.42
  -1  -9   0  390.52   13.16
   1  -9   0  382.49   12.69
  -1  -9   0  373.71   12.63
  -1  -9   1  453.20   14.88
   1  -9  -1  452.19   13.67
   1  -9  -1  431.98   13.78
   1  -9  -1  419.71   14.57
  -1  -9   1  434.09   14.16
  -1  -9   1  436.96   14.60
  -1  -9   1  437.43   14.33
   1  -9  -1  442.72   14.36
   1  -9  -1  452.49   13.92
  -1  -9   1  457.71   14.96
   1  -9  -1  428.85   26.10
  -1  -9   1  437.44   14.23
  -1  -9   1  432.11   14.65
  -1  -9   1  429.84   13.98
   1  -9  -1  436.32   13.87
  -1  -9   2  211.22    9.60
   1  -9  -2  230.56    9.13
  -1  -9   2  223.10    9.24
  -1  -9   2  234.55    9.89
  -1  -9   2  227.38    9.33
   1  -9  -2  227.58    9.76
   1  -9  -2  233.14    9.22
  -1  -9   2  224.40    9.78
   1  -9  -2  199.93   17.90
   1  -9  -2  206.45    8.74
  -1  -9   2  238.72    9.37
   1  -9  -2  219.50    9.54
  -1  -9   2  216.82    9.45
  -1  -9   2  219.94    9.27
   1  -9  -2  224.89    8.45
  -1  -9   3  723.11   19.86
  -1  -9   3  720.89   20.61
   1  -9  -3  698.60   19.72
   1  -9  -3  725.16   35.16
  -1  -9   3  725.31   19.56
   1  -9  -3  668.08   19.07
  -1  -9   3  692.94   20.27
  -1  -9   3  701.11   19.69
  -1  -9   3  692.47   19.55
   1  -9  -3  739.79   19.86
   1  -9  -3  722.60   20.17
  -1  -9   3  693.32   19.93
   1  -9  -3  700.41   18.92
   1  -9  -3  725.36   20.59
  -1  -9   3  683.36   19.68
  -1  -9   4  279.62   10.04
   1  -9  -4  252.38    9.66
  -1  -9   4  270.22   10.32
  -1  -9   4  261.59   10.68
  -1  -9   4  257.10    9.97
   1  -9  -4  238.60    9.66
   1  -9  -4  258.87   20.32
   1  -9  -4  278.26   10.62
  -1  -9   4  270.41   10.38
   1  -9  -4  272.54   10.57
  -1  -9   4  280.35   10.35
  -1  -9   4  271.84   11.01
   1  -9  -4  267.16    9.93
   1  -9  -4  274.62   10.78
   1  -9  -5  524.49   15.58
  -1  -9   5  593.87   15.79
  -1  -9   5  567.82   17.26
  -1  -9   5  561.74   16.53
  -1  -9   5  546.54   16.02
   1  -9  -5  470.53   15.58
   1  -9  -5  567.21   30.99
  -1  -9   5  580.30   16.37
  -1  -9   5  537.56   15.97
   1  -9  -5  562.17   17.02
  -1  -9   5  525.82   15.29
   1  -9  -5  579.36   16.58
  -1  -9   6    1.89    1.63
   1  -9  -6    3.72    1.83
  -1  -9   6    0.57    1.32
   1  -9  -6    1.77    1.82
   1  -9  -6    1.53    1.35
  -1  -9   6    0.59    2.25
   1  -9  -6    3.61    3.26
  -1  -9   6    1.80    1.11
  -1  -9   6    1.32    2.05
   1  -9  -6    1.17    1.65
  -1  -9   6    2.56    1.79
  -1  -9   6    3.58    1.72
   1  -9  -7  393.90   13.23
  -1  -9   7  353.90   12.13
  -1  -9   7  388.09   13.10
  -1  -9   7  382.42   13.11
   1  -9  -7  356.40   12.97
  -1  -9   7  388.97   12.56
   1  -9  -7  396.52   12.92
  -1  -9   7  332.54   11.24
   1  -9  -8   64.41    4.75
  -1  -9   8   59.71    4.27
  -1  -9   8   70.25    4.94
  -1  -9   8   70.33    5.08
   1  -9  -8   63.63    4.84
  -1  -9   8   53.79    3.76
   1  -9  -8   69.24    4.79
  -1  -9   8   67.17    4.60
   1  -9  -9  673.49   17.86
  -1  -9   9  583.28   16.57
  -1  -9   9  636.72   17.68
  -1  -9   9  708.89   18.01
   1  -9  -9  627.15   17.87
  -1  -9   9  574.86   15.97
  -1  -9   9  697.61   16.93
   1  -9  -9  682.32   18.00
   1  -9 -10  104.38    5.03
  -1  -9  10  114.63    5.32
  -1  -9  10   91.85    4.13
   1   9  10   88.02    4.35
  -1  -9  10  107.02    5.30
  -1  -9  10   90.49    4.43
   1   9  11  111.92    4.24
   1  -9 -11  122.20    4.60
  -1  -9  12   65.58    2.92
   1  -9 -12   57.40    2.94
   1 -10  11   89.36    3.31
   1 -10  10  112.62    4.18
   1 -10  10  121.63    4.84
   1 -10  10  118.94    4.60
   1 -10   9   65.44    3.61
  -1 -10  -9   71.66    3.94
   1 -10   9   66.45    3.92
  -1 -10  -9   69.68    3.99
  -1 -10  -8   18.98    2.56
   1 -10   8   19.42    2.59
   1 -10   8   23.35    2.70
  -1 -10  -8   22.66    2.46
   1 -10   8   19.38    2.37
   1 -10   8   16.13    2.20
  -1 -10  -8   17.34    2.46
   1 -10   7   11.23    2.15
   1 -10   7   10.35    2.46
  -1 -10  -7   12.32    2.37
   1 -10   7   11.70    2.14
  -1 -10  -7   10.74    2.22
   1 -10   7   10.27    2.12
   1 -10   7   11.27    2.43
   1 -10   6    7.06    2.16
  -1 -10  -6    6.14    1.76
  -1 -10  -6    6.45    2.24
   1 -10   6   11.48    2.69
   1 -10   6    7.61    1.99
   1 -10   6    9.78    2.33
   1 -10   6    5.82    1.97
  -1 -10  -6    7.31    2.14
   1 -10   5   24.62    3.08
   1 -10   5   22.86    2.90
  -1 -10  -5   22.14    2.78
  -1 -10  -5   19.13    2.63
  -1 -10  -5   21.00    2.75
   1 -10   5   24.64    3.48
  -1 -10  -5   26.33    3.39
   1 -10   5   22.12    3.05
   1 -10   5   25.30    3.28
   1 -10   4   88.57    5.42
  -1 -10  -4   93.01    5.53
   1 -10   4   97.97    5.71
   1 -10   4  105.40    6.31
  -1 -10  -4   99.71    6.05
  -1 -10  -4   98.11    5.95
   1 -10   4  101.83    5.47
  -1 -10  -4   97.47    5.64
   1 -10   4   95.03    6.05
   1 -10   4   90.01    5.81
  -1 -10  -4   97.60    6.15
   1 -10   3  545.70   16.61
  -1 -10  -3  540.31   16.49
  -1 -10  -3  554.03   16.76
   1 -10   3  538.05   16.35
  -1 -10  -3  527.79   16.83
   1 -10   3  529.74   14.83
  -1 -10  -3  516.07   15.77
   1 -10   3  555.88   15.74
  -1 -10  -3  498.11   15.70
   1 -10   3  507.27   15.60
   1 -10   3  536.39   16.71
   1 -10   3  501.09   16.11
  -1 -10  -3  531.33   16.73
  -1 -10  -3  496.13   29.84
  -1 -10  -2  649.06   19.23
   1 -10   2  650.91   19.01
  -1 -10  -2  667.65   19.48
   1 -10   2  650.72   17.53
  -1 -10  -2  653.47   18.61
   1 -10   2  676.73   18.46
   1 -10   2  617.36   18.12
   1 -10   2  653.67   18.41
  -1 -10  -2  630.33   18.58
   1 -10   2  647.82   19.27
   1 -10   2  635.04   18.94
   1 -10   2  659.79   19.29
  -1 -10  -2  597.83   33.29
  -1 -10  -1  413.39   27.13
   1 -10   1  454.31   14.81
   1 -10   1  430.00   14.71
   1 -10   1  437.50   13.99
  -1 -10  -1  420.51   13.59
  -1 -10  -1  434.04   14.86
   1 -10   1  425.57   13.28
  -1 -10  -1  458.92   14.51
  -1 -10  -1  426.35   14.08
   1 -10   1  432.80   14.69
   1 -10   1  425.98   14.48
  -1 -10   0   25.33    3.35
   1 -10   0   23.59    2.62
  -1 -10   0   23.82    3.26
   1 -10   0   26.19    3.31
   1 -10   0   24.38    3.52
  -1 -10   0   23.11    3.26
   1 -10   0   24.46    3.14
  -1 -10   0   27.12    3.72
  -1 -10   0   24.50    3.43
   1 -10   0   26.97    3.32
  -1 -10   0   23.44    3.41
   1 -10   0   24.72    3.30
   1 -10   0   30.17    3.83
  -1 -10   1  381.93   13.00
  -1 -10   1  379.69   13.54
  -1 -10   1  368.36   12.74
   1 -10  -1  375.83   13.27
  -1 -10   1  389.98   13.08
   1 -10  -1  381.61   12.50
  -1 -10   1  378.74   13.76
   1 -10  -1  351.74   24.02
  -1 -10   1  383.26   13.50
   1 -10  -1  374.09   12.11
  -1 -10   1  369.95   13.32
  -1 -10   1  368.87   12.92
   1 -10  -1  369.93   12.56
  -1 -10   2  502.94   16.22
   1 -10  -2  525.56   15.32
   1 -10  -2  477.24   15.84
  -1 -10   2  500.60   16.06
  -1 -10   2  507.40   16.28
  -1 -10   2  493.99   15.53
   1 -10  -2  519.51   16.44
  -1 -10   2  503.45   15.57
   1 -10  -2  508.51   15.97
   1 -10  -2  503.36   15.31
   1 -10  -2  492.47   15.20
  -1 -10   2  501.36   15.50
  -1 -10   2  501.70   16.42
   1 -10  -2  458.37   28.02
  -1 -10   2  506.41   15.78
  -1 -10   3  502.54   15.75
  -1 -10   3  525.61   16.60
  -1 -10   3  531.52   16.05
   1 -10  -3  531.78   16.65
   1 -10  -3  556.59   16.73
   1 -10  -3  452.57   28.09
   1 -10  -3  526.18   16.30
  -1 -10   3  513.00   16.17
   1 -10  -3  515.42   15.75
  -1 -10   3  529.88   16.03
  -1 -10   3  523.69   16.66
   1 -10  -3  516.76   15.49
  -1 -10   3  544.98   15.81
  -1 -10   3  509.43   15.83
  -1 -10   4   72.13    5.32
  -1 -10   4   64.76    4.73
   1 -10  -4   65.32    4.58
  -1 -10   4   70.94    4.66
  -1 -10   4   62.74    4.69
   1 -10  -4   72.26    5.03
  -1 -10   4   71.28    5.55
  -1 -10   4   71.33    4.88
   1 -10  -4   63.54    4.37
   1 -10  -4   74.01    5.34
  -1 -10   4   68.61    5.03
  -1 -10   4   64.32    4.71
  -1 -10   5   28.29    3.53
  -1 -10   5   23.26    2.97
  -1 -10   5   21.68    2.64
   1 -10  -5   29.17    3.73
  -1 -10   5   24.30    2.94
  -1 -10   5   32.19    3.02
   1 -10  -5   27.29    3.27
   1 -10  -5   24.33    3.29
   1 -10  -5   25.39    2.90
  -1 -10   6    7.86    2.44
  -1 -10   6    8.13    2.42
   1 -10  -6   10.75    2.69
  -1 -10   6    9.09    1.89
  -1 -10   6    7.43    1.99
   1 -10  -6    6.35    1.83
  -1 -10   7   13.18    2.52
  -1 -10   7   16.64    3.06
   1 -10  -7   15.89    2.60
   1 -10  -7   11.91    2.14
  -1 -10   7   12.67    2.17
   1 -10  -7   14.63    2.71
  -1 -10   7   15.95    2.70
  -1 -10   8   22.08    3.01
   1 -10  -8   20.97    2.62
   1 -10  -8   18.91    2.44
  -1 -10   8   24.00    2.64
   1 -10  -8   14.86    2.53
  -1 -10   8   15.46    2.15
  -1 -10   8   22.30    2.78
  -1 -10   9   67.13    3.98
  -1 -10   9   45.62    2.98
  -1 -10   9   57.88    3.72
   1 -10  -9   57.75    3.65
   1  10   9   40.19    2.49
   1 -10  -9   58.93    3.65
   1 -10 -10  115.83    4.72
  -1 -10  10  121.60    4.84
  -1 -10  11   75.37    3.13
   1 -10 -11   79.20    3.15
  -1 -11  -9  146.52    4.93
   1 -11   9  162.49    5.20
  -1 -11  -8  230.20    7.43
   1 -11   8  206.45    7.01
   1 -11   7  240.51    8.16
  -1 -11  -7  228.22    8.12
   1 -11   7  216.96    7.50
   1 -11   7  229.24    7.38
  -1 -11  -7  220.79    8.26
  -1 -11  -6  103.44    5.38
   1 -11   6  100.31    5.11
   1 -11   6  100.19    4.77
  -1 -11  -6  104.03    5.52
   1 -11   6  107.87    5.47
   1 -11   5   49.49    3.63
  -1 -11  -5   39.47    3.59
   1 -11   5   41.49    3.65
  -1 -11  -5   43.00    3.21
  -1 -11  -5   41.34    3.63
  -1 -11  -5   42.61    3.71
   1 -11   5   41.24    3.58
  -1 -11  -4   99.07    5.32
   1 -11   4  114.88    5.68
  -1 -11  -4  100.02    5.89
   1 -11   4  108.93    6.02
  -1 -11  -4  105.71    5.42
   1 -11   4  104.59    5.80
  -1 -11  -4  100.08    5.81
  -1 -11  -4  113.93    5.97
  -1 -11  -4  100.41    5.68
  -1 -11  -3   37.90    3.45
  -1 -11  -3   42.21    3.75
  -1 -11  -3   36.85    3.74
   1 -11   3   37.40    3.81
   1 -11   3   37.28    3.72
  -1 -11  -3   34.59    3.74
  -1 -11  -3   36.62    3.61
  -1 -11  -3   38.85    3.53
  -1 -11  -2  398.31   12.64
   1 -11   2  390.15   13.16
  -1 -11  -2  383.77   13.20
  -1 -11  -2  383.93   12.62
   1 -11   2  414.41   12.66
  -1 -11  -2  429.03   13.29
   1 -11   2  380.77   13.14
  -1 -11  -2  378.11   12.55
  -1 -11  -2  386.45   13.39
  -1 -11  -2  382.70   13.19
  -1 -11  -1  167.76    7.19
  -1 -11  -1  171.16    7.80
   1 -11   1  161.61    6.87
   1 -11   1  164.30    7.95
  -1 -11  -1  160.71    7.56
   1 -11   1  169.29    8.04
  -1 -11  -1  165.07    7.53
  -1 -11  -1  163.30    8.15
   1 -11   1  162.24    7.85
  -1 -11   0  218.44    8.76
   1 -11   0  204.88    8.05
   1 -11   0  208.44    9.16
  -1 -11   0  198.18    9.26
   1 -11   0  217.84    8.72
  -1 -11   0  218.42    8.86
  -1 -11   0  194.82    8.89
  -1 -11   1  149.23    7.05
  -1 -11   1  134.93    7.42
   1 -11  -1  148.72    7.51
  -1 -11   1  151.62    7.05
   1 -11  -1  155.48    7.69
  -1 -11   1  141.61    7.35
   1 -11  -1  151.79    7.05
   1 -11  -2  384.38   11.92
   1 -11  -2  364.80   13.13
  -1 -11   2  366.92   12.27
  -1 -11   2  402.62   12.54
   1 -11  -2  394.79   13.16
  -1 -11   2  392.82   12.44
   1 -11  -2  372.23   12.21
  -1 -11   2  395.54   12.41
  -1 -11   2  346.07   12.54
   1 -11  -2  377.73   13.01
  -1 -11   3   41.69    4.28
   1 -11  -3   39.26    3.42
  -1 -11   3   43.86    3.89
   1 -11  -3   42.22    3.95
  -1 -11   3   42.56    3.68
   1 -11  -3   34.39    3.51
   1 -11  -3   37.16    3.96
  -1 -11   3   36.14    3.48
  -1 -11   3   44.37    4.18
  -1 -11   3   38.59    3.61
  -1 -11   3   38.66    3.58
  -1 -11   4   78.71    5.33
   1 -11  -4   77.52    4.78
  -1 -11   4   79.16    4.57
   1 -11  -4   78.73    5.08
   1 -11  -4   74.50    5.27
  -1 -11   4   70.29    4.61
  -1 -11   4   85.48    5.11
   1 -11  -4   73.62    4.95
  -1 -11   4   76.18    4.63
  -1 -11   4   68.54    4.48
  -1 -11   4   77.22    5.18
   1 -11  -5   34.37    3.17
   1 -11  -5   32.90    3.47
  -1 -11   5   31.46    3.39
  -1 -11   5   27.24    2.82
   1 -11  -5   28.95    2.99
   1 -11  -6  113.50    5.82
  -1 -11   6  113.58    5.70
  -1 -11   6  119.15    5.49
   1 -11  -6  103.94    5.48
   1 -11  -7  245.25    8.75
  -1 -11   7  287.25    9.05
  -1 -11   7  219.73    7.69
  -1 -11   7  280.34    9.08
   1 -11  -7  266.75    9.10
  -1 -11   7  296.63    8.64
  -1 -11   8  215.04    6.54
  -1 -11   8  221.18    7.04
   1 -11  -8  202.94    7.05
   1 -11  -8  190.27    7.02
  -1 -11   8  192.22    6.92
   1 -11  -9  118.30    4.49
  -1 -11   9  129.24    4.68
  -1 -12  -7   21.52    1.88
  -1 -12  -6  479.15   12.55
   1 -12   6  505.89   12.57
   1 -12   5  164.11    6.15
  -1 -12  -5  154.23    6.09
  -1 -12  -5  167.39    6.20
   1 -12   4   49.66    3.53
  -1 -12  -4   49.67    3.52
  -1 -12  -4   50.25    3.36
  -1 -12  -4   44.84    3.48
  -1 -12  -3   92.97    5.28
  -1 -12  -3   98.84    5.19
  -1 -12  -3   99.85    4.82
  -1 -12  -3   94.12    4.57
  -1 -12  -3  107.37    4.98
  -1 -12  -2  120.32    5.53
  -1 -12  -2  124.23    6.05
  -1 -12  -2  134.68    5.87
  -1 -12  -2  123.33    6.27
  -1 -12  -1   20.25    2.73
  -1 -12  -1   21.84    2.70
  -1 -12  -1   19.47    2.72
  -1 -12  -1   16.94    2.37
   1 -12   1   21.11    2.73
  -1 -12  -1   20.49    2.60
  -1 -12  -1   22.42    2.63
  -1 -12   0   29.09    3.09
  -1 -12   0   32.15    3.10
  -1 -12   0   36.72    3.23
   1 -12   0   30.77    3.21
  -1 -12   0   32.70    3.05
  -1 -12   1   17.22    2.45
  -1 -12   1   19.64    2.50
   1 -12  -1   17.75    2.78
   1 -12  -1   20.59    2.69
  -1 -12   1   19.45    2.55
   1 -12  -1   22.80    2.74
   1 -12  -2  138.42    6.54
  -1 -12   2  140.79    5.90
   1 -12  -2  142.14    6.69
   1 -12  -2  141.63    6.45
  -1 -12   2  125.81    6.18
  -1 -12   2  154.83    6.24
  -1 -12   3  102.59    4.76
   1 -12  -3   89.56    4.91
   1 -12  -3   93.89    5.21
   1 -12  -3   84.89    4.92
   1 -12  -4   66.54    3.71
  -1 -12   4   73.47    4.00
   1 -12  -4   62.85    4.08
   1 -12  -4   61.62    4.16
   1 -12  -5  157.93    5.82
   1 -12  -5  138.72    5.97
   1 -12  -5  150.46    6.23
   1 -12  -6  499.40   13.34
   1 -12  -6  525.64   13.05
   1 -12  -7   14.46    1.74
   1 -13   4   44.71    2.51
  -1 -13  -4   35.03    2.21
   1 -13   3   45.44    2.67
  -1 -13  -3   35.37    2.46
   1 -13   2   34.98    2.50
  -1 -13  -2   30.41    2.37
   1 -13   1  218.27    6.80
   1 -13   1  210.91    6.91
  -1 -13  -1  198.08    6.51
  -1 -13   0    1.37    0.99
   1 -13   0    1.71    1.20
   1 -13   0    2.16    1.33
  -1 -13   0    1.27    1.17
   1 -13  -1  211.26    6.85
  -1 -13   1  196.60    6.30
   1 -13  -1  217.65    7.14
  -1 -13   1  197.22    6.73
  -1 -13   2   22.46    2.00
   1 -13  -2   27.40    2.30
  -1 -13   2   22.52    2.11
  -1 -13   3   35.55    2.34
  -1 -13   3   33.38    2.44
  -1 -13   4   35.39    2.21
   1 -13  -4   43.52    2.54
   1 -13  -5   29.49    1.83
   2   0   0  695.84   18.08
   2   0   1   87.64    4.73
   2   0  -1   91.56    4.81
   2   0  -2 8886.45  184.03
   2   0   2 9689.87  184.65
  -2   0   3 1305.27   34.83
   2   0  -3 1247.74   29.99
   2   0   3 1344.22   30.50
  -2   0   4 1075.97   31.77
   2   0   4 1104.78   25.72
  -2   0   5  351.63   16.45
   2   0   5  352.55    9.29
   2   0   5  348.21   10.51
   2   0  -5  327.29    9.93
  -2   0   6   72.28    7.84
   2   0   6   66.65    7.05
   2   0   6   69.72    3.59
   2   0   7    5.89    1.42
  -2   0   7    8.76    3.94
  -2   0   8  682.32   18.30
  -2   0   8  694.55   29.10
   2   0   8  707.38   17.75
   2   0   9   61.85    4.20
  -2   0   9   54.25    4.26
   2   0   9   61.15    4.42
  -2   0  -9   41.27    4.40
   2   0  -9   51.63    4.06
  -2   0   9   53.39    8.19
  -2   0   9   55.95    4.26
   2   0  10  318.26   11.00
  -2   0 -10  263.37   11.41
   2   0  10  307.56   11.41
  -2   0  10  301.00   11.68
  -2   0  10  298.70   11.40
  -2   0  10  293.23   20.04
   2   0 -10  277.99   10.94
  -2   0 -10  288.50   11.52
   2   0 -11   36.13    8.04
  -2   0 -11   26.52    7.32
   2   0  11   31.75    3.42
  -2   0  11   30.21    3.61
   2   0  11   30.22    3.48
  -2   0  11   28.88    7.01
   2   0 -11   29.31    3.59
  -2   0 -11   31.49    3.85
  -2   0 -11   27.42    3.62
   2   0  11   27.16    3.39
  -2   0  11   33.56    3.90
  -2   0 -12 1035.65   27.51
  -2   0 -12 1073.14   29.16
  -2   0 -12 1088.20   28.97
   2   0  12 1117.04   27.47
  -2   0  12 1108.33   28.69
  -2   0  12 1069.97   28.94
   2   0  12 1099.21   28.21
  -2   0  12 1085.18   27.47
  -2   0  12 1027.59   42.58
  -2   0 -12 1018.66   44.25
   2   0 -12 1079.41   46.38
  -2   0  13  150.31    7.20
   2   0  13  150.00    7.47
  -2   0  13  152.12    7.97
  -2   0  13  151.57    7.71
   2   0  13  166.39    7.52
   2   0 -13  148.11    6.49
  -2   0 -13  155.43    8.18
  -2   0 -13  151.43    7.91
  -2   0  13  157.23    7.90
   2   0  13  145.43    6.92
  -2   0  14  225.90    8.45
   2   0  14  215.57    8.49
  -2   0  14  218.39    9.06
  -2   0 -14  247.54    9.45
  -2   0  14  221.64    8.83
   2   0  14  234.48    8.52
  -2   0  14  220.16    8.87
   2   0  14  222.50    8.05
  -2   0  15  187.61    6.94
   2   0  15  179.35    6.44
  -2   0 -15  195.59    7.08
   2   0  15  183.56    6.40
  -2   0  15  178.36    6.75
  -2   0  16   16.17    1.50
  -2   1  16   45.11    2.32
  -2   1  15   77.85    4.17
   2  -1  15   75.24    3.76
  -2   1  15   69.68    4.03
  -2  -1 -15   79.01    4.21
  -2   1  15   68.90    3.72
  -2   1  15   75.88    4.10
   2  -1  15   77.34    3.85
  -2   1  14  129.47    6.58
   2  -1  14  130.73    6.13
  -2   1  14  139.52    6.61
   2  -1  14  135.98    6.19
  -2   1  14  129.48    6.11
   2  -1  14  134.69    5.85
  -2   1  14  134.20    6.56
   2  -1  13   47.20    3.82
  -2   1  13   46.40    4.35
  -2   1  13   48.51    4.02
  -2  -1 -13   48.02    4.48
   2  -1  13   55.34    4.30
  -2   1  13   49.20    4.51
   2  -1  13   47.76    4.08
  -2  -1 -12   14.84    3.02
  -2   1  12   14.71    2.94
   2  -1  12   18.51    2.91
  -2  -1 -12   11.59    4.86
   2   1 -12   20.65    6.36
  -2  -1 -12   16.61    3.02
   2  -1  12   16.58    2.64
  -2   1  12   11.86    2.72
  -2   1  12   14.48    2.58
  -2   1  12   13.08    5.44
   2  -1  12   18.56    2.82
  -2  -1 -11  127.97   14.35
   2  -1  11  136.89    7.17
  -2   1  11  135.26    7.55
   2  -1  11  129.66    6.70
   2  -1  11  124.38    6.66
  -2   1  11  152.43   14.61
  -2  -1 -11  125.64    7.75
  -2  -1 -11  119.65    7.49
  -2  -1 -11  127.81    7.50
   2   1 -11  127.97    7.22
   2  -1  11  133.57    7.21
  -2   1  11  137.81    7.76
  -2   1  10  377.64   13.32
  -2  -1 -10  334.80   13.45
   2  -1  10  363.25   12.66
   2  -1  10  379.03   12.30
   2  -1  10  360.39   12.22
  -2   1  10  363.97   22.59
  -2  -1 -10  352.46   22.99
  -2  -1 -10  352.53   13.14
   2   1 -10  361.94   12.76
   2  -1   9  126.97    6.48
  -2  -1  -9  110.47    7.11
  -2   1   9  128.32    6.74
   2  -1   9  137.29    6.40
  -2   1   9  131.17   12.70
  -2  -1  -9  136.45   13.34
   2   1  -9  124.61    6.39
  -2   1   8  344.57   11.37
   2  -1   8  370.58   10.97
  -2   1   8  376.55   20.49
  -2  -1  -8  348.44   20.06
   2   1  -8  323.75   10.80
   2  -1   7 1406.35   31.43
  -2   1   7 1397.17   43.70
   2  -1   6  120.09    4.93
  -2   1   6  117.13    9.79
   2  -1   5 3508.70   66.99
  -2   1   5 3448.27   78.72
   2   1  -4  556.57   16.06
  -2   1   4  688.40   22.63
   2  -1   3  961.20   24.40
  -2   1   3  965.52   27.96
   2  -1   2 2434.67   52.18
  -2  -1  -2 2325.19   51.35
  -2  -1  -1  645.44   15.75
   2  -1   0  118.10    5.92
  -2  -1   0  103.89    3.93
   2  -1   0  114.90    3.88
   2  -1  -1  545.78   15.65
   2  -1  -1  544.36   13.38
   2  -1  -2 2371.49   52.50
   2  -1  -2 2462.22   51.92
   2  -1  -3  947.17   23.89
  -2  -1   3  980.54   27.97
   2   1   4  661.04   17.74
  -2  -1   4  677.45   23.41
   2   1   5 3229.72   64.92
   2   1   5 3180.81   67.17
  -2  -1   5 3159.58   75.98
   2   1   6  143.61    5.41
  -2  -1   6  141.62   10.76
   2   1   7 1289.70   28.92
  -2  -1   7 1224.87   40.47
   2  -1  -8  303.28   10.41
   2  -1  -8  313.25   10.63
  -2  -1   8  334.66   11.18
   2   1   8  362.46   10.80
  -2  -1   8  318.65   10.80
   2  -1  -8  331.22   19.61
  -2  -1   8  364.91   19.96
   2  -1  -9  142.79    6.84
  -2  -1   9  153.19    7.36
   2   1   9  156.50    6.78
  -2  -1   9  139.97    6.90
   2  -1  -9  141.63   13.64
  -2  -1   9  150.93   13.48
  -2  -1  10  384.61   13.55
   2   1  10  390.50   13.35
   2  -1 -10  382.43   24.51
  -2  -1  10  364.57   13.02
   2   1  10  396.86   12.69
  -2  -1  10  386.42   23.15
  -2   1 -10  376.59   13.50
   2  -1 -10  372.35   12.95
   2   1  11  135.68    7.57
  -2  -1  11  151.06    8.16
   2  -1 -11  154.63   16.00
  -2  -1  11  159.95    8.14
   2  -1 -11  140.73    7.56
  -2   1 -11  145.73    7.98
  -2   1 -11  140.20    8.19
   2   1  11  154.67    7.42
  -2  -1  11  132.20   13.91
  -2  -1  11  150.28    7.85
  -2   1 -12    5.61    3.97
   2  -1 -12   11.90    4.89
  -2   1 -12   13.44    2.77
  -2   1 -12   11.43    2.73
  -2  -1  12   13.46    2.94
   2   1  12   12.08    2.46
  -2  -1  12   12.71    2.82
   2   1  12    9.45    2.46
  -2  -1  12   13.84    2.61
  -2  -1  12   13.59    5.17
  -2  -1  12    8.76    2.47
  -2   1 -13   53.87    4.75
  -2   1 -13   60.81    4.89
   2   1  13   53.77    4.21
  -2  -1  13   54.79    4.71
  -2  -1  13   54.37    4.31
  -2  -1  13   52.81    4.77
   2   1  13   52.36    4.48
  -2  -1  13   61.96    4.85
  -2   1 -14  129.57    6.52
   2   1  14  125.31    5.73
  -2  -1  14  122.95    6.36
  -2  -1  14  123.22    5.89
   2   1  14  125.20    5.87
  -2  -1  14  117.66    6.16
   2   1  14  121.23    6.05
  -2  -1  14  122.30    6.50
  -2  -1  15   77.26    4.22
  -2  -1  15   72.21    4.05
   2   1  15   75.21    3.78
  -2   1 -15   82.59    4.23
   2   1  15   78.16    4.00
  -2  -1  16   34.86    2.16
  -2   2  15   10.99    1.69
  -2   2  15   10.68    1.65
  -2   2  15   12.46    1.79
  -2   2  14   56.39    4.18
   2  -2  14   64.73    3.96
   2   2 -14   63.20    3.85
  -2  -2 -14   64.33    4.44
   2  -2  14   47.52    3.19
  -2   2  14   57.32    4.15
   2  -2  14   64.09    4.08
  -2   2  14   67.90    4.40
  -2   2  14   59.50    3.88
   2  -2  13   82.17    5.10
  -2   2  13   78.01    5.48
   2  -2  13   84.34    4.85
  -2   2  13   82.70    5.53
  -2  -2 -13   94.42    5.87
  -2  -2 -13   89.52    5.93
   2  -2  13   65.16    4.62
  -2   2  13   79.37    5.02
   2  -2  13   88.35    5.35
  -2  -2 -12  648.76   19.79
  -2  -2 -12  642.13   19.37
  -2  -2 -12  634.31   19.59
   2  -2  12  639.33   17.81
  -2   2  12  615.40   18.95
   2  -2  12  637.76   18.45
   2  -2  12  629.61   18.37
  -2   2  12  611.15   19.12
  -2   2  12  623.40   18.11
  -2   2  12  596.22   30.55
  -2  -2 -12  561.54   31.38
  -2  -2 -11  221.56   18.69
   2  -2  11  240.96    9.83
   2  -2  11  227.61    9.60
  -2   2  11  229.50   10.30
   2  -2  11  235.99    9.28
  -2   2  11  204.30   17.23
  -2  -2 -11  223.06   10.65
  -2  -2 -11  222.08   10.43
  -2  -2 -11  233.45   10.36
  -2  -2 -10   67.93    9.98
   2  -2  10   70.43    4.95
   2  -2  10   71.84    4.99
  -2   2  10   75.55    5.44
   2  -2  10   70.42    4.68
  -2   2  10   79.50   10.44
   2  -2  10   71.33    4.83
   2   2 -10   67.03    4.95
  -2  -2 -10   68.54    5.32
  -2  -2 -10   63.64    5.68
   2   2  -9  832.36   22.40
   2  -2   9  871.69   22.03
   2  -2   9  898.30   22.66
   2  -2   9  876.00   22.61
  -2   2   9  844.29   23.16
  -2   2   9  898.06   35.81
   2  -2   9  938.87   22.52
  -2  -2  -9  901.22   37.27
  -2  -2  -8   74.80    9.24
  -2  -2  -8   78.78    5.96
   2  -2   8   75.10    4.46
  -2   2   8   81.17    4.93
  -2   2   8   91.20    9.98
   2  -2   8   80.20    4.52
   2   2  -8   75.06    4.56
  -2   2   7  822.27   30.51
  -2  -2  -7  796.78   30.96
   2  -2   7  799.00   19.55
  -2   2   6  973.07   32.93
  -2  -2  -6  988.74   33.39
   2  -2   6 1026.85   23.12
  -2   2   5  613.78   23.03
  -2  -2  -5  619.35   23.04
   2  -2   5  621.55   14.84
  -2  -2  -4  281.25   13.11
  -2   2   4  284.87   13.68
  -2  -2  -3 5992.35  125.76
  -2   2   3 6043.15  127.53
  -2  -2  -2  396.74   13.78
  -2   2   2  451.46   15.20
   2  -2   1 1093.64   25.25
  -2  -2  -1  987.22   25.34
   2  -2   0 9999.00  191.58
  -2  -2   0 9326.61  192.08
  -2  -2   1 1101.77   27.24
   2  -2  -1 1162.43   26.78
  -2  -2   2  424.66   14.79
   2  -2  -2  417.60   13.49
  -2  -2   3 6461.28  137.22
   2  -2  -3 6585.50  134.94
  -2  -2   4  247.46   12.89
   2  -2  -4  253.20   11.98
  -2  -2   5  701.76   24.62
   2  -2  -5  662.68   23.54
   2   2   5  662.26   15.68
  -2  -2   6  997.67   32.36
   2  -2  -6  921.03   31.33
   2   2   6  943.79   21.25
  -2  -2   7  704.73   27.76
   2  -2  -7  626.58   26.72
   2   2   7  675.25   16.95
  -2  -2   8   88.32    5.18
  -2  -2   8   83.34    4.96
   2  -2  -8   84.52    4.74
   2  -2  -8   79.65    4.74
  -2  -2   8  101.29   10.43
   2   2   8   90.04    4.79
   2  -2  -8  102.47   10.79
  -2  -2   9  866.63   23.22
  -2  -2   9  864.49   22.88
  -2  -2   9  829.85   22.67
   2  -2  -9  843.04   22.45
  -2   2  -9  837.50   22.98
   2   2   9  910.10   22.23
   2  -2  -9  864.60   36.82
   2  -2 -10   78.78   11.04
  -2  -2  10   66.28    5.06
   2   2  10   79.33    5.03
  -2  -2  10   94.24   11.28
  -2   2 -10   70.44    5.31
   2  -2 -10   77.22    5.23
  -2  -2  10   77.75    5.43
  -2  -2  10   75.25    5.43
  -2  -2  11  190.50    9.31
  -2  -2  11  199.65    9.24
  -2  -2  11  192.66    9.02
  -2   2 -11  180.16    9.20
  -2   2 -11  195.34    9.28
  -2  -2  11  212.15   17.32
  -2  -2  11  189.77    8.52
   2  -2 -11  199.95   17.74
  -2  -2  12  688.65   20.58
  -2  -2  12  689.32   20.19
  -2  -2  12  667.42   19.95
  -2   2 -12  700.55   20.36
  -2   2 -12  667.91   20.29
  -2  -2  12  652.70   31.76
   2  -2 -12  616.72   33.41
  -2  -2  12  663.96   18.97
   2   2  13   89.03    5.30
  -2  -2  13   86.14    5.77
  -2  -2  13   88.63    5.95
  -2  -2  13   85.36    5.20
  -2  -2  13   85.64    5.68
  -2   2 -13   93.52    5.87
  -2   2 -13   83.77    5.58
   2   2  14   70.61    4.23
  -2  -2  14   67.05    4.51
  -2   2 -14   74.72    4.65
  -2  -2  14   70.04    4.67
   2   2  14   71.00    4.19
  -2  -2  14   70.24    4.19
   2   2  15   14.73    1.74
   2   2  15   12.62    1.60
   2   2  15   14.45    1.86
   2   3 -15  239.87    6.82
  -2   3  15  212.17    6.75
  -2   3  15  220.26    7.11
  -2   3  15  221.20    7.06
  -2   3  14  111.42    5.14
   2   3 -14  128.82    5.48
  -2  -3 -14  140.79    6.01
  -2   3  14  127.56    5.90
  -2   3  14  116.00    5.58
   2  -3  13  108.15    5.86
  -2   3  13  122.82    6.54
   2  -3  13  120.13    5.95
  -2  -3 -13  137.25    6.77
  -2  -3 -13  131.59    6.80
  -2   3  13  120.63    6.08
  -2   3  13  130.48    6.75
   2  -3  13  131.10    6.43
   2  -3  12  473.18   15.73
  -2  -3 -12  549.58   16.75
  -2  -3 -12  551.06   16.99
  -2   3  12  512.38   16.38
   2  -3  12  509.54   15.04
  -2   3  12  498.53   16.26
   2  -3  12  520.44   15.61
   2  -3  12  543.27   16.22
  -2   3  12  497.06   15.39
  -2  -3 -11  232.38   10.35
  -2  -3 -11  233.26   10.96
  -2  -3 -11  229.39   10.04
   2  -3  11  218.43    8.85
   2  -3  11  228.51    9.57
   2  -3  11  218.04    9.19
  -2   3  11  222.33    9.87
  -2   3  11  230.13   17.86
  -2  -3 -11  227.65   19.00
  -2   3  11  223.22    9.21
  -2   3  10  445.43   14.92
   2  -3  10  442.97   14.16
   2  -3  10  466.80   14.63
   2  -3  10  434.99   13.65
  -2   3  10  437.17   24.79
  -2  -3 -10  433.62   26.40
  -2  -3 -10  429.97   14.79
  -2  -3 -10  437.00   16.07
  -2  -3  -9  305.03   12.83
  -2   3   9  318.79   11.70
   2  -3   9  318.73   11.09
   2  -3   9  325.84   11.43
   2  -3   9  328.05   10.83
  -2   3   9  345.38   20.69
   2  -3   9  335.14   10.96
  -2  -3  -9  347.63   22.20
   2   3  -9  308.58   11.08
  -2  -3  -8   83.67    6.24
   2  -3   8   83.63    4.72
  -2   3   8   75.91    4.87
   2  -3   8   87.42    5.02
   2  -3   8   84.41    4.63
  -2   3   8   77.79    9.34
   2  -3   8   86.43    4.64
   2   3  -8   81.63    4.78
  -2  -3  -8   95.76   10.67
   2  -3   7  179.58    6.60
  -2   3   7  182.12   13.17
  -2  -3  -7  181.98   13.81
   2  -3   6  220.27    7.15
  -2   3   6  233.31   13.81
  -2  -3  -6  199.97   13.65
  -2   3   5  142.47   10.03
   2  -3   5  137.61    4.95
  -2  -3  -5  138.95   10.36
  -2   3   4  644.74   22.37
  -2  -3  -4  661.52   23.41
  -2   3   3 3267.50   74.33
  -2  -3  -3 3322.10   75.20
  -2   3   2 3086.96   67.31
  -2  -3  -2 2935.35   67.74
   2  -3   1 2823.79   60.38
  -2  -3  -1 2618.67   60.81
   2  -3   0 1591.62   37.13
  -2  -3   0 1513.18   37.82
   2  -3  -1 2861.61   62.06
  -2  -3   1 2780.73   62.93
  -2  -3   2 3379.15   74.25
   2  -3  -2 3407.64   74.25
  -2  -3   3 3578.64   80.11
   2  -3  -3 3609.68   79.93
  -2  -3   4  719.25   24.01
   2  -3  -4  726.74   24.27
   2   3   5  163.15    5.46
  -2  -3   5  154.30   10.39
   2  -3  -5  155.15   10.65
  -2  -3   6  212.45   13.10
   2   3   6  197.95    6.68
   2  -3  -6  187.99   12.74
  -2  -3   7  186.96   13.28
   2   3   7  185.71    6.84
  -2  -3   7  193.08    7.50
   2  -3  -7  193.17   13.87
   2  -3  -8   80.85    4.75
  -2   3  -8   91.29    5.25
   2   3   8   83.70    4.96
  -2  -3   8   87.98    5.27
  -2  -3   8   89.54    5.17
   2   3   8   89.63    4.77
  -2  -3   8   92.47   10.05
   2  -3  -8   96.44   10.73
   2  -3  -8   84.20    4.66
   2  -3  -8   90.14    5.26
  -2  -3   9  265.63   10.29
   2  -3  -9  249.70    9.08
  -2  -3   9  286.19   18.62
   2   3   9  285.27    9.72
   2  -3  -9  254.62   18.84
   2  -3  -9  251.52    9.64
  -2   3  -9  244.88    9.96
  -2  -3   9  257.99   10.18
   2  -3 -10  426.44   25.79
  -2  -3  10  413.55   14.23
  -2   3 -10  426.39   14.32
  -2  -3  10  415.67   23.99
  -2  -3  11  218.46    9.77
  -2  -3  11  208.31   17.16
   2  -3 -11  211.31   18.45
  -2  -3  11  218.97    9.03
  -2   3 -11  212.81    9.72
  -2   3 -11  215.46    9.56
  -2  -3  12  478.43   15.49
  -2  -3  12  476.99   14.55
   2  -3 -12  424.57   13.61
  -2   3 -12  483.39   15.39
  -2   3 -12  477.96   15.44
  -2  -3  13  143.89    7.25
  -2   3 -13  148.40    7.12
  -2  -3  13  138.04    6.40
   2   3  14  110.08    5.14
  -2   3 -14  106.00    5.20
  -2  -3  14  104.20    4.86
   2   3  15  225.10    6.82
   2   3  15  231.12    6.88
   2   4 -15   48.84    2.49
  -2   4  15   46.34    2.58
  -2   4  14   15.19    2.13
   2  -4  14   11.88    1.68
  -2   4  14   14.23    1.83
  -2   4  13  240.81    8.28
  -2   4  13  251.02    9.26
  -2   4  13  230.61    8.77
  -2  -4 -12   14.59    2.46
  -2  -4 -12   17.85    2.67
   2  -4  12   12.13    2.49
  -2   4  12   15.24    2.33
  -2   4  12   15.81    2.63
  -2  -4 -11  165.22    9.02
  -2  -4 -11  154.75    7.80
  -2  -4 -11  160.15    7.83
   2  -4  11  145.82    7.03
  -2   4  11  145.69    7.58
   2  -4  11  142.88    6.76
   2  -4  11  151.18    7.55
   2  -4  11  143.00    7.75
  -2   4  11  152.45    7.13
  -2  -4 -11  141.40   14.96
  -2   4  11  144.01   13.88
  -2   4  10  187.31    8.79
   2  -4  10  189.42    8.19
   2  -4  10  192.88    8.07
   2  -4  10  200.14    8.86
  -2  -4 -10  201.78    9.09
  -2  -4 -10  203.06    8.94
  -2  -4 -10  208.52   10.34
  -2   4  10  200.01    8.32
  -2   4  10  212.33   16.42
  -2  -4 -10  185.70   16.78
  -2  -4  -9  220.16   17.97
   2  -4   9  246.14    9.68
  -2   4   9  234.02    9.59
   2  -4   9  221.97    8.79
  -2  -4  -9  221.53    9.43
  -2  -4  -9  247.31   11.15
  -2   4   9  234.57   16.90
   2  -4   9  228.53    8.71
   2  -4   8 1298.05   30.38
   2  -4   8 1328.59   30.72
  -2   4   8 1283.43   31.47
  -2  -4  -8 1313.02   31.75
  -2  -4  -8 1321.03   47.24
   2  -4   8 1372.79   31.73
  -2   4   8 1354.15   44.29
  -2  -4  -7 2405.15   55.50
  -2  -4  -7 2624.46   71.00
   2  -4   7 2517.06   53.52
  -2  -4  -7 2434.62   53.42
  -2   4   7 2527.15   66.27
  -2  -4  -6  100.14   10.03
  -2   4   6   93.41    8.71
  -2  -4  -5  647.97   25.89
  -2   4   5  616.42   22.77
  -2  -4  -4 1279.79   38.64
  -2   4   4 1250.21   34.78
  -2  -4  -3 4912.85  109.69
   2  -4   3 5051.85   98.40
   2  -4   3 4896.56   98.12
  -2   4   3 4720.43  104.72
  -2  -4  -2 1125.64   33.09
   2  -4   2 1146.68   24.71
  -2   4   2 1090.45   29.22
   2  -4   1 1851.36   44.81
  -2  -4  -1 1796.96   46.12
   2  -4   1 1812.57   37.70
  -2   4   1 1762.72   41.35
   2  -4   0 2163.55   45.33
   2  -4   0 2332.60   52.77
  -2  -4   0 2235.27   53.84
  -2  -4   1 1697.89   43.28
   2  -4  -1 1735.23   42.28
   2  -4  -1 1643.03   34.91
  -2  -4   1 1641.40   38.30
   2  -4  -2 1079.12   24.02
  -2  -4   2 1096.64   28.48
   2  -4  -3 4700.59  101.96
  -2  -4   3 4586.48   92.00
   2  -4  -3 4522.56   91.56
  -2  -4   3 4728.57   98.35
  -2  -4   4 1228.32   33.79
   2  -4  -4 1212.63   36.48
  -2  -4   5  502.24   19.56
   2  -4  -5  478.33   21.20
  -2  -4   6  104.76    9.09
   2  -4  -6   97.86    9.62
   2  -4  -7 2533.30   55.21
   2  -4  -7 2653.07   71.87
  -2  -4   7 2463.97   55.53
  -2  -4   7 2799.83   69.01
  -2  -4   7 2608.52   55.29
   2  -4  -7 2690.88   56.00
   2  -4  -8 1344.32   31.53
  -2  -4   8 1272.67   30.52
  -2  -4   8 1243.15   31.17
  -2  -4   8 1412.32   44.24
   2  -4  -8 1357.98   47.02
  -2   4  -8 1298.16   30.80
   2  -4  -8 1286.86   30.59
  -2  -4   9  161.79    7.37
  -2  -4   9  168.95    8.09
  -2  -4   9  182.34   14.58
   2  -4  -9  184.16   16.09
   2  -4  -9  175.49    7.53
  -2   4  -9  180.98    8.04
  -2  -4  10  261.66   10.68
   2  -4 -10  244.86    9.30
   2  -4 -10  273.72   20.52
  -2  -4  10  279.39   19.06
  -2  -4  10  283.71   10.06
  -2   4 -10  265.78   10.57
  -2   4 -10  270.31   10.49
  -2  -4  11  109.64    6.72
   2  -4 -11  122.65   13.73
  -2   4 -11  118.09    6.63
  -2   4 -11  118.10    6.53
  -2  -4  11  104.45   11.67
  -2  -4  11  120.78    6.19
   2  -4 -12   16.09    2.46
  -2   4 -12   18.51    2.67
  -2  -4  12   17.01    2.93
   2   4  12   19.75    2.95
  -2  -4  12   18.63    2.51
   2   4  13  231.44    9.15
   2  -4 -13  224.88    8.09
  -2   4 -13  254.06    8.78
   2   4  14   11.17    1.79
   2   4  14   12.08    1.93
  -2  -4  15   53.26    2.99
   2   4  15   52.63    2.61
   2   4  15   50.08    2.73
  -2   5  14   89.78    4.02
   2   5 -14   95.24    4.09
   2  -5  13  400.74   12.50
  -2   5  13  441.15   12.81
  -2   5  13  410.63   12.08
   2  -5  12  242.23    9.65
  -2   5  12  250.19    9.21
   2  -5  11    6.31    2.40
  -2   5  11    3.52    1.64
  -2   5  11    6.12    1.73
   2  -5  10  301.51   10.51
  -2  -5 -10  296.40   21.53
  -2   5  10  286.35   11.09
   2  -5  10  325.81   12.34
  -2   5  10  304.49   10.47
  -2  -5 -10  308.97   11.06
  -2  -5 -10  317.88   11.21
  -2  -5  -9  243.47    9.44
  -2  -5  -9  239.49    9.35
  -2   5   9  235.67    9.52
   2  -5   9  245.66    9.02
  -2  -5  -9  251.53   19.59
   2  -5   9  246.87   10.46
  -2  -5  -9  224.70    8.81
  -2   5   9  234.05    8.77
   2  -5   8  238.59    8.64
   2  -5   8  229.85    9.87
  -2  -5  -8  249.11   18.55
  -2  -5  -8  234.26    9.50
  -2   5   8  207.61   14.82
  -2  -5  -8  220.22    8.79
  -2  -5  -8  250.26   10.89
  -2  -5  -7  305.70   19.98
  -2  -5  -7  291.44   10.52
  -2  -5  -7  297.70   11.66
   2  -5   7  290.06    9.57
  -2   5   7  293.98   16.55
  -2  -5  -6 1142.93   27.72
  -2  -5  -6 1162.11   29.09
  -2   5   6 1122.46   35.38
  -2  -5  -6 1242.05   42.47
  -2   5   5  887.02   28.14
  -2  -5  -5  944.39   34.55
  -2  -5  -4   17.47    4.33
   2  -5   4   16.73    1.79
   2  -5   3  122.37    4.92
  -2  -5  -3  110.38    9.64
   2  -5   3  111.27    4.80
   2  -5   2 1135.85   25.34
   2  -5   2 1121.03   25.09
  -2  -5  -2 1111.26   35.65
   2  -5   1  863.49   19.91
   2  -5   1  891.37   20.47
  -2  -5  -1  847.40   29.49
   2  -5   1  902.75   28.32
   2  -5   0  967.07   22.15
   2  -5   0  959.26   29.92
  -2  -5   0  949.63   31.16
  -2  -5   1  866.75   20.40
   2  -5  -1  882.77   20.53
   2  -5  -1  938.90   29.04
  -2  -5   1  865.33   29.41
   2  -5  -2 1119.04   24.02
  -2  -5   2 1092.19   24.08
   2  -5  -2 1122.68   33.34
  -2  -5   3  111.95    6.37
   2  -5  -3  135.80    5.27
  -2  -5   3  126.20    5.38
   2  -5  -3  118.97    9.44
   2  -5  -4   12.91    1.65
   2  -5  -4   13.54    3.64
  -2  -5   5  979.52   29.68
   2  -5  -5 1035.30   35.74
   2  -5  -6 1169.07   28.38
   2  -5  -6 1251.49   42.08
  -2  -5   6 1238.23   36.39
   2  -5  -6 1230.72   28.85
  -2  -5   6 1242.98   28.77
   2  -5  -6 1143.14   28.47
  -2  -5   7  341.93   17.59
   2  -5  -7  326.11   20.45
   2  -5  -7  317.25   11.03
  -2  -5   7  340.43   11.40
   2  -5  -7  342.18   11.62
   2  -5  -8  198.88    8.73
  -2  -5   8  212.93   14.55
   2  -5  -8  218.66   17.22
  -2  -5   8  198.72    7.54
  -2  -5   8  198.34    8.41
   2  -5  -8  203.09    8.44
   2  -5  -9  314.28   11.61
   2  -5  -9  293.86   21.08
   2  -5  -9  299.80   10.83
  -2  -5   9  307.65   18.71
  -2  -5   9  299.01   10.04
  -2  -5   9  290.70   10.90
   2  -5 -10  228.17    9.02
  -2   5 -10  221.82    8.97
   2  -5 -10  240.09   19.22
  -2  -5  10  242.40    8.78
   2  -5 -11    3.88    1.47
  -2   5 -11    6.91    1.74
  -2  -5  11    8.73    2.50
   2  -5 -11   10.66    2.33
   2   5  12  284.32   10.70
  -2  -5  12  305.00   11.21
  -2   5 -12  279.13    9.39
   2  -5 -12  282.46   10.18
   2   5  13  451.82   13.06
  -2  -5  13  461.12   13.44
   2  -5 -13  422.30   12.04
   2   5  14   79.79    4.10
  -2  -5  14   87.54    4.41
   2   5  14   93.98    4.13
  -2   5 -15  182.78    5.03
   2  -6  14  146.99    4.92
  -2   6  14  114.66    4.07
  -2  -6 -14  125.66    4.70
   2   6 -14  154.71    4.75
   2  -6  13  236.64    8.06
   2   6 -13  247.25    7.74
   2  -6  12   27.58    3.09
  -2   6  12   25.90    2.46
   2  -6  11  281.82   10.70
  -2   6  11  245.14    9.08
  -2  -6 -10  128.74   13.96
  -2   6  10  111.16    5.91
  -2  -6 -10  119.31    5.80
   2  -6  10  129.25    7.25
   2  -6   9   10.55    1.97
  -2   6   9   12.10    2.12
   2  -6   9   16.87    3.05
  -2  -6  -9   10.85    2.15
   2  -6   9   14.91    2.61
  -2  -6  -9   14.58    4.88
  -2  -6  -9   15.70    2.68
  -2  -6  -8   71.01    5.12
   2  -6   8   66.75    4.33
  -2  -6  -8   78.34    5.90
   2  -6   8   65.95    5.21
  -2  -6  -8   70.57   10.48
  -2  -6  -8   71.04    4.86
  -2  -6  -7  359.90   12.57
  -2  -6  -7  368.31   23.23
   2  -6   7  358.26   11.47
   2  -6   7  376.43   13.15
  -2  -6  -7  398.03   13.77
   2  -6   7  376.23   11.20
  -2  -6  -6   12.89    2.50
  -2  -6  -6   12.87    2.28
  -2  -6  -6   19.57    5.49
   2  -6   6   17.11    2.24
   2  -6   5  834.00   21.13
   2  -6   5  786.16   19.41
   2  -6   5  803.34   18.89
   2  -6   5  781.12   19.73
  -2  -6  -5  752.29   19.89
   2  -6   5  750.81   20.06
  -2  -6  -5  827.67   33.88
  -2  -6  -5  801.34   21.09
  -2  -6  -5  769.49   20.47
   2  -6   4  272.64    8.89
  -2  -6  -4  255.22    9.08
   2  -6   4  293.16    9.18
   2  -6   4  292.26    9.90
  -2  -6  -4  267.43    9.46
   2  -6   3  676.16   17.36
   2  -6   3  690.01   17.40
  -2  -6  -3  709.22   29.24
   2  -6   2  710.02   17.97
   2  -6   2  715.93   17.65
  -2  -6  -2  694.85   28.75
   2  -6   1 1864.08   50.95
  -2  -6  -1 1795.58   52.87
   2  -6   1 1784.23   39.50
   2  -6   1 1841.26   39.10
   2  -6   0    3.36    1.18
   2  -6   0   10.44    3.20
  -2  -6   0    7.53    3.00
  -2  -6   1 1897.40   54.62
   2  -6  -1 1997.63   53.37
   2  -6  -1 1858.75   41.13
  -2  -6   1 1921.71   41.35
   2  -6  -2  822.81   20.17
  -2  -6   2  806.68   20.23
   2  -6  -2  830.39   30.38
   2  -6  -3  685.86   17.58
   2  -6  -3  672.26   27.47
  -2  -6   3  688.86   18.03
   2  -6  -4  371.41   19.77
  -2  -6   4  314.41   11.05
  -2  -6   4  345.30   10.88
   2  -6  -4  366.71   10.83
   2  -6  -4  323.62   10.97
   2  -6  -5  769.87   20.39
   2  -6  -5  815.08   20.79
   2  -6  -5  805.66   32.35
  -2  -6   5  755.26   19.48
  -2  -6   5  757.83   20.66
   2  -6  -5  767.22   20.29
  -2  -6   5  790.12   19.96
  -2  -6   6   11.47    2.07
   2  -6  -6   18.55    2.59
  -2  -6   6   11.55    1.97
   2  -6  -6   15.86    5.01
   2  -6  -6   13.86    2.44
   2  -6  -6   11.59    2.13
  -2  -6   6   12.74    2.30
   2  -6  -7  369.51   12.57
  -2  -6   7  342.18   10.86
  -2  -6   7  338.52   12.34
   2  -6  -7  352.40   12.14
   2  -6  -7  354.46   22.14
   2  -6  -8   56.30    4.43
   2  -6  -8   45.63    4.26
  -2  -6   8   47.51    4.42
   2  -6  -9   11.26    4.56
  -2  -6   9   14.26    2.81
   2  -6  -9   13.63    2.77
   2  -6  -9   13.77    2.48
  -2  -6  10   97.53    6.27
   2  -6 -10  102.88   12.36
   2  -6 -10   91.62    5.50
   2  -6 -10   94.25    5.95
  -2  -6  11  286.34   10.06
  -2  -6  11  326.53   11.73
   2  -6 -11  312.77   11.20
   2  -6 -11  285.40    9.86
  -2  -6  12   29.71    3.33
  -2  -6  12   25.00    2.48
   2   6  12   31.26    3.17
   2  -6 -12   30.04    3.06
   2   6  13  180.22    6.81
   2  -6 -13  170.65    6.42
   2  -6 -14  141.72    4.87
   2   6  14  130.74    4.79
   2   7 -13   41.17    2.38
  -2  -7 -13   37.09    2.73
   2  -7  13   39.57    2.63
   2   7 -12   89.84    4.24
   2  -7  12   86.15    4.63
   2   7 -11   57.18    3.79
   2  -7  11   55.37    4.39
   2  -7  11   57.51    4.33
  -2  -7 -10  201.69    7.95
   2  -7  10  205.63    9.22
   2  -7  10  208.35    8.98
   2   7 -10  228.07    8.38
   2  -7   9  352.23   12.82
   2  -7   9  357.75   12.62
   2  -7   9  311.67   11.01
  -2  -7  -9  355.83   12.37
  -2  -7  -9  310.03   22.63
  -2  -7  -9  360.86   12.06
   2  -7   8  271.60    8.97
  -2  -7  -8  275.50   10.65
   2  -7   8  282.43    9.86
   2  -7   8  261.24   10.68
   2  -7   8  241.35    9.72
  -2  -7  -8  254.11   10.31
   2  -7   8  262.91   10.86
  -2  -7  -8  225.57   19.14
   2  -7   7  138.43    7.42
   2  -7   7  135.55    7.02
  -2  -7  -7  137.49    7.17
   2  -7   7  141.21    6.80
  -2  -7  -7  137.19   14.60
   2  -7   7  144.05    6.35
   2  -7   6  447.71   13.23
  -2  -7  -6  437.82   14.33
  -2  -7  -6  465.53   13.67
   2  -7   6  454.33   14.37
   2  -7   6  456.94   13.95
   2  -7   6  432.45   14.52
   2  -7   6  454.03   14.84
  -2  -7  -6  451.14   26.55
   2  -7   5   30.24    3.04
  -2  -7  -5   29.25    3.31
  -2  -7  -5   25.94    6.42
   2  -7   5   42.19    3.87
   2  -7   5   29.80    3.44
   2  -7   5   30.01    3.38
  -2  -7  -5   27.61    3.25
   2  -7   5   28.70    3.08
   2  -7   5   28.78    2.73
   2  -7   4  529.02   15.07
   2  -7   4  537.72   14.47
   2  -7   4  550.32   15.86
   2  -7   4  518.07   15.80
   2  -7   4  552.65   14.90
  -2  -7  -4  496.38   14.47
  -2  -7  -4  518.11   15.52
  -2  -7  -4  520.47   15.23
   2  -7   4  541.69   15.06
  -2  -7  -4  541.15   28.12
  -2  -7  -4  488.60   14.62
   2  -7   4  540.70   15.45
   2  -7   3  192.71    7.78
   2  -7   3  182.36    7.24
  -2  -7  -3  174.23   15.10
   2  -7   3  193.06    7.58
  -2  -7  -3  173.61    7.47
   2  -7   3  184.71    7.86
   2  -7   3  181.29    7.68
   2  -7   3  183.92    7.73
  -2  -7  -3  160.09    7.11
   2  -7   3  182.84    7.89
   2  -7   3  185.59    7.47
   2  -7   3  181.60    7.06
   2  -7   3  178.24    7.40
   2  -7   2    3.07    1.67
   2  -7   2    5.21    1.58
   2  -7   2    1.74    1.34
   2  -7   2    2.07    1.30
   2  -7   2    4.10    1.34
  -2  -7  -2    2.85    2.86
   2  -7   2    7.80    1.78
  -2  -7  -2    5.00    1.80
   2  -7   2    3.33    1.89
   2  -7   2    2.71    1.85
  -2  -7  -2    1.87    1.39
   2  -7   2    6.12    1.87
   2  -7   2    3.69    1.64
   2  -7   2    2.20    1.40
  -2  -7  -2    0.64    1.36
   2  -7   1  254.22    8.72
   2  -7   1  278.61    9.40
  -2  -7  -1  245.87    8.83
  -2  -7  -1  242.75    9.00
   2  -7   1  254.27    9.26
   2  -7   1  245.23    9.04
  -2  -7  -1  235.23    8.56
   2  -7   1  266.98    9.21
   2  -7   1  249.47    9.10
   2  -7   1  270.52    9.66
   2  -7   1  244.19   15.98
  -2  -7  -1  234.03    8.95
  -2  -7  -1  232.76    8.81
   2  -7   1  256.58    9.30
   2  -7   1  262.95    8.87
  -2  -7  -1  243.97   17.31
   2  -7   0    1.30    1.65
  -2  -7   0    5.27    1.89
  -2  -7   0    2.29    1.45
   2  -7   0    2.40    1.51
  -2  -7   0    2.90    1.51
   2  -7   0    5.87    1.66
  -2  -7   0    2.17    1.44
   2  -7   0    2.40    1.46
   2  -7   0    1.93    2.25
   2  -7   0    1.86    1.19
  -2  -7   0    1.80    2.34
   2  -7   0    6.05    1.87
  -2  -7   0    3.98    1.70
   2  -7   0    3.75    1.39
   2  -7   0    3.67    1.54
   2  -7  -1  278.76   17.23
   2  -7  -1  268.99    8.87
   2  -7  -1  275.81    9.05
   2  -7  -1  286.63    9.75
  -2  -7   1  278.93   18.42
  -2  -7   1  255.91    9.47
   2  -7  -1  260.19    9.58
  -2  -7   1  266.61    9.49
   2  -7  -1  263.62    9.15
   2  -7  -1  264.70    9.46
   2  -7  -1  284.97    9.75
   2  -7  -1  286.78    9.38
  -2  -7   1  273.83    9.46
  -2  -7   1  272.93    9.68
   2  -7  -1  255.48    8.98
   2  -7  -2    4.82    1.49
  -2  -7   2    9.82    1.86
  -2  -7   2    3.58    1.62
   2  -7  -2    3.68    1.31
   2  -7  -2    4.56    1.60
   2  -7  -2    5.56    1.82
   2  -7  -2    2.30    1.28
   2  -7  -2    5.93    1.90
  -2  -7   2    6.12    1.68
   2  -7  -2    3.02    1.47
  -2  -7   2    5.58    1.67
   2  -7  -2    4.18    3.08
   2  -7  -2    4.58    1.54
   2  -7  -2    9.06    1.69
   2  -7  -3  206.27    8.09
  -2  -7   3  212.04    8.58
   2  -7  -3  220.61   15.97
   2  -7  -3  217.03    8.37
  -2  -7   3  211.72    7.93
  -2  -7   3  200.80    8.23
   2  -7  -3  196.32    7.65
   2  -7  -3  219.35    8.25
   2  -7  -3  206.98    8.64
   2  -7  -3  215.70    8.35
  -2  -7   3  208.89    7.84
   2  -7  -3  208.22    7.95
   2  -7  -4  438.20   13.23
   2  -7  -4  493.41   14.36
   2  -7  -4  463.17   14.61
   2  -7  -4  473.12   24.99
   2  -7  -4  511.28   14.36
   2  -7  -4  470.94   14.22
  -2  -7   4  460.98   13.58
  -2  -7   4  467.36   14.18
   2  -7  -4  474.73   14.70
  -2  -7   4  456.48   13.41
   2  -7  -5   29.52    3.24
   2  -7  -5   25.87    2.99
  -2  -7   5   23.19    2.87
   2  -7  -5   23.78    5.64
  -2  -7   5   23.71    2.68
   2  -7  -5   32.58    3.59
   2  -7  -5   22.63    2.55
   2  -7  -6  331.11   11.90
   2  -7  -6  326.03   11.79
  -2  -7   6  314.23   10.94
  -2  -7   6  348.07   11.26
   2  -7  -6  342.00   11.96
   2  -7  -6  355.30   12.35
   2  -7  -6  331.50   21.69
  -2  -7   6  314.42   10.43
   2  -7  -7  134.75    7.29
   2  -7  -7  130.56    7.02
  -2  -7   7  124.93    7.15
  -2  -7   7  130.58    6.42
   2  -7  -7  153.73   14.78
  -2  -7   7  130.06    6.15
   2  -7  -8  232.08    9.80
  -2  -7   8  217.76    9.70
   2  -7  -8  218.68    9.40
   2  -7  -8  202.39   17.52
   2  -7  -8  221.21    9.52
  -2  -7   8  203.76    8.51
   2  -7  -9  417.97   13.93
  -2  -7   9  382.87   13.74
   2  -7  -9  404.80   13.36
   2  -7  -9  384.51   24.41
  -2  -7   9  372.24   12.34
   2  -7  -9  395.36   13.61
   2  -7 -10  239.55    9.32
  -2  -7  10  228.33    8.68
  -2  -7  10  254.32   10.16
   2  -7 -10  254.12   10.00
   2  -7 -11   52.97    4.17
   2  -7 -11   47.00    3.44
  -2  -7  11   42.65    3.20
   2  -7 -12  101.63    5.01
   2   7  12  102.30    4.97
   2   7  13   31.32    2.28
   2  -7 -13   28.03    2.23
  -2  -8 -13   91.16    3.44
   2  -8  12   38.41    2.61
   2  -8  12   39.63    2.75
   2   8 -12   37.68    2.13
   2  -8  12   40.35    2.68
   2  -8  11  123.81    5.66
   2   8 -11  126.40    4.77
   2   8 -10  152.55    5.89
  -2  -8 -10  136.45    6.03
   2  -8  10  154.56    6.98
   2  -8   9    2.02    2.03
   2   8  -9    4.21    1.44
   2  -8   9    1.88    1.70
  -2  -8  -9    2.26    1.80
   2  -8   9    3.83    2.06
  -2  -8  -9    2.25    1.69
  -2  -8  -8  944.56   24.16
   2  -8   8  958.82   22.76
   2  -8   8  816.55   22.58
  -2  -8  -8  859.72   23.36
   2  -8   8  886.87   23.88
   2   8  -8  879.21   21.68
   2   8  -7   57.43    3.65
   2  -8   7   57.50    3.96
  -2  -8  -7   57.43    4.84
   2  -8   7   56.76    4.41
   2  -8   7   51.44    4.54
   2  -8   7   53.66    4.50
  -2  -8  -7   46.05    4.29
   2  -8   6  113.43    5.81
  -2  -8  -6  112.44    5.97
   2  -8   6  115.18    6.71
   2  -8   6  106.53    6.54
   2  -8   6  115.20    6.29
  -2  -8  -6  110.81   13.37
   2  -8   6  109.58    6.43
  -2  -8  -6  103.35    6.27
   2  -8   5  213.56    9.18
  -2  -8  -5  203.72    8.97
  -2  -8  -5  188.25    8.25
  -2  -8  -5  220.89    9.14
  -2  -8  -5  218.45    9.05
   2  -8   5  228.27    9.49
   2  -8   5  200.66    9.10
   2  -8   5  225.48    9.06
  -2  -8  -5  210.22   18.25
  -2  -8  -5  202.70    8.15
   2  -8   5  221.58    8.52
   2  -8   4  345.67   12.13
  -2  -8  -4  340.97   12.08
   2  -8   4  346.58   12.21
   2  -8   4  353.69   12.26
   2  -8   4  330.94   12.23
  -2  -8  -4  325.64   11.52
   2  -8   4  357.84   11.21
  -2  -8  -4  345.42   11.96
   2  -8   4  368.91   12.15
  -2  -8  -4  319.21   11.26
  -2  -8  -4  331.06   23.03
  -2  -8  -4  316.53   11.00
   2  -8   4  323.04   11.85
   2  -8   4  354.78   11.44
   2  -8   3    2.91    1.52
  -2  -8  -3    5.08    2.03
   2  -8   3    3.91    2.10
   2  -8   3    4.86    2.11
   2  -8   3    4.75    1.86
   2  -8   3    3.59    1.84
  -2  -8  -3    9.10    1.96
   2  -8   3    4.54    2.27
   2  -8   3    6.21    2.60
   2  -8   3    4.62    2.06
  -2  -8  -3   12.32    2.67
   2  -8   3    3.99    1.70
  -2  -8  -3    5.78    3.69
   2  -8   2  428.69   13.32
   2  -8   2  402.71   13.07
   2  -8   2  376.87   13.23
   2  -8   2  390.15   13.16
   2  -8   2  406.37   12.49
   2  -8   2  364.04   12.65
   2  -8   2  406.84   12.59
  -2  -8  -2  372.90   11.93
   2  -8   2  408.66   13.39
  -2  -8  -2  386.59   24.32
   2  -8   2  405.15   12.88
   2  -8   2  409.27   13.24
  -2  -8  -2  391.96   12.87
  -2  -8  -2  403.22   13.10
   2  -8   2  379.64   11.52
  -2  -8  -1  973.65   25.62
  -2  -8  -1 1005.30   25.95
   2  -8   1 1058.03   26.41
   2  -8   1 1047.10   26.06
   2  -8   1 1085.99   26.12
   2  -8   1 1048.46   26.45
   2  -8   1 1084.22   26.45
   2  -8   1 1022.10   24.59
   2  -8   1  992.83   25.94
  -2  -8  -1  995.72   25.23
   2  -8   1 1108.88   26.10
  -2  -8  -1 1056.16   42.35
   2  -8   0  623.81   17.71
   2  -8   0  609.82   16.28
   2  -8   0  599.03   16.01
   2  -8   0  623.86   17.50
   2  -8   0  655.99   17.45
   2  -8   0  619.51   17.70
   2  -8   0  624.95   17.89
  -2  -8   0  603.82   17.03
  -2  -8   0  610.04   17.52
   2  -8   0  600.83   16.91
  -2  -8   0  608.77   17.67
   2  -8   0  646.04   17.26
  -2  -8   0  622.19   31.08
   2  -8   0  628.99   29.27
   2  -8   0  600.01   16.26
  -2  -8   0  588.30   17.41
  -2  -8   0  584.16   17.37
   2  -8   0  594.32   16.88
  -2  -8   0  584.65   16.98
   2  -8   0  604.75   17.46
  -2  -8   1 1043.73   27.35
  -2  -8   1 1046.94   27.15
   2  -8  -1 1123.20   26.36
   2  -8  -1 1066.75   26.05
   2  -8  -1 1113.07   27.24
   2  -8  -1 1105.64   26.07
  -2  -8   1 1081.43   26.59
  -2  -8   1 1068.09   27.21
   2  -8  -1 1072.89   26.52
  -2  -8   1 1031.44   26.82
  -2  -8   1 1142.67   27.93
   2  -8  -1 1103.59   41.26
  -2  -8   1 1128.41   27.24
   2  -8  -1 1133.25   27.53
   2  -8  -1 1145.30   26.92
  -2  -8   2  366.20   13.23
   2  -8  -2  403.45   12.49
  -2  -8   2  390.42   13.11
  -2  -8   2  398.39   12.57
   2  -8  -2  386.04   12.45
  -2  -8   2  368.86   12.83
  -2  -8   2  429.44   13.86
   2  -8  -2  415.12   23.73
   2  -8  -2  410.69   13.26
  -2  -8   2  409.56   12.89
   2  -8  -2  427.27   12.80
   2  -8  -2  416.38   12.60
   2  -8  -2  406.06   12.68
   2  -8  -2  430.59   13.47
   2  -8  -2  405.81   13.20
   2  -8  -3    0.52    2.33
   2  -8  -3    0.94    1.39
   2  -8  -3    2.64    1.63
  -2  -8   3    0.84    1.64
   2  -8  -3    1.81    1.64
   2  -8  -3    5.83    1.79
   2  -8  -3    3.61    2.16
  -2  -8   3    2.57    1.62
   2  -8  -3    2.83    2.07
  -2  -8   3    2.70    1.61
  -2  -8   3    4.96    2.10
  -2  -8   3    0.39    1.62
   2  -8  -3    1.18    1.37
  -2  -8   4  375.46   12.49
   2  -8  -4  368.27   12.28
   2  -8  -4  375.31   12.96
  -2  -8   4  344.51   11.59
   2  -8  -4  381.30   13.20
   2  -8  -4  367.03   12.38
  -2  -8   4  367.45   12.59
  -2  -8   4  345.11   11.68
   2  -8  -4  364.55   23.06
   2  -8  -4  357.37   12.42
  -2  -8   4  368.46   11.99
   2  -8  -4  344.40   11.56
  -2  -8   5  205.51    8.45
   2  -8  -5  234.79    9.82
  -2  -8   5  204.17    8.55
  -2  -8   5  220.80    8.98
   2  -8  -5  214.88    9.06
   2  -8  -5  227.04    9.60
   2  -8  -5  225.32   18.17
  -2  -8   5  226.81    8.56
  -2  -8   6   86.61    5.23
   2  -8  -6  104.10    6.41
  -2  -8   6   82.57    4.91
   2  -8  -6  103.87    6.20
  -2  -8   6  104.30    5.72
   2  -8  -6  110.06    6.20
   2  -8  -6  106.26    6.41
   2  -8  -6   91.03   11.71
  -2  -8   6   91.57    4.93
  -2  -8   7   37.24    3.27
   2  -8  -7   39.31    7.92
   2  -8  -7   38.59    4.10
   2  -8  -7   31.70    3.63
  -2  -8   7   33.70    3.31
   2  -8  -7   37.88    3.93
   2  -8  -8  899.91   23.28
   2  -8  -8  868.41   22.96
   2  -8  -9    3.29    1.97
  -2  -8   9    3.35    1.57
  -2  -8   9    2.76    2.20
   2  -8  -9    3.09    1.81
   2  -8 -10  134.33    6.42
   2  -8 -10  153.07    6.99
  -2  -8  10  161.09    6.46
  -2  -8  10  118.48    5.47
   2  -8 -11  113.35    5.56
   2   8  11  110.73    5.25
   2  -8 -11  106.95    4.89
   2  -8 -12   38.21    2.75
   2   8  12   34.50    2.44
  -2  -8  12   39.51    2.70
  -2   8 -12   35.73    1.95
   2   8  13  117.79    3.83
   2  -9  11    9.87    1.63
   2  -9  11    9.81    1.62
  -2  -9 -11   11.93    1.72
   2  -9  11   12.46    1.62
   2  -9  10  150.75    6.26
   2  -9  10  160.59    6.25
  -2  -9 -10  172.26    6.61
   2  -9  10  156.17    6.15
  -2  -9 -10  138.81    5.59
   2  -9   9  128.71    6.09
   2  -9   9  118.89    6.06
   2  -9   9  110.29    5.57
   2  -9   9  126.72    5.98
  -2  -9  -9  126.76    5.98
  -2  -9  -8    8.49    2.13
   2  -9   8   10.47    2.30
   2  -9   8   11.56    2.47
  -2  -9  -8    9.78    2.20
   2  -9   8    8.41    2.17
   2  -9   8   10.63    2.42
   2  -9   8   10.68    2.29
   2  -9   7   15.16    2.92
   2  -9   7   14.61    2.31
   2  -9   7   17.04    2.82
   2  -9   7   15.73    2.69
   2  -9   7   13.17    2.68
   2  -9   7   15.40    2.85
  -2  -9  -7   14.10    2.57
   2  -9   7   12.29    2.51
  -2  -9  -7   14.43    2.78
   2  -9   6  321.95   10.40
   2  -9   6  285.59   10.92
  -2  -9  -6  278.75   21.58
  -2  -9  -6  266.09    9.69
   2  -9   6  326.59   11.03
   2  -9   6  284.15   11.22
   2  -9   6  295.88   11.16
  -2  -9  -6  320.43   12.00
   2  -9   6  298.78   11.15
  -2  -9  -6  295.52   11.08
   2  -9   6  290.79   11.16
  -2  -9  -5  150.98   16.37
  -2  -9  -5  178.51    7.75
   2  -9   5  170.27    8.39
   2  -9   5  179.62    8.40
   2  -9   5  186.81    8.26
   2  -9   5  193.87    7.85
  -2  -9  -5  159.05    7.18
   2  -9   5  169.51    8.10
   2  -9   5  176.36    8.34
  -2  -9  -5  177.25    8.30
   2  -9   5  184.43    8.56
  -2  -9  -5  187.53    8.29
  -2  -9  -4   70.37    5.14
  -2  -9  -4   67.36    5.12
  -2  -9  -4   60.52    4.64
   2  -9   4   56.62    4.89
   2  -9   4   58.70    4.88
   2  -9   4   67.82    5.04
   2  -9   4   61.12    4.54
   2  -9   4   61.72    4.74
  -2  -9  -4   52.55    4.11
   2  -9   4   62.31    5.01
   2  -9   4   68.97    5.19
  -2  -9  -4   63.82    4.98
  -2  -9  -4   63.72   10.23
   2  -9   3  875.26   21.88
  -2  -9  -3  964.76   24.62
  -2  -9  -3  893.71   23.87
   2  -9   3  969.54   23.57
   2  -9   3  887.63   24.58
   2  -9   3  917.35   24.54
  -2  -9  -3  908.04   23.80
   2  -9   3  964.16   24.49
   2  -9   3  933.16   23.60
   2  -9   3  847.32   23.78
  -2  -9  -3  884.46   23.26
   2  -9   3  939.22   24.78
   2  -9   3  925.67   24.31
  -2  -9  -3  887.81   40.98
   2  -9   2  601.63   17.56
   2  -9   2  559.91   17.52
   2  -9   2  577.97   17.83
  -2  -9  -2  531.33   15.92
   2  -9   2  555.55   17.09
   2  -9   2  567.77   15.52
  -2  -9  -2  614.44   17.68
   2  -9   2  598.06   16.81
  -2  -9  -2  572.96   17.19
   2  -9   2  596.59   17.55
  -2  -9  -2  589.45   17.27
   2  -9   2  586.48   17.38
  -2  -9  -2  519.50   30.50
   2  -9   2  580.95   17.62
   2  -9   1  552.74   16.48
   2  -9   1  461.60   15.17
  -2  -9  -1  496.82   15.71
  -2  -9  -1  522.46   16.03
   2  -9   1  528.04   16.46
   2  -9   1  524.43   16.56
  -2  -9  -1  512.13   15.24
   2  -9   1  502.17   15.85
  -2  -9  -1  516.39   16.43
   2  -9   1  501.34   14.42
  -2  -9  -1  516.88   15.96
   2  -9   1  529.83   15.95
  -2  -9  -1  487.23   29.25
   2  -9   1  535.78   15.99
  -2  -9   0 1028.16   43.80
   2  -9   0 1024.63   26.49
   2  -9   0  985.94   40.64
   2  -9   0 1028.03   24.57
   2  -9   0  931.21   25.34
  -2  -9   0 1008.37   25.64
  -2  -9   0  984.06   25.49
   2  -9   0 1076.06   26.20
  -2  -9   0 1033.78   26.77
  -2  -9   0  991.47   26.01
   2  -9   0 1019.21   25.51
  -2  -9   0  976.55   26.05
  -2  -9   0  989.89   26.06
   2  -9   0 1029.44   24.78
   2  -9   0 1053.74   26.03
   2  -9  -1  511.97   14.69
   2  -9  -1  472.96   14.17
   2  -9  -1  460.23   15.02
  -2  -9   1  485.26   15.48
  -2  -9   1  502.05   15.89
  -2  -9   1  497.29   15.05
  -2  -9   1  471.88   15.48
  -2  -9   1  492.42   15.30
   2  -9  -1  509.41   15.49
   2  -9  -1  509.38   14.66
   2  -9  -1  485.65   14.93
  -2  -9   1  510.83   16.21
   2  -9  -1  496.89   27.70
   2  -9  -1  511.17   15.87
  -2  -9   2  537.37   17.04
   2  -9  -2  566.73   16.15
   2  -9  -2  565.54   17.00
  -2  -9   2  524.17   16.42
   2  -9  -2  578.32   17.53
   2  -9  -2  549.41   15.87
  -2  -9   2  567.51   16.67
   2  -9  -2  527.18   15.93
  -2  -9   2  556.43   16.50
   2  -9  -2  563.71   17.06
  -2  -9   2  547.60   16.12
  -2  -9   2  543.69   16.82
   2  -9  -2  527.97   28.92
  -2  -9   2  549.82   17.52
   2  -9  -2  543.56   15.69
   2  -9  -2  502.97   16.07
  -2  -9   3  845.85   23.49
  -2  -9   3  865.08   23.02
   2  -9  -3  874.26   22.67
   2  -9  -3  887.26   22.39
   2  -9  -3  912.48   23.99
  -2  -9   3  841.62   22.97
   2  -9  -3  779.43   22.36
  -2  -9   3  882.21   22.78
   2  -9  -3  837.33   22.18
  -2  -9   3  825.12   22.10
  -2  -9   3  857.60   23.27
   2  -9  -3  902.67   38.96
  -2  -9   3  833.30   22.36
  -2  -9   4   64.87    5.13
   2  -9  -4   64.79    4.64
   2  -9  -4   66.51    5.20
   2  -9  -4   51.32    4.38
  -2  -9   4   65.43    4.60
   2  -9  -4   51.61    9.19
  -2  -9   4   65.62    4.82
   2  -9  -4   60.95    4.65
  -2  -9   4   63.81    4.94
  -2  -9   4   54.07    4.21
  -2  -9   4   64.44    4.86
  -2  -9   4   53.76    5.01
  -2  -9   4   55.62    4.26
   2  -9  -4   61.37    5.14
  -2  -9   5  163.73    7.51
   2  -9  -5  155.90    7.68
   2  -9  -5  135.62    7.20
  -2  -9   5  162.41    7.08
  -2  -9   5  159.21    7.33
   2  -9  -5  171.70    7.75
   2  -9  -5  164.31    8.12
  -2  -9   5  159.96    7.87
  -2  -9   5  159.34    7.20
  -2  -9   5  137.90    6.66
   2  -9  -5  174.31    8.48
   2  -9  -5  157.31   15.38
   2  -9  -6  245.22    9.92
  -2  -9   6  251.67    9.48
  -2  -9   6  282.08   10.65
  -2  -9   6  240.97    9.11
  -2  -9   6  278.53    9.88
   2  -9  -6  293.26   11.18
   2  -9  -6  274.75   10.34
   2  -9  -7   14.96    2.45
   2  -9  -7   18.46    2.90
  -2  -9   7   17.20    3.14
  -2  -9   7   16.16    2.33
  -2  -9   7   14.94    2.77
   2  -9  -7   19.77    3.15
   2  -9  -7   15.86    2.65
   2  -9  -8    6.40    1.83
  -2  -9   8    8.62    2.46
   2  -9  -8    6.11    1.97
  -2  -9   8    8.42    2.28
   2  -9  -8    9.88    2.45
  -2  -9   8    6.65    1.70
   2  -9  -8    6.86    2.01
   2  -9  -9  108.61    5.72
  -2  -9   9  116.56    6.13
  -2  -9   9  108.37    5.69
   2  -9  -9  111.28    5.94
  -2  -9   9  121.85    5.69
  -2  -9  10  179.30    6.94
  -2  -9  10  170.19    6.69
   2  -9 -10  157.11    6.44
   2  -9 -11    6.03    1.15
  -2  -9  11    6.91    1.74
   2   9  11    6.27    1.15
   2  -9 -11    7.67    1.54
  -2  -9  11    7.15    1.56
   2  -9 -12   32.14    1.99
   2 -10  10   86.81    3.60
   2 -10  10   79.00    3.65
   2 -10  10   79.63    3.41
  -2 -10  -9  140.74    5.53
   2 -10   9  133.10    5.58
   2 -10   9  143.06    5.59
   2 -10   9  128.78    5.24
   2 -10   8  356.47   11.11
  -2 -10  -8  354.59   11.25
   2 -10   8  388.62   11.83
   2 -10   8  394.08   11.72
   2 -10   8  381.94   11.37
   2 -10   7  160.52    7.07
  -2 -10  -7  153.73    6.95
   2 -10   7  167.61    7.07
  -2 -10  -7  177.29    7.68
   2 -10   7  160.55    7.26
   2 -10   7  179.99    7.46
  -2 -10  -6  273.04    9.15
  -2 -10  -6  277.48   10.32
   2 -10   6  277.84   10.41
   2 -10   6  310.20   10.24
   2 -10   6  284.67   10.26
   2 -10   6  310.82    9.76
  -2 -10  -6  316.88   11.37
   2 -10   6  290.16   10.69
   2 -10   6  301.65   10.71
  -2 -10  -5  283.71   10.69
   2 -10   5  294.05   10.96
   2 -10   5  288.03   10.83
   2 -10   5  292.86   11.05
   2 -10   5  312.06   11.15
   2 -10   5  315.41   10.75
  -2 -10  -5  279.97    9.94
  -2 -10  -5  299.13   10.69
   2 -10   5  278.05   10.47
   2 -10   5  306.68   10.14
   2 -10   4  341.63   11.99
  -2 -10  -4  315.21   10.96
   2 -10   4  373.00   11.76
  -2 -10  -4  348.26   11.81
   2 -10   4  339.02   12.33
   2 -10   4  351.84   12.36
  -2 -10  -4  344.35   12.16
   2 -10   4  346.45   12.37
   2 -10   4  364.76   12.80
   2 -10   4  368.08   12.22
  -2 -10  -4  366.32   12.51
  -2 -10  -4  343.00   12.29
  -2 -10  -3  255.20   10.34
  -2 -10  -3  229.36    9.10
   2 -10   3  258.43    9.65
   2 -10   3  235.75    9.71
  -2 -10  -3  249.02    9.84
   2 -10   3  256.78   10.34
   2 -10   3  257.08   10.23
  -2 -10  -3  253.55   10.14
  -2 -10  -3  278.51   10.49
   2 -10   3  253.73   10.36
   2 -10   3  240.09   10.24
  -2 -10  -3  233.96   20.18
  -2 -10  -3  252.44   10.52
  -2 -10  -2  112.25    6.66
   2 -10   2  111.37    6.65
   2 -10   2  106.25    6.59
  -2 -10  -2  102.44    6.14
   2 -10   2  112.08    6.06
   2 -10   2  105.42    6.46
  -2 -10  -2  116.28    6.66
  -2 -10  -2   94.53    6.27
  -2 -10  -2   79.04   12.20
  -2 -10  -2   94.43    5.61
   2 -10   2  104.73    6.19
  -2 -10  -2  102.98    6.07
  -2 -10  -1   46.91    4.35
  -2 -10  -1   41.90    4.16
   2 -10   1   33.43    3.64
  -2 -10  -1   32.29    3.69
   2 -10   1   38.57    4.18
   2 -10   1   33.26    3.09
  -2 -10  -1   41.22    3.70
  -2 -10   0  197.28    8.40
   2 -10   0  196.55    8.43
  -2 -10   0  206.24    8.91
  -2 -10   0  188.93    9.14
   2 -10   0  201.87    8.87
  -2 -10   0  192.71    8.75
   2 -10   0  180.12    7.32
   2 -10   0  207.00    9.45
  -2 -10   0  205.96    9.35
   2 -10   0  188.40    7.65
  -2 -10   1   27.11    3.63
   2 -10  -1   26.90    3.27
  -2 -10   1   23.37    3.39
   2 -10  -1   26.33    3.18
   2 -10  -1   33.88    3.97
  -2 -10   1   22.95    3.30
  -2 -10   1   26.20    3.74
   2 -10  -1   20.04    2.54
  -2 -10   1   25.76    3.41
  -2 -10   1   30.10    3.52
   2 -10  -2  124.28    6.47
  -2 -10   2  118.61    6.53
  -2 -10   2  114.16    6.72
   2 -10  -2  105.40   12.89
   2 -10  -2  115.19    6.01
  -2 -10   2  113.15    6.80
  -2 -10   2  112.57    6.09
  -2 -10   2  120.94    6.85
   2 -10  -2  123.20    6.68
  -2 -10   2  114.54    6.47
   2 -10  -2  130.98    7.24
  -2 -10   3  244.31   10.09
   2 -10  -3  257.70    9.70
  -2 -10   3  263.76   10.18
   2 -10  -3  257.40   10.59
  -2 -10   3  269.68   10.00
   2 -10  -3  262.73   10.83
  -2 -10   3  265.36   10.24
  -2 -10   3  251.51   10.50
  -2 -10   3  236.37    9.34
  -2 -10   3  255.66   10.34
   2 -10  -3  242.33    9.23
   2 -10  -3  254.90   10.10
   2 -10  -4  370.80   13.08
  -2 -10   4  376.19   12.60
  -2 -10   4  379.93   12.08
   2 -10  -4  389.21   13.39
  -2 -10   4  355.77   12.90
  -2 -10   4  377.45   12.48
   2 -10  -4  371.34   12.37
  -2 -10   4  334.97   11.50
  -2 -10   4  364.34   12.72
  -2 -10   4  329.03   12.06
   2 -10  -4  367.35   11.89
   2 -10  -5  283.39   10.82
  -2 -10   5  280.94   10.39
  -2 -10   5  282.89    9.46
   2 -10  -5  277.13   10.83
  -2 -10   5  293.05   10.17
  -2 -10   5  286.37   10.91
   2 -10  -5  273.71   10.28
   2 -10  -5  279.26    9.96
  -2 -10   5  245.18    9.50
  -2 -10   5  248.20    9.27
  -2 -10   5  261.01   10.28
  -2 -10   6  304.17   11.15
   2 -10  -6  302.47   10.41
  -2 -10   6  304.79   10.83
   2 -10  -6  324.81   11.44
   2 -10  -7  167.05    7.54
   2 -10  -7  164.80    7.33
  -2 -10   7  170.58    7.31
   2 -10  -7  178.77    7.24
  -2 -10   7  181.66    7.35
   2 -10  -8  429.32   12.97
  -2 -10   8  413.85   12.54
  -2 -10   8  452.92   12.44
   2 -10  -8  425.30   12.53
   2 -10  -8  412.80   12.73
  -2 -10   9  125.36    5.48
  -2 -10   9  142.89    5.90
   2 -10  -9  128.24    5.55
   2 -10  -9  127.21    5.53
  -2 -10   9  139.08    5.28
  -2 -10  10   86.24    3.84
   2 -10 -10   81.74    3.70
   2 -10 -10   87.91    3.99
  -2 -11  -9    9.32    1.14
   2 -11   9   11.13    1.37
   2 -11   8    3.55    1.34
   2 -11   8    2.57    1.02
  -2 -11  -8    3.74    1.24
   2 -11   8    3.60    1.31
   2 -11   7  105.86    4.81
   2 -11   7  100.75    4.83
   2 -11   7   88.04    4.40
  -2 -11  -7   86.48    4.36
   2 -11   7   95.25    4.38
  -2 -11  -7  105.53    4.97
  -2 -11  -7   79.68    4.55
   2 -11   6  153.21    6.43
   2 -11   6  149.40    6.49
   2 -11   6  137.77    6.10
  -2 -11  -6  135.16    5.96
   2 -11   6  143.40    6.02
  -2 -11  -6  133.05    6.23
  -2 -11  -5   35.30    3.35
   2 -11   5   40.90    3.56
   2 -11   5   36.01    3.45
  -2 -11  -5   34.98    3.23
   2 -11   5   38.08    3.50
  -2 -11  -5   39.19    3.02
   2 -11   5   39.77    3.28
   2 -11   4  489.97   14.88
  -2 -11  -4  475.46   14.57
  -2 -11  -4  496.72   15.18
  -2 -11  -4  510.61   14.29
   2 -11   4  525.86   15.18
   2 -11   4  512.85   15.28
  -2 -11  -4  506.32   14.90
  -2 -11  -4  538.01   15.36
  -2 -11  -3   96.02    5.49
   2 -11   3   88.00    5.47
  -2 -11  -3   82.47    5.17
  -2 -11  -3   84.90    5.45
  -2 -11  -3   76.26    4.46
   2 -11   3   84.40    5.58
  -2 -11  -3   87.21    5.45
  -2 -11  -3   84.10    5.44
  -2 -11  -3   87.10    5.22
  -2 -11  -2  698.90   18.64
  -2 -11  -2  695.87   18.61
  -2 -11  -2  627.64   17.46
   2 -11   2  684.79   19.23
   2 -11   2  676.70   18.98
  -2 -11  -2  639.75   18.45
  -2 -11  -2  679.67   19.26
  -2 -11  -2  672.28   19.18
  -2 -11  -1  275.68   10.07
  -2 -11  -1  236.49    9.16
   2 -11   1  264.37   10.45
  -2 -11  -1  261.57    9.52
  -2 -11  -1  258.49   10.47
   2 -11   1  260.40   10.30
  -2 -11   0    1.65    1.72
  -2 -11   0    3.77    2.02
  -2 -11   0    2.11    2.18
  -2 -11   0    3.79    1.46
  -2 -11   0    0.80    1.67
   2 -11   0    2.71    1.62
   2 -11   0    1.51    2.04
  -2 -11   1  263.30    9.86
  -2 -11   1  252.25    9.38
   2 -11  -1  251.93   10.25
  -2 -11   1  240.75    9.95
   2 -11  -1  258.68    9.99
   2 -11  -2  739.21   20.00
  -2 -11   2  740.73   19.68
   2 -11  -2  729.90   20.56
  -2 -11   2  741.51   19.76
  -2 -11   2  730.19   19.47
   2 -11  -2  741.43   20.49
   2 -11  -2  723.43   18.73
  -2 -11   2  740.24   20.10
  -2 -11   2  711.64   20.19
   2 -11  -3   70.88    4.75
  -2 -11   3   70.15    4.70
   2 -11  -3   68.02    4.94
   2 -11  -3   70.57    5.18
  -2 -11   3   65.13    4.67
   2 -11  -3   68.68    4.37
  -2 -11   3   75.12    4.73
  -2 -11   3   71.24    5.10
  -2 -11   3   73.77    4.83
  -2 -11   4  537.53   15.63
   2 -11  -4  538.60   14.96
   2 -11  -4  542.61   15.81
  -2 -11   4  542.25   15.18
   2 -11  -4  533.25   15.95
   2 -11  -4  528.91   15.34
  -2 -11   4  535.40   14.56
  -2 -11   4  531.13   14.98
  -2 -11   4  527.17   15.47
  -2 -11   4  475.27   14.79
  -2 -11   5   35.23    3.36
   2 -11  -5   29.32    2.92
  -2 -11   5   32.18    3.31
  -2 -11   5   24.71    2.48
   2 -11  -5   32.65    3.43
   2 -11  -5   33.47    3.05
  -2 -11   5   35.67    3.68
  -2 -11   5   26.49    2.56
  -2 -11   6  175.28    7.02
   2 -11  -6  157.29    6.71
  -2 -11   6  173.56    7.14
   2 -11  -6  174.96    6.94
   2 -11  -6  165.94    7.16
  -2 -11   7  109.79    4.79
   2 -11  -7  107.60    5.15
   2 -11  -7   88.56    4.57
  -2 -11   7   95.83    4.76
   2 -11  -8   10.29    1.57
  -2 -11   8    6.94    1.51
  -2 -11   8    7.48    1.56
  -2 -11   9    7.87    1.33
   2 -11  -9    5.79    1.08
   2 -12   7   44.07    2.44
  -2 -12  -7   47.61    2.48
  -2 -12  -6   35.40    2.31
   2 -12   6   48.65    2.86
  -2 -12  -5   74.13    3.69
   2 -12   5   80.74    4.11
  -2 -12  -4   30.01    2.83
   2 -12   4   36.04    3.00
  -2 -12  -4   33.60    2.56
  -2 -12  -4   30.71    2.68
  -2 -12  -4   28.92    2.55
  -2 -12  -3  524.70   14.44
  -2 -12  -3  600.19   14.65
  -2 -12  -3  525.05   14.83
  -2 -12  -3  510.35   15.09
  -2 -12  -3  592.16   14.77
  -2 -12  -2  157.63    7.08
  -2 -12  -2  165.29    6.62
  -2 -12  -2  165.93    7.00
  -2 -12  -2  142.48    5.66
  -2 -12  -1   82.69    4.68
  -2 -12  -1   81.82    4.93
  -2 -12  -1   71.11    4.03
   2 -12   1  100.72    5.26
  -2 -12  -1   96.19    4.92
  -2 -12   0  585.13   15.08
  -2 -12   0  510.26   14.69
  -2 -12   0  493.20   13.95
   2 -12   0  558.69   15.39
  -2 -12   0  586.11   15.13
  -2 -12   0  521.71   15.27
   2 -12  -1  104.40    5.53
  -2 -12   1   90.32    5.22
   2 -12  -1  102.44    5.44
  -2 -12   1   91.88    4.72
  -2 -12   1  105.33    5.25
  -2 -12   2  187.43    6.93
   2 -12  -2  176.25    7.36
   2 -12  -2  163.16    7.00
  -2 -12   2  153.64    6.91
   2 -12  -2  189.98    7.42
  -2 -12   2  183.66    6.94
  -2 -12   3  582.96   14.54
   2 -12  -3  527.51   14.96
   2 -12  -3  563.20   15.40
   2 -12  -3  564.14   15.23
  -2 -12   3  571.12   14.64
  -2 -12   3  593.44   14.66
   2 -12  -4   15.89    2.00
  -2 -12   4   18.33    2.23
  -2 -12   4   20.86    2.25
   2 -12  -4   17.63    2.35
  -2 -12   5   82.13    3.94
   2 -12  -5   75.82    3.70
   2 -12  -5   79.09    4.19
   2 -12  -6   39.33    2.47
   2 -12  -6   39.95    2.72
   2 -12  -7   51.97    2.55
   2 -13   4   71.54    3.11
   2 -13   3   69.36    3.27
  -2 -13  -2    6.32    1.15
   2 -13   2   11.21    1.55
   2 -13   1   25.68    2.21
   2 -13   1   30.19    2.29
   2 -13   0    2.92    1.14
  -2 -13   0    0.92    0.89
   2 -13   0    2.45    1.16
   2 -13  -1   30.36    2.37
   2 -13  -1   34.96    2.45
  -2 -13   2   10.58    1.41
   2 -13  -2   12.83    1.65
   2 -13  -3   64.36    3.20
   2 -13  -4   71.31    3.13
   3   0   0    1.27    1.34
   3   0  -1  678.60   13.79
   3   0  -1  692.54   19.82
   3   0   2    8.44    2.00
   3   0  -2    7.61    1.93
  -3   0   3 3512.45   79.06
   3   0   3 3511.09   73.92
  -3   0   4   25.87    4.68
   3   0   4   31.74    3.55
   3   0  -4   28.05    3.31
  -3   0   5 1125.91   37.06
   3   0  -5 1079.35   28.66
   3   0   5 1184.65   29.78
   3   0   6  761.71   18.23
  -3   0   6  790.50   29.99
   3   0   6  726.91   20.48
   3   0   7 1486.43   33.30
  -3   0   7 1538.90   48.20
   3   0   8    7.61    1.78
  -3   0   8    6.70    4.14
   3   0  -8    7.45    1.68
  -3   0   8   13.85    2.20
  -3   0   8    7.44    1.80
   3   0   9 1335.18   30.98
  -3   0   9 1343.41   31.58
  -3   0   9 1326.92   31.27
  -3   0   9 1339.12   47.07
  -3   0 -10  220.42   17.91
   3   0 -10  250.77   19.04
  -3   0  10  208.77   17.39
   3   0  10  223.87    9.29
  -3   0  10  221.42    9.69
  -3   0 -10  191.14   10.12
  -3   0  10  228.52    9.68
   3   0 -11  121.19   13.98
  -3   0 -11  125.86   13.85
  -3   0  11  126.44   13.76
  -3   0 -11  119.12    7.41
   3   0  11  124.65    6.80
  -3   0  11  123.51    7.26
   3   0  11  124.96    6.40
  -3   0  11  131.67    7.34
  -3   0 -11  126.54    7.46
   3   0 -12   72.80    4.55
  -3   0 -12   86.98    6.29
  -3   0 -12   74.87    5.50
  -3   0 -12   87.59    6.11
  -3   0  12   80.63    5.83
   3   0  12   81.19    5.34
  -3   0  12   75.52   10.50
   3   0  12   83.76    5.23
  -3   0  12   83.20    5.66
  -3   0  12   82.25    5.81
   3   0  12   81.69    4.99
  -3   0 -13    9.87    2.51
  -3   0 -13   12.40    2.77
  -3   0  13   10.09    2.22
   3   0  13   10.18    2.14
  -3   0  13   10.30    2.43
  -3   0  13   10.64    2.46
   3   0  13    9.89    2.12
   3   0  13    9.28    1.96
  -3   0  13    9.86    2.51
   3   0  14   23.38    2.55
  -3   0 -14   26.46    2.97
  -3   0 -14   27.09    3.07
   3   0  14   19.55    2.13
  -3   0  14   24.46    2.69
  -3   0  14   29.37    3.08
  -3   0  14   24.71    2.79
   3   0  14   26.59    2.55
  -3   0  15   24.58    2.41
  -3   0  15   27.51    2.30
  -3   0 -15   29.35    2.51
  -3   1  15   40.19    2.86
  -3   1  15   39.74    2.71
  -3  -1 -15   47.19    3.03
  -3   1  14  111.55    5.47
   3  -1  14   94.39    4.65
  -3   1  14  117.80    5.83
  -3   1  14  111.76    5.73
   3  -1  14  115.88    5.21
  -3   1  14  117.37    5.73
  -3   1  13  209.40    8.98
   3   1 -13  202.04    7.86
  -3   1  13  203.39    8.47
   3  -1  13  202.68    8.17
  -3   1  13  201.80    8.92
   3  -1  13  224.35    8.45
  -3   1  13  211.47    8.92
   3  -1  12   65.84    4.36
  -3   1  12   60.44    5.01
  -3   1  12   57.96    4.88
   3  -1  12   65.74    4.76
   3   1 -12   57.39    4.19
  -3  -1 -12   57.30    5.05
  -3   1  12   55.24    4.49
   3  -1  12   68.95    4.75
   3  -1  11   87.03    5.40
  -3   1  11   83.91    5.75
   3  -1  11   81.04    4.99
  -3  -1 -11   91.02   11.61
   3   1 -11   81.51   11.61
  -3   1  11   77.70    5.70
  -3  -1 -11   78.97    6.32
   3  -1  11   84.18    5.46
  -3   1  11   79.16   10.80
   3  -1  10  174.35    7.51
  -3   1  10  182.21    8.47
  -3  -1 -10  155.30   14.77
  -3  -1 -10  156.09    9.23
  -3   1  10  178.29    8.49
   3  -1  10  178.92    8.04
  -3   1  10  176.03   15.77
   3  -1   9  538.58   14.81
  -3   1   9  509.36   15.70
  -3  -1  -9  516.24   26.85
   3  -1   9  522.04   15.38
  -3   1   9  529.74   15.95
  -3   1   9  499.73   26.72
   3   1  -8  525.94   15.35
  -3  -1  -8  571.03   26.39
   3  -1   8  565.09   15.32
  -3   1   8  558.12   26.80
   3  -1   8  542.74   15.30
  -3   1   8  529.03   15.56
  -3  -1  -7  316.54   17.75
   3  -1   7  312.73    9.82
  -3   1   7  324.15   18.92
  -3  -1  -6  928.32   30.95
   3  -1   6  905.56   21.21
  -3   1   6  902.36   32.96
  -3  -1  -5 1548.83   40.62
  -3   1   5 1517.64   44.23
   3  -1   4 1016.11   26.80
  -3  -1  -4  985.02   27.62
  -3   1   4  986.31   31.60
   3   1  -3   15.41    2.55
   3  -1   3   15.27    2.70
  -3  -1  -3   26.04    3.09
  -3   1   3   23.33    4.06
   3  -1   2 8156.59  161.06
  -3  -1  -2 7682.26  157.04
  -3  -1  -1 2398.88   49.37
   3  -1   0    7.74    2.02
   3  -1  -1 2211.86   50.73
   3  -1  -1 2188.68   44.88
   3  -1  -2 7304.40  153.87
   3  -1  -2 7649.25  150.12
   3   1   3    8.93    2.07
   3  -1  -3    9.28    2.13
  -3  -1   3   14.40    3.39
   3  -1  -4  879.24   24.73
   3   1   4  905.98   24.82
   3  -1  -4  920.90   25.93
  -3  -1   4  867.06   29.84
   3  -1  -5 1782.60   46.47
  -3  -1   5 1694.70   50.23
   3   1   6  912.58   24.23
   3  -1  -6  892.76   30.11
   3   1   6  909.09   21.20
  -3  -1   6  872.80   32.48
   3  -1  -7  361.89   18.83
   3   1   7  366.72   10.91
  -3  -1   7  353.91   19.85
   3   1   8  527.14   16.23
  -3  -1   8  567.55   16.26
   3  -1  -8  546.43   15.69
   3   1   8  603.13   15.70
  -3  -1   8  556.17   26.80
   3  -1  -8  539.29   25.70
  -3  -1   8  531.37   15.73
   3  -1  -9  516.49   26.24
  -3  -1   9  503.40   15.20
  -3  -1   9  491.09   26.12
  -3  -1   9  484.69   14.70
   3  -1 -10  176.29   15.83
  -3  -1  10  168.97    8.16
  -3  -1  10  175.99   15.80
  -3   1 -10  133.81    8.07
  -3  -1  10  165.55    8.28
   3   1  10  175.42    8.12
  -3  -1  11   55.81    4.89
  -3   1 -11   38.46    4.10
   3   1  11   50.79    4.40
  -3   1 -11   50.89    9.22
  -3  -1  11   47.81    4.39
  -3   1 -11   50.79    4.71
   3  -1 -11   46.33    3.45
  -3  -1  11   39.68    8.04
   3  -1 -11   56.05    9.57
  -3  -1  11   52.42    4.66
   3   1  12   62.66    4.46
  -3  -1  12   65.17    5.17
   3   1  12   69.28    5.02
  -3  -1  12   67.74    5.37
  -3  -1  12   67.36    5.13
  -3   1 -12   62.82    5.44
  -3   1 -12   58.25    4.45
  -3   1 -12   66.05    5.25
  -3  -1  12   64.13    4.82
  -3  -1  13  199.41    8.79
   3   1  13  189.66    7.60
   3   1  13  185.61    8.10
  -3  -1  13  191.92    8.85
  -3  -1  13  186.84    8.37
   3   1  13  197.51    7.90
  -3   1 -13  205.61    8.97
  -3   1 -13  204.64    9.15
  -3  -1  13  181.68    8.00
  -3  -1  14  112.43    5.90
   3   1  14  113.45    5.13
  -3  -1  14  109.77    5.58
   3   1  14  113.32    5.41
  -3   1 -14  115.34    5.85
  -3   1 -14  115.17    5.94
  -3  -1  14  112.01    5.45
   3  -1 -15   31.97    2.19
  -3  -1  15   37.17    2.85
  -3   1 -15   42.60    2.88
   3   1  15   37.73    2.45
  -3   2  15  174.03    5.88
  -3   2  15  156.93    5.57
  -3   2  14   24.38    2.55
   3   2 -14   25.29    2.41
  -3  -2 -14   29.25    2.90
  -3  -2 -14   27.50    2.89
   3  -2  14   21.27    2.22
  -3   2  14   24.24    2.62
  -3   2  14   22.25    2.43
  -3   2  14   25.80    2.75
  -3   2  13   84.71    5.41
   3  -2  13   89.18    5.01
  -3   2  13   83.16    5.29
  -3  -2 -13   92.90    5.92
   3   2 -13   83.92    4.84
  -3  -2 -13   96.13    5.84
  -3   2  13   82.69    5.03
   3  -2  12  311.57   10.39
  -3   2  12  296.92   11.64
  -3   2  12  302.86   11.72
   3  -2  12  312.21   11.01
   3  -2  12  334.02   11.39
  -3  -2 -12  331.20   12.77
  -3  -2 -12  332.85   12.88
  -3  -2 -12  329.71   12.42
  -3   2  12  299.29   11.13
   3  -2  11  181.35    7.62
  -3   2  11  181.89    8.71
   3  -2  11  185.69    8.22
   3  -2  11  181.53    8.06
  -3   2  11  177.33    8.64
  -3   2  11  164.67   15.61
  -3  -2 -11  185.49   16.52
  -3  -2 -11  177.71    9.63
  -3  -2 -11  181.09    9.05
   3  -2  10  880.19   22.52
  -3   2  10  815.30   22.97
   3  -2  10  844.11   22.27
  -3  -2 -10  808.42   25.18
  -3   2  10  828.84   36.74
  -3  -2 -10  804.84   36.29
   3  -2  10  854.54   21.61
  -3   2  10  840.31   23.16
   3  -2   9 2119.93   45.68
   3  -2   9 2071.87   45.48
  -3   2   9 2069.08   46.33
  -3   2   9 2037.50   63.20
  -3  -2  -9 2016.56   62.59
   3  -2   9 2043.61   44.63
   3  -2   8  356.31   11.17
  -3   2   8  350.93   20.96
  -3  -2  -8  302.51   13.18
   3  -2   8  348.81   10.99
  -3   2   8  353.26   11.52
  -3  -2  -8  371.02   21.07
   3  -2   8  343.67   10.51
  -3   2   7  179.33   13.95
  -3  -2  -7  178.70   13.25
  -3   2   6  302.29   17.19
   3   2  -6  263.48   11.50
  -3  -2  -6  313.09   16.28
  -3   2   5  679.40   26.37
  -3  -2  -5  724.02   24.55
  -3   2   4   28.68    5.09
  -3  -2  -4   34.41    4.49
  -3   2   3 1741.02   45.79
  -3  -2  -3 1666.04   41.67
   3  -2   2  732.99   22.13
  -3  -2  -2  664.97   19.62
  -3  -2  -1 2853.81   60.97
   3  -2   0  740.60   22.42
   3  -2   0  755.94   18.22
   3  -2  -1 3098.11   69.89
   3  -2  -1 3130.82   65.08
   3  -2  -2  772.26   23.11
   3  -2  -2  758.19   20.40
  -3  -2   3 1487.34   41.57
   3  -2  -3 1540.67   37.49
  -3  -2   4   28.94    5.18
   3  -2  -4   37.75    4.35
  -3  -2   5  801.69   29.45
   3   2   5  773.18   22.86
   3  -2  -5  807.63   26.33
  -3  -2   6  288.80   16.71
   3   2   6  266.59   11.25
   3  -2  -6  266.07   14.68
   3  -2  -7  199.87   13.73
  -3  -2   7  221.33   15.34
  -3  -2   8  284.04   10.06
   3  -2  -8  280.53    9.47
  -3  -2   8  305.76   10.72
   3   2   8  293.78   10.68
  -3  -2   8  305.27   19.12
  -3  -2   8  279.18   10.19
   3  -2  -8  293.36   18.31
  -3  -2   9 1895.48   43.28
   3  -2  -9 1800.59   41.58
  -3  -2   9 1972.06   44.16
  -3  -2   9 2110.83   61.93
   3  -2  -9 1995.49   60.64
  -3  -2   9 1916.26   43.67
  -3  -2  10  695.55   20.20
  -3  -2  10  695.21   19.91
  -3  -2  10  687.40   20.40
  -3  -2  10  724.94   33.35
   3  -2 -10  699.91   33.12
  -3   2 -10  673.93   20.22
  -3  -2  11  174.31    8.70
  -3  -2  11  181.78    8.69
   3   2  11  179.23    8.52
  -3  -2  11  186.86    9.13
  -3  -2  11  191.73   16.50
  -3   2 -11  186.87    9.02
   3  -2 -11  178.46   16.52
  -3  -2  12  255.69   10.69
   3   2  12  248.20   10.14
  -3  -2  12  261.20   10.90
  -3  -2  12  241.56   10.12
  -3   2 -12  246.72   10.73
  -3   2 -12  246.94   10.42
  -3  -2  12  255.03    9.89
   3   2  13   83.49    4.79
  -3  -2  13   85.01    5.57
   3   2  13   86.51    5.22
  -3  -2  13   80.17    5.25
  -3   2 -13   87.67    5.49
  -3   2 -13   78.67    5.38
  -3  -2  13   78.73    4.88
   3   2  14   15.52    1.90
  -3  -2  14   15.66    2.43
  -3  -2  14   13.74    2.15
   3   2  14   17.24    2.04
   3   2  14   15.08    2.10
  -3   2 -14   16.54    2.29
  -3  -2  14   15.56    2.08
   3  -2 -15  163.70    5.62
  -3  -2  15  175.13    6.31
   3   2  15  164.58    5.63
   3   3 -15   28.79    1.90
  -3   3  15   26.05    1.90
  -3   3  15   24.17    1.83
  -3   3  14   63.09    3.62
   3  -3  14   59.04    3.52
   3   3 -14   74.09    3.89
  -3  -3 -14   79.61    4.22
  -3   3  14   60.82    3.59
  -3   3  14   64.01    3.88
  -3   3  14   64.17    3.92
   3  -3  13   37.90    3.50
  -3   3  13   41.44    3.51
  -3   3  13   45.22    3.57
   3   3 -13   51.00    3.70
  -3  -3 -13   48.91    4.03
  -3  -3 -13   51.10    4.16
  -3   3  13   42.28    3.69
  -3   3  12  282.13   10.88
  -3  -3 -12  298.64   11.57
  -3  -3 -12  309.87   12.31
   3   3 -12  278.22   10.20
  -3  -3 -12  292.39   11.32
  -3   3  12  273.19   10.59
   3  -3  12  291.07   10.45
  -3   3  12  264.92   10.15
  -3  -3 -11   29.82    3.72
  -3  -3 -11   35.38    4.65
  -3  -3 -11   35.13    4.07
   3  -3  11   30.63    3.06
  -3   3  11   27.06    3.31
  -3  -3 -11   27.42    6.75
   3  -3  11   33.67    3.52
  -3   3  11   28.16    6.84
   3  -3  11   33.66    3.02
  -3   3  11   27.48    3.51
   3  -3  10  352.41   11.77
  -3  -3 -10  368.97   14.75
  -3   3  10  332.58   12.29
  -3  -3 -10  334.42   22.43
   3  -3  10  364.10   12.31
  -3   3  10  331.79   21.85
   3  -3  10  353.51   11.26
   3  -3   9  712.63   18.93
  -3  -3  -9  703.00   22.69
  -3   3   9  694.27   19.66
  -3  -3  -9  749.48   33.55
   3  -3   9  733.88   19.59
  -3   3   9  727.49   32.63
   3  -3   9  695.54   18.30
  -3  -3  -8 1289.41   44.83
   3  -3   8 1299.85   29.82
  -3   3   8 1300.84   44.61
  -3  -3  -8 1154.24   32.85
  -3   3   8 1224.84   29.76
   3  -3   8 1262.23   29.07
  -3   3   7 1636.27   49.57
   3  -3   7 1539.97   34.82
  -3  -3  -7 1528.39   48.68
  -3  -3  -6 2042.47   56.72
  -3   3   6 2018.48   57.19
  -3  -3  -5   72.31    7.48
  -3   3   5   72.08    8.00
  -3  -3  -4 1659.65   44.54
  -3   3   4 1614.09   46.37
  -3  -3  -3  623.08   21.49
  -3   3   3  634.07   23.34
  -3  -3  -2  152.41    8.58
  -3  -3  -1   87.56    6.11
   3  -3   1  100.64    5.96
   3  -3   0  101.55    5.81
  -3  -3   0   85.83    5.96
   3  -3  -1   84.06    5.43
  -3  -3   1   78.11    5.71
   3  -3  -2  195.85    9.09
  -3  -3   2  191.00   10.76
   3  -3  -3  775.93   23.50
  -3  -3   3  734.86   25.82
   3  -3  -4 1650.48   43.10
  -3  -3   4 1602.84   45.88
   3  -3  -5  139.26    9.98
  -3  -3   5  152.37   11.17
   3  -3  -6 1921.37   53.50
  -3  -3   6 1941.84   54.67
   3   3   7 1538.97   35.68
  -3  -3   7 1572.76   35.79
   3  -3  -7 1650.23   35.49
  -3  -3   7 1447.48   34.78
   3  -3  -7 1541.70   34.84
  -3  -3   7 1707.75   49.93
  -3  -3   7 1505.49   35.24
   3  -3  -7 1592.35   48.33
   3  -3  -8 1356.96   45.43
  -3  -3   8 1261.81   30.85
   3  -3  -8 1300.92   30.42
   3   3   8 1293.22   31.34
  -3  -3   8 1317.31   31.65
  -3  -3   8 1273.48   31.16
   3  -3  -9  775.09   33.83
  -3  -3   9  719.30   20.24
   3  -3  -9  700.78   19.20
  -3   3  -9  729.95   20.58
  -3  -3   9  787.83   33.63
  -3  -3   9  746.64   20.76
  -3  -3   9  756.84   21.14
  -3  -3  10  404.71   14.16
   3  -3 -10  422.71   24.87
  -3  -3  10  393.35   13.45
   3  -3 -10  352.72   11.82
  -3   3 -10  400.88   13.73
  -3  -3  10  426.28   24.51
  -3  -3  10  386.21   13.64
   3  -3 -10  365.99   12.29
   3   3  11   49.01    4.40
   3  -3 -11   52.03    9.03
  -3  -3  11   64.17    9.58
   3  -3 -11   44.39    3.66
  -3  -3  11   58.48    4.92
  -3  -3  11   54.97    4.56
  -3   3 -11   48.40    4.54
  -3   3 -11   59.01    4.78
   3   3  12  271.04   10.56
  -3   3 -12  290.15   11.10
  -3   3 -12  279.07   10.72
   3  -3 -12  240.42    8.91
  -3  -3  12  271.84   10.58
  -3  -3  12  292.23   11.29
  -3  -3  12  272.90   10.04
   3   3  13   33.34    3.31
  -3  -3  13   29.16    3.41
  -3  -3  13   34.55    3.14
  -3   3 -13   32.30    3.26
  -3   3 -13   35.82    3.31
  -3   3 -14   65.13    3.81
   3   3  14   65.60    3.92
  -3  -3  14   67.91    4.32
   3   3  14   63.69    3.53
  -3  -3  15   29.68    2.38
   3   3  15   30.19    2.10
   3  -3 -15   29.07    2.12
   3   4 -15   12.46    1.25
   3  -4  14  109.68    4.65
  -3   4  14  101.12    4.06
  -3   4  14  125.10    4.94
  -3   4  14  125.96    5.12
  -3   4  13    4.42    1.41
   3  -4  13    3.30    1.61
  -3   4  13    5.40    1.64
  -3   4  13    3.91    1.34
  -3   4  12  104.90    5.72
   3  -4  12  106.90    6.32
  -3   4  12  112.96    6.15
  -3  -4 -12  130.70    6.63
  -3  -4 -12  123.44    6.51
  -3   4  12  114.51    5.84
  -3   4  11  404.01   13.15
  -3  -4 -11  453.61   14.64
  -3  -4 -11  484.20   16.55
  -3  -4 -11  445.14   14.44
   3  -4  11  392.22   14.17
  -3   4  11  370.45   13.04
   3  -4  10  229.93    8.44
  -3   4  10  217.21    9.19
   3  -4  10  226.54    8.64
  -3   4  10  218.99   17.22
   3  -4  10  251.43    9.68
  -3  -4 -10  230.84   18.37
  -3  -4 -10  264.83   11.96
  -3  -4 -10  250.85   10.27
  -3   4   9  546.02   27.48
   3  -4   9  574.05   16.48
  -3  -4  -9  533.63   28.21
  -3   4   9  525.24   15.94
   3  -4   9  542.07   15.23
   3  -4   8   67.29    4.51
  -3  -4  -8   58.20    8.72
  -3   4   8   56.01    8.36
  -3  -4  -7  155.46    7.03
  -3   4   7  172.92   13.52
   3  -4   7  165.81    6.93
  -3  -4  -7  154.08    8.76
  -3  -4  -7  159.30   13.52
  -3   4   6   43.89    6.74
  -3  -4  -6   54.66    4.91
  -3  -4  -6   48.42    7.18
  -3  -4  -5  570.69   24.24
  -3   4   5  537.41   22.80
  -3  -4  -4  183.95   12.08
  -3   4   4  155.40   10.88
  -3  -4  -3 3527.87   81.84
  -3   4   3 3421.64   81.12
   3  -4   2 1817.65   37.71
  -3  -4  -2 1783.48   47.30
  -3   4   2 1826.35   46.91
  -3  -4  -1 1063.39   31.88
   3  -4   1 1110.36   30.39
   3  -4   0  543.27   18.12
  -3  -4   0  492.26   18.87
   3  -4  -1 1075.48   29.28
  -3  -4   1  967.54   29.93
  -3  -4   2 1849.06   39.57
   3  -4  -2 2002.40   47.68
  -3  -4   2 1951.49   48.10
   3  -4  -3 3793.88   84.85
  -3  -4   3 3653.97   85.37
   3  -4  -4  147.09   10.12
  -3  -4   4  139.56   10.04
   3  -4  -5  590.71   23.77
  -3  -4   5  580.28   23.26
   3  -4  -6   39.41    3.17
  -3  -4   6   50.41    6.80
   3  -4  -6   37.57    6.11
  -3  -4   6   42.68    3.45
   3   4   7  180.59    7.65
   3  -4  -7  187.03    7.69
  -3  -4   7  173.89    7.45
   3  -4  -7  174.90    7.42
  -3  -4   7  193.55   14.07
  -3  -4   7  177.03    7.73
   3  -4  -7  179.67   13.92
  -3   4  -8   53.63    4.12
   3   4   8   51.56    4.08
   3  -4  -8   64.65    8.90
  -3  -4   8   57.88    4.33
   3  -4  -8   56.95    4.18
  -3  -4   8   63.76    8.70
  -3  -4   8   59.88    4.56
   3  -4  -8   65.26    4.64
  -3  -4   9  476.76   15.64
  -3  -4   9  500.41   25.70
  -3  -4   9  484.20   15.36
   3  -4  -9  495.87   14.80
   3  -4  -9  501.91   26.77
   3  -4  -9  477.13   14.85
  -3   4  -9  490.29   15.25
  -3  -4  10  222.25    9.86
  -3  -4  10  213.50   16.93
  -3  -4  10  221.64    9.52
   3  -4 -10  216.60    8.62
   3  -4 -10  219.14    9.02
  -3   4 -10  224.20    9.38
   3  -4 -10  252.57   18.82
  -3  -4  11  450.34   15.03
  -3  -4  11  440.85   13.47
   3  -4 -11  417.48   13.45
  -3   4 -11  431.99   14.27
  -3   4 -11  457.79   14.30
  -3  -4  12  111.48    6.58
   3  -4 -12  104.58    5.51
  -3   4 -12  112.82    5.98
  -3   4 -12  117.90    6.18
  -3  -4  12  118.78    5.82
  -3  -4  13    3.18    1.93
  -3   4 -13    4.34    1.37
   3   4  14  141.13    5.28
  -3  -4  14  145.97    6.19
   3  -4 -15   18.01    1.56
  -3   5  14   28.70    2.11
   3  -5  14   23.97    1.96
  -3   5  14   27.14    1.83
   3  -5  13    2.29    1.45
  -3   5  13    2.66    1.25
   3   5 -13    4.05    1.48
   3  -5  12  135.00    6.81
  -3   5  12  142.85    6.47
   3   5 -12  149.76    6.52
   3   5 -11  242.14    9.03
  -3   5  11  204.72    8.00
   3  -5  11  219.63    9.52
  -3   5  11  186.21    7.80
  -3   5  10   74.04    4.71
  -3  -5 -10   75.89    5.11
  -3  -5 -10   83.26    5.28
  -3  -5 -10   73.15   10.64
  -3   5  10   70.01    4.58
   3  -5  10   80.15    5.79
  -3  -5  -9  612.80   31.33
  -3  -5  -9  629.23   18.49
   3  -5   9  640.43   19.62
  -3  -5  -8  734.15   20.90
  -3  -5  -8  833.39   23.84
  -3  -5  -8  778.25   34.75
  -3  -5  -7  904.22   23.87
  -3   5   7  952.89   34.30
  -3  -5  -7  986.45   26.75
  -3  -5  -7  978.51   38.47
  -3  -5  -6  447.36   23.23
  -3   5   6  421.32   19.93
  -3  -5  -6  406.51   12.70
  -3  -5  -6  411.54   14.56
   3  -5   6  400.93   12.38
  -3   5   5 1782.70   48.24
  -3  -5  -5 1672.23   40.65
  -3  -5  -4 1841.19   53.30
  -3   5   4 1831.57   48.08
  -3  -5  -3  689.22   26.54
  -3   5   3  607.54   21.55
  -3  -5  -2 1461.95   42.91
   3  -5   2 1460.24   30.66
  -3  -5  -1  131.53   10.18
   3  -5   1  132.49    9.19
   3  -5   1  140.76    5.10
   3  -5   0  293.52   14.10
  -3  -5   0  270.68   14.80
  -3  -5   1  108.17    9.12
   3  -5  -1  120.18    8.72
  -3  -5   1  112.30    4.77
  -3  -5   2 1518.77   32.70
   3  -5  -2 1591.35   42.48
   3  -5  -3  702.99   25.31
  -3  -5   3  621.97   21.24
   3  -5  -4 1726.39   47.85
  -3  -5   4 1573.30   42.89
   3  -5  -5 1870.97   40.23
   3  -5  -5 1822.05   52.50
   3  -5  -5 1806.04   40.09
  -3  -5   5 1833.61   48.74
  -3  -5   5 1748.23   40.51
   3  -5  -5 1758.72   39.84
  -3  -5   6  475.54   14.04
   3   5   6  509.27   14.51
   3  -5  -6  527.73   14.96
   3  -5  -6  534.02   24.52
   3  -5  -6  485.65   14.57
  -3  -5   6  481.91   21.47
  -3  -5   6  492.30   15.05
   3  -5  -6  493.54   14.52
  -3  -5   7  860.59   21.84
  -3  -5   7  915.96   32.69
   3  -5  -7  945.55   23.49
   3  -5  -7  901.71   23.07
   3  -5  -7  921.94   35.90
   3   5   7  853.92   22.52
   3  -5  -7  904.72   23.15
  -3  -5   7  864.04   23.50
  -3  -5   8  738.30   30.24
   3   5   8  699.56   19.70
   3  -5  -8  701.46   20.24
  -3  -5   8  740.42   21.04
   3  -5  -8  783.07   20.60
   3  -5  -8  808.76   34.08
   3  -5  -8  794.90   21.02
   3  -5  -9  529.77   15.92
  -3  -5   9  514.23   16.68
   3  -5  -9  511.67   15.97
   3  -5  -9  536.72   27.99
  -3  -5  10   60.12    5.12
  -3  -5  10   61.01    4.14
   3  -5 -10   52.75    8.84
   3  -5 -10   58.57    4.32
  -3   5 -10   55.89    4.29
   3  -5 -10   64.96    4.76
   3  -5 -11  208.68    8.18
   3  -5 -11  228.08    9.06
  -3  -5  11  226.29    9.88
  -3   5 -11  220.23    8.57
   3   5  12  177.02    7.75
   3  -5 -12  164.42    7.08
  -3   5 -12  175.54    6.76
   3  -5 -13    5.07    1.31
   3   5  13    3.96    1.48
   3   5  14   32.27    2.18
   3   5  14   29.92    2.31
   3  -6  14   12.60    1.37
  -3  -6 -14    9.63    1.25
  -3   6  13   12.98    1.45
   3   6 -13   17.33    1.90
   3  -6  13   15.02    1.96
   3  -6  13   17.39    2.11
  -3   6  12    3.76    1.30
   3  -6  12    2.13    1.66
   3   6 -12    1.89    1.40
   3  -6  11  308.19   11.48
   3   6 -11  335.61   10.80
   3  -6  10   79.08    5.71
   3   6 -10   88.67    5.18
  -3  -6  -9  125.63    6.36
   3  -6   9  124.01    7.29
  -3  -6  -9  134.44   14.03
  -3  -6  -9  156.30    8.62
   3   6  -9  134.97    6.54
  -3  -6  -8 1396.23   51.86
  -3  -6  -8 1402.87   35.03
  -3  -6  -7  169.78   15.25
   3  -6   7  175.07    7.10
  -3  -6  -7  168.90    7.88
  -3  -6  -7  197.07    9.37
  -3  -6  -6  131.27    7.25
   3   6  -6  118.19    5.56
   3  -6   6  120.43    6.05
   3  -6   6  134.79    5.56
  -3  -6  -6  114.81   12.36
   3  -6   6  125.38    5.83
   3  -6   6  116.92    6.15
   3  -6   6  132.14    6.89
  -3  -6  -6  121.10    6.35
  -3  -6  -5  785.44   20.63
   3  -6   5  874.84   22.18
   3   6  -5  809.56   20.03
  -3  -6  -5  831.45   22.44
  -3  -6  -5  816.26   21.39
   3  -6   5  868.28   20.70
  -3  -6  -5  824.03   34.60
   3  -6   5  821.25   21.14
   3  -6   5  789.25   21.29
   3  -6   5  840.64   20.04
   3  -6   4 1543.38   35.83
   3  -6   4 1647.29   36.17
   3  -6   4 1564.79   36.13
   3  -6   4 1550.33   34.33
  -3  -6  -4 1518.65   35.39
  -3  -6  -4 1484.94   34.86
   3  -6   4 1568.85   35.53
  -3  -6  -4 1644.15   51.19
   3  -6   4 1627.29   35.06
   3  -6   3   36.07    3.20
   3  -6   3   33.64    2.76
   3  -6   3   50.30    3.67
   3  -6   3   35.18    2.84
   3  -6   3   37.94    3.31
   3  -6   3   44.85    3.67
  -3  -6  -3   40.99    6.69
  -3  -6  -3   34.48    3.09
   3  -6   2  162.71    6.27
  -3  -6  -2  155.45   12.81
   3  -6   2  178.65    7.23
   3  -6   2  157.43    6.85
   3  -6   1  259.27    8.21
  -3  -6  -1  242.69   15.85
   3  -6   1  266.67   14.84
   3  -6   0    7.15    1.53
  -3  -6   0    5.63    2.82
   3  -6   0    5.15    2.49
  -3  -6   1  313.17   10.10
   3  -6  -1  355.78   17.52
  -3  -6   1  310.94   18.09
  -3  -6   2  212.09    7.98
   3  -6  -2  236.56   14.46
   3  -6  -3   23.26    2.49
   3  -6  -3   26.12    2.80
   3  -6  -3   29.87    2.96
   3  -6  -3   27.16    2.50
   3  -6  -3   21.15    2.33
   3  -6  -3   28.95    5.39
   3  -6  -4 1690.67   37.24
   3  -6  -4 1774.30   38.41
   3  -6  -4 1739.23   51.34
   3  -6  -4 1619.69   37.56
   3  -6  -4 1666.19   37.91
  -3  -6   4 1630.50   37.94
  -3  -6   5  844.78   22.42
   3  -6  -5  858.59   33.46
   3  -6  -5  807.41   21.52
   3  -6  -5  873.58   22.11
  -3  -6   5  828.44   21.67
   3  -6  -6  144.18    7.11
  -3  -6   6  140.27    7.23
   3  -6  -6  146.47   13.11
  -3  -6   6  138.81    6.62
   3  -6  -6  136.19    6.76
   3  -6  -6  137.63    6.86
   3  -6  -7  199.23    8.79
   3  -6  -7  215.62   16.49
  -3  -6   7  186.50    7.73
   3  -6  -7  194.93    8.53
   3  -6  -7  191.73    8.53
   3  -6  -8 1552.37   36.00
   3  -6  -8 1455.35   35.39
   3  -6  -8 1453.28   35.51
   3  -6  -8 1456.77   51.17
   3  -6  -9  130.17    7.14
   3  -6  -9  124.30    6.88
   3  -6  -9  132.92    6.90
   3  -6  -9  134.98   13.70
   3  -6 -10  112.53    6.09
   3  -6 -10  123.13    6.62
   3  -6 -11  333.59   10.90
   3  -6 -11  365.80   11.89
   3  -6 -12    1.87    1.02
   3  -6 -12    1.44    1.37
   3   6  12    1.50    1.37
   3   6  13   16.12    1.99
   3  -6 -13   13.24    1.62
   3  -6 -14   11.75    1.24
   3   6  14   12.25    1.30
   3   6  14   10.71    1.16
   3  -7  13  175.85    5.74
   3   7 -13  175.36    5.29
   3  -7  12  138.55    5.66
   3  -7  12  125.46    5.58
   3   7 -12  141.54    5.16
   3   7 -11   22.23    2.42
  -3   7  11   18.65    2.09
   3  -7  11   22.76    2.90
   3  -7  11   21.68    2.77
  -3  -7 -10   21.11    2.41
   3  -7  10   20.08    2.46
   3  -7  10   27.30    3.42
   3   7 -10   24.79    2.71
   3   7  -9  132.79    6.13
  -3  -7  -9  121.60    6.26
   3  -7   9  114.33    6.08
  -3  -7  -8   33.66    7.71
  -3  -7  -8   40.89    3.86
   3   7  -8   42.02    3.40
   3  -7   8   38.67    3.90
  -3  -7  -8   39.86    3.88
   3  -7   7   94.56    4.86
   3  -7   7  108.79    5.49
  -3  -7  -7  100.77   12.23
  -3  -7  -7  100.63    5.96
   3   7  -7   96.87    5.14
  -3  -7  -7  105.89    6.58
   3  -7   7   89.73    6.07
  -3  -7  -6   17.66    2.69
   3  -7   6   12.74    2.40
   3  -7   6   14.85    2.20
   3  -7   6   14.40    2.68
  -3  -7  -6   10.06    4.37
   3  -7   6   16.22    2.62
   3   7  -6   18.69    2.26
  -3  -7  -6   16.95    2.79
   3  -7   5  464.03   13.73
   3  -7   5  433.19   14.24
  -3  -7  -5  493.53   14.80
   3  -7   5  439.52   13.89
   3  -7   5  461.09   13.19
  -3  -7  -5  442.97   14.15
   3  -7   5  478.86   14.85
  -3  -7  -5  457.15   26.23
  -3  -7  -5  456.05   14.02
   3  -7   4  894.43   23.17
   3  -7   4  956.66   23.77
   3  -7   4  907.32   23.89
   3  -7   4  912.13   22.28
  -3  -7  -4  878.87   23.22
  -3  -7  -4  902.76   23.05
   3  -7   4  951.45   23.03
  -3  -7  -4  863.40   22.59
  -3  -7  -4  924.14   38.33
   3  -7   4  913.21   23.82
   3  -7   3  856.41   22.07
   3  -7   3  883.68   22.21
   3  -7   3  834.46   22.50
   3  -7   3  852.40   21.19
   3  -7   3  824.12   22.41
  -3  -7  -3  844.01   21.87
   3  -7   3  865.66   22.20
   3  -7   3  887.27   21.94
  -3  -7  -3  796.86   21.71
  -3  -7  -3  847.66   36.16
   3  -7   3  907.71   22.85
   3  -7   3  869.49   22.72
   3  -7   2 1566.43   35.32
   3  -7   2 1493.62   36.23
   3  -7   2 1686.51   36.92
   3  -7   2 1570.00   35.42
   3  -7   2 1583.60   36.30
   3  -7   2 1626.68   35.85
   3  -7   2 1528.51   36.52
   3  -7   2 1565.38   36.07
   3  -7   2 1607.68   35.59
  -3  -7  -2 1523.87   51.81
   3  -7   2 1621.97   36.96
   3  -7   2 1603.12   36.01
  -3  -7  -2 1469.68   35.99
  -3  -7  -1 1179.42   29.36
   3  -7   1 1322.48   30.30
   3  -7   1 1327.45   29.60
  -3  -7  -1 1266.66   45.01
  -3  -7  -1 1222.50   30.33
   3  -7   1 1283.91   30.71
   3  -7   1 1288.11   30.25
   3  -7   1 1215.96   30.28
   3  -7   1 1289.24   29.59
  -3  -7  -1 1149.97   29.08
   3  -7   1 1359.42   31.21
   3  -7   1 1270.15   29.10
   3  -7   1 1369.13   30.92
   3  -7   1 1410.36   30.67
   3  -7   1 1253.46   29.53
   3  -7   1 1319.16   30.55
   3  -7   0  844.67   20.32
  -3  -7   0  776.05   20.87
  -3  -7   0  779.24   33.51
   3  -7   0  819.78   31.51
   3  -7   0  822.06   19.78
   3   7   0  753.03   19.56
  -3  -7   0  746.22   20.45
  -3  -7   0  780.20   21.13
  -3  -7   0  790.87   20.62
   3  -7   0  808.58   20.93
   3  -7   0  800.17   21.17
   3  -7   0  778.76   21.07
   3  -7   0  816.47   20.15
   3  -7   0  882.43   21.15
   3  -7   0  879.16   21.68
   3  -7   0  860.19   21.39
   3  -7   0  839.75   20.85
   3  -7   0  791.01   20.31
   3  -7   0  848.99   21.33
  -3  -7   1 1220.04   29.23
   3  -7  -1 1257.10   41.29
   3  -7  -1 1269.98   29.63
   3  -7  -1 1308.47   29.00
   3  -7  -1 1235.10   28.51
   3  -7  -1 1247.08   28.23
   3   7   1 1119.70   27.47
  -3  -7   1 1157.67   29.25
   3  -7  -1 1219.00   29.49
  -3  -7   1 1204.88   28.73
   3  -7  -1 1178.34   28.32
   3  -7  -1 1199.46   29.38
   3  -7  -1 1128.03   27.31
   3  -7  -1 1271.26   29.31
   3  -7  -1 1260.67   28.65
   3  -7  -1 1328.77   30.09
   3  -7  -2 1429.22   33.87
   3  -7  -2 1569.74   34.57
   3  -7  -2 1585.03   34.37
   3  -7  -2 1600.35   35.48
   3  -7  -2 1502.51   34.56
   3  -7  -2 1540.00   33.93
  -3  -7   2 1501.32   35.13
   3  -7  -2 1550.26   48.38
   3  -7  -2 1527.49   35.25
  -3  -7   2 1456.79   34.28
   3  -7  -2 1535.30   34.21
  -3  -7   3  637.19   17.93
   3  -7  -3  673.38   18.15
   3  -7  -3  681.87   17.30
   3  -7  -3  674.47   18.82
   3  -7  -3  688.03   17.80
   3  -7  -3  690.61   18.40
   3  -7  -3  707.37   29.99
  -3  -7   3  653.22   18.60
   3  -7  -3  659.76   17.99
   3  -7  -4 1000.96   24.94
   3  -7  -4  988.51   25.24
   3  -7  -4 1046.89   38.77
  -3  -7   4  954.42   24.85
   3  -7  -4  963.07   24.61
   3  -7  -5  399.95   23.01
   3  -7  -5  413.68   13.63
   3  -7  -5  411.79   13.39
  -3  -7   5  397.87   13.13
   3  -7  -6   19.87    3.06
   3  -7  -6   18.28    2.79
  -3  -7   6   19.65    2.83
   3  -7  -6   16.10    4.85
   3  -7  -7  102.20   11.71
   3  -7  -7  104.48    6.18
   3  -7  -7  111.71    6.54
  -3  -7   7  101.97    5.58
   3  -7  -8   26.68    6.31
   3  -7  -8   32.68    3.53
   3  -7  -8   29.08    3.49
   3  -7  -8   33.12    3.70
   3  -7  -9  106.19    6.22
   3  -7  -9  120.12    6.60
   3  -7  -9  121.12    6.68
   3  -7 -10   24.04    3.09
   3  -7 -10   27.25    3.07
   3  -7 -11   19.58    2.59
   3  -7 -11   17.17    2.24
   3  -7 -12  117.64    5.15
   3   7  12  124.38    5.29
  -3  -7  13  131.54    4.49
   3   7  13  160.95    5.18
   3  -7 -13  131.19    4.65
   3  -7 -13  152.87    5.46
   3  -8  12   13.83    1.69
   3   8 -12   11.39    1.16
   3  -8  12   13.15    1.64
   3  -8  11  257.13    8.35
   3  -8  11  259.81    8.22
   3   8 -11  248.93    7.21
  -3  -8 -10  281.65    9.13
   3  -8  10  302.78   10.67
   3  -8  10  311.05   10.47
   3   8 -10  323.28    9.32
  -3  -8  -9  149.28    6.77
   3  -8   9  134.56    6.34
   3   8  -9  153.06    6.10
  -3  -8  -8  494.82   14.94
   3  -8   8  477.14   15.14
  -3  -8  -8  437.87   14.03
   3  -8   8  425.52   13.91
   3   8  -8  468.83   13.07
   3   8  -7  123.28    5.54
   3  -8   7  113.70    6.55
  -3  -8  -7  113.73    6.35
   3  -8   7  125.93    7.00
   3  -8   7  124.88    5.56
   3  -8   7  132.93    6.11
  -3  -8  -7  126.37   14.20
  -3  -8  -6   68.36    4.61
  -3  -8  -6   74.87    5.13
   3  -8   6   70.64    5.33
  -3  -8  -6   76.48    4.89
   3  -8   6   73.83    5.32
   3  -8   6   80.84    4.62
   3  -8   6   80.73    4.97
  -3  -8  -6   78.09   11.17
   3  -8   5   67.99    4.38
   3  -8   5   65.82    5.02
   3  -8   5   68.08    5.23
  -3  -8  -5   66.77    4.83
   3  -8   5   74.40    4.92
   3  -8   5   63.68    4.66
   3  -8   5   68.25    4.87
   3  -8   5   70.46    5.09
  -3  -8  -5   66.46    4.84
  -3  -8  -5   65.41   10.23
   3  -8   4  277.41    9.72
   3  -8   4  274.13   10.67
  -3  -8  -4  270.48   10.34
   3  -8   4  283.39   10.82
   3  -8   4  287.38   10.26
  -3  -8  -4  250.15    9.75
   3  -8   4  269.36   10.30
   3  -8   4  283.94   10.57
   3  -8   4  271.18   10.40
  -3  -8  -4  273.98   10.34
  -3  -8  -4  273.54   20.71
   3  -8   3  199.23    8.92
   3  -8   3  217.89    8.38
   3  -8   3  213.50    8.93
  -3  -8  -3  208.43    8.84
  -3  -8  -3  203.61    8.65
   3  -8   3  220.23    8.85
   3  -8   3  201.86    9.16
   3  -8   3  216.78    8.98
  -3  -8  -3  211.18    8.90
  -3  -8  -3  204.53   17.68
   3  -8   2  615.63   18.46
   3  -8   2  655.02   17.69
   3  -8   2  634.63   18.75
   3  -8   2  663.80   18.59
   3  -8   2  650.39   17.77
   3  -8   2  657.69   18.51
   3  -8   2  649.83   18.43
  -3  -8  -2  665.48   18.55
   3  -8   2  665.74   18.32
  -3  -8  -2  599.55   18.12
   3  -8   2  647.09   17.91
  -3  -8  -2  593.91   31.46
   3  -8   2  652.29   18.72
   3  -8   1  465.93   14.54
  -3  -8  -1  444.10   14.25
  -3  -8  -1  400.67   13.25
   3  -8   1  432.92   14.26
  -3  -8  -1  426.25   13.19
   3  -8   1  453.45   14.22
   3  -8   1  432.60   14.39
   3   8  -1  439.43   12.90
   3  -8   1  463.41   14.54
   3  -8   1  454.21   14.07
  -3  -8  -1  451.78   14.45
   3  -8   1  458.87   13.69
  -3  -8  -1  398.06   25.09
   3  -8   0    8.33    1.79
   3  -8   0    6.91    2.34
   3  -8   0    6.77    1.98
  -3  -8   0    5.99    1.83
   3  -8   0    6.82    1.65
   3  -8   0    5.93    3.56
  -3  -8   0    6.72    3.47
   3  -8   0    7.03    1.55
  -3  -8   0    7.00    2.20
  -3  -8   0    5.77    2.15
  -3  -8   0    6.70    2.05
   3  -8   0    7.75    2.30
  -3  -8   0    9.66    2.32
   3  -8   0    7.68    2.07
   3  -8   0   10.16    2.56
   3  -8   0    7.27    2.20
   3  -8   0    6.80    1.66
   3  -8   0    5.88    2.24
   3   8   0    4.44    1.39
   3  -8  -1  480.41   13.97
   3  -8  -1  463.73   14.40
   3  -8  -1  460.83   14.80
  -3  -8   1  428.41   13.88
   3  -8  -1  468.01   13.81
  -3  -8   1  443.52   14.49
   3  -8  -1  463.57   24.73
   3  -8  -1  445.69   13.36
   3  -8  -1  448.28   14.43
   3  -8  -1  455.56   13.56
   3  -8  -1  436.07   13.62
  -3  -8   1  433.11   13.93
   3  -8  -1  458.20   13.36
  -3  -8   1  432.45   14.37
  -3  -8   1  440.64   14.27
   3  -8  -1  430.25   12.71
   3  -8  -2  590.97   17.78
   3  -8  -2  627.17   17.24
   3  -8  -2  594.40   16.97
   3  -8  -2  633.68   17.13
   3  -8  -2  617.90   18.19
  -3  -8   2  589.42   17.36
   3  -8  -2  616.41   17.63
   3  -8  -2  641.85   17.07
  -3  -8   2  615.82   18.19
   3  -8  -2  623.04   29.21
  -3  -8   2  564.23   17.62
   3  -8  -3  187.16    8.56
   3  -8  -3  180.52   15.44
   3  -8  -3  185.72    7.96
  -3  -8   3  173.60    7.99
   3  -8  -3  189.00    8.11
   3  -8  -3  192.23    8.33
  -3  -8   3  194.09    8.61
   3  -8  -4  257.07   10.36
   3  -8  -4  280.33   19.31
   3  -8  -4  247.89    9.78
  -3  -8   4  238.98    9.67
   3  -8  -4  258.80    9.99
   3  -8  -4  258.05   10.42
  -3  -8   4  267.04   10.28
  -3  -8   5   84.37    5.47
   3  -8  -5   78.25    5.36
   3  -8  -5   76.06    5.43
  -3  -8   5   79.78    4.94
   3  -8  -5   73.74   10.28
   3  -8  -5   81.11    5.33
   3  -8  -5   83.72    5.80
   3  -8  -5   85.83    5.72
  -3  -8   5   71.09    5.02
   3  -8  -6   69.35    9.87
  -3  -8   6   77.87    4.60
  -3  -8   6   70.97    4.51
   3  -8  -6   82.95    5.69
   3  -8  -6   81.38    5.44
  -3  -8   6   76.62    5.09
   3  -8  -7  117.83    6.53
   3  -8  -7  112.71    6.58
  -3  -8   7  104.92    5.63
   3  -8  -7  102.19   11.90
   3  -8  -8  502.03   15.45
   3  -8  -8  471.11   15.15
   3  -8  -9  143.20    7.00
   3  -8  -9  131.47    6.75
   3  -8  -9  134.64    6.74
   3  -8 -10  322.89   10.83
  -3  -8  10  345.76   10.52
   3  -8 -11  203.16    7.20
   3  -8 -11  220.53    7.96
   3  -8 -11  237.14    8.08
  -3  -8  11  224.95    7.54
   3   8  11  230.77    7.86
  -3  -8  12   12.96    1.84
  -3  -8  12    9.03    1.32
   3   8  12    9.68    1.37
   3  -8 -12   11.77    1.54
   3  -9  11    9.42    1.47
  -3  -9 -11    7.61    1.28
   3  -9  11    8.62    1.38
  -3  -9 -10   59.17    3.14
   3  -9  10   56.78    3.42
   3  -9  10   67.99    3.92
  -3  -9 -10   74.61    4.00
   3  -9  10   69.83    3.83
  -3  -9  -9  253.49    8.64
   3  -9   9  233.71    8.57
   3  -9   9  254.79    9.06
   3  -9   9  260.50    8.63
   3  -9   9  256.56    8.90
  -3  -9  -8  225.74    8.81
   3  -9   8  213.10    8.55
  -3  -9  -8  200.28    7.99
   3  -9   8  195.12    8.03
   3  -9   8  221.79    8.80
   3  -9   8  225.64    8.37
   3  -9   8  229.62    8.70
  -3  -9  -7  202.05    8.90
   3  -9   7  195.87    8.39
   3  -9   7  203.06    8.71
  -3  -9  -7  189.22    8.02
   3  -9   7  200.93    8.24
   3  -9   7  203.64    8.55
   3  -9   6  389.47   11.68
   3  -9   6  360.72   12.42
   3  -9   6  362.43   12.16
  -3  -9  -6  335.51   11.77
   3  -9   6  353.43   12.33
   3  -9   6  349.33   12.49
  -3  -9  -6  335.14   11.05
  -3  -9  -5  609.43   17.42
  -3  -9  -5  536.22   31.13
   3  -9   5  590.82   18.06
   3  -9   5  642.60   17.00
  -3  -9  -5  634.61   18.15
   3  -9   5  664.33   17.58
   3  -9   5  642.93   18.17
  -3  -9  -5  597.67   17.70
   3  -9   5  603.12   18.42
   3  -9   5  621.79   18.33
   3  -9   4  374.33   13.27
   3  -9   4  400.00   12.45
  -3  -9  -4  412.69   13.42
   3  -9   4  412.23   13.47
  -3  -9  -4  377.45   12.57
   3  -9   4  415.91   13.05
  -3  -9  -4  387.23   13.08
  -3  -9  -4  357.66   24.74
   3  -9   4  392.19   13.73
  -3  -9  -4  382.66   12.99
   3  -9   4  390.36   13.46
  -3  -9  -3  500.27   15.08
  -3  -9  -3  418.09   26.85
   3  -9   3  452.88   14.95
  -3  -9  -3  449.20   14.41
   3  -9   3  445.61   15.02
  -3  -9  -3  437.88   14.38
   3  -9   3  467.71   14.84
   3  -9   2  210.39    9.34
   3  -9   2  226.34    9.72
  -3  -9  -2  215.97    8.30
   3  -9   2  249.26    9.90
  -3  -9  -2  229.51    9.85
  -3  -9  -2  250.95   10.00
   3  -9   2  236.85    9.73
  -3  -9  -2  225.65    9.47
  -3  -9  -2  216.02   18.72
   3   9  -2  228.54    8.56
  -3  -9  -1   42.74    8.61
   3  -9   1   35.39    3.75
  -3  -9  -1   37.12    3.59
   3  -9   1   39.67    4.13
   3  -9   1   39.69    4.04
   3  -9   1   38.16    4.22
  -3  -9  -1   40.20    4.04
  -3  -9  -1   37.30    4.07
   3  -9   1   41.29    4.15
   3  -9   1   44.10    4.23
   3   9  -1   38.60    3.16
  -3  -9  -1   45.00    4.21
   3  -9   1   39.13    3.61
  -3  -9   0  153.00    7.12
   3  -9   0  154.41    7.93
   3  -9   0  139.92    6.46
   3  -9   0  131.42    7.15
  -3  -9   0  139.38    7.55
   3  -9   0  147.62    7.10
  -3  -9   0  146.77    7.61
  -3  -9   0  127.81    6.92
   3  -9   0  147.51    6.32
   3  -9   0  138.79    7.37
   3  -9   0  150.60    7.32
  -3  -9   1   29.57    3.54
   3  -9  -1   28.45    3.69
  -3  -9   1   35.92    3.75
   3  -9  -1   29.31    3.18
   3  -9  -1   34.36    3.25
   3  -9  -1   26.96    3.41
  -3  -9   1   25.23    3.46
  -3  -9   1   35.75    4.00
  -3  -9   1   32.56    3.77
   3  -9  -1   29.26    2.94
   3  -9  -1   23.76    5.89
   3  -9  -1   33.48    3.79
   3  -9  -1   37.31    3.71
  -3  -9   2  221.07    9.29
   3  -9  -2  230.16    9.10
   3  -9  -2  226.90    8.78
   3  -9  -2  202.70   16.84
   3  -9  -2  231.20    9.59
  -3  -9   2  206.14    9.12
  -3  -9   2  223.11    9.70
   3  -9  -2  202.17    9.16
   3  -9  -2  228.40    8.91
   3  -9  -3  445.56   13.79
   3  -9  -3  395.84   13.91
   3  -9  -3  421.77   13.50
   3  -9  -3  407.43   24.33
  -3  -9   3  413.75   13.85
  -3  -9   3  409.84   13.98
   3  -9  -3  457.78   14.88
  -3  -9   3  416.86   14.34
  -3  -9   3  434.27   14.30
  -3  -9   4  376.07   12.88
   3  -9  -4  387.19   12.84
   3  -9  -4  352.00   12.89
   3  -9  -4  387.60   12.88
  -3  -9   4  378.06   12.55
  -3  -9   4  366.60   13.02
   3  -9  -4  373.77   23.52
  -3  -9   4  394.16   13.21
  -3  -9   4  362.12   13.28
   3  -9  -4  407.49   13.76
  -3  -9   5  592.79   17.34
   3  -9  -5  599.83   17.60
   3  -9  -5  536.62   17.22
   3  -9  -5  597.77   17.41
  -3  -9   5  600.33   16.60
  -3  -9   5  590.54   17.70
   3  -9  -5  595.03   30.30
  -3  -9   5  567.37   16.90
  -3  -9   5  595.50   17.45
   3  -9  -5  640.56   18.36
   3  -9  -5  628.27   18.47
   3  -9  -6  346.64   11.94
   3  -9  -6  306.10   11.54
  -3  -9   6  332.21   11.95
  -3  -9   6  278.63   10.23
  -3  -9   6  350.73   11.45
  -3  -9   6  339.80   11.68
   3  -9  -6  383.29   12.72
   3  -9  -7  217.15    8.88
  -3  -9   7  208.25    8.60
   3  -9  -7  228.98    9.27
   3  -9  -7  224.99    9.10
  -3  -9   8  257.73    9.28
   3  -9  -8  241.64    9.20
   3  -9  -8  201.08    8.58
  -3  -9   8  215.11    8.55
   3  -9  -8  248.85    9.33
  -3  -9   9  265.80    9.05
  -3  -9   9  294.95    9.40
   3  -9  -9  279.46    9.48
   3  -9 -10   58.23    3.75
   3  -9 -10   60.47    3.61
  -3  -9  10   55.51    3.45
   3  -9 -11    5.44    1.10
  -3  -9  11    9.50    1.71
   3  -9 -11    9.70    1.45
   3   9  11    8.44    1.27
  -3  -9  11    4.69    1.10
   3 -10  10   16.04    1.57
   3 -10  10   15.81    1.48
  -3 -10  -9   67.79    3.50
   3 -10   9   60.30    3.37
   3 -10   9   73.91    3.87
   3 -10   9   71.86    3.67
  -3 -10  -8    3.93    1.49
   3 -10   8    3.88    1.65
   3 -10   8    4.63    1.68
   3 -10   8    4.96    1.64
   3 -10   8    6.75    1.75
  -3 -10  -7   87.76    5.17
   3 -10   7   77.68    4.76
   3 -10   7   80.12    4.75
  -3 -10  -7   73.70    4.27
   3 -10   7   91.88    5.18
   3 -10   7   82.93    4.67
   3 -10   7   82.70    4.78
   3 -10   6   57.45    4.18
  -3 -10  -6   47.20    3.65
   3 -10   6   50.48    4.12
   3 -10   6   52.71    4.25
  -3 -10  -6   56.89    4.44
   3 -10   6   52.60    3.96
  -3 -10  -6   46.40    3.25
  -3 -10  -5  138.69    6.62
   3 -10   5  149.87    7.34
   3 -10   5  149.73    7.31
   3 -10   5  153.55    7.06
   3 -10   5  149.35    7.16
  -3 -10  -5  139.77    6.95
  -3 -10  -5  146.91    6.59
  -3 -10  -4  167.41    7.86
  -3 -10  -4  167.15    7.46
   3 -10   4  157.72    7.79
  -3 -10  -4  147.09    7.08
   3 -10   4  159.44    7.70
  -3 -10  -4  172.96    7.82
   3 -10   4  167.98    7.63
   3 -10   4  151.00    7.42
  -3 -10  -4  150.55    7.52
   3  10  -4  157.93    6.64
  -3 -10  -3  106.65    6.37
   3 -10   3  107.26    6.13
  -3 -10  -3  106.54    6.14
   3 -10   3  101.10    6.30
  -3 -10  -3   93.10    5.59
  -3 -10  -3  102.50    6.14
   3 -10   3   95.61    5.94
  -3 -10  -3  110.96    6.32
   3  10  -3   93.54    4.92
   3 -10   2  457.26   14.67
  -3 -10  -2  439.85   14.22
  -3 -10  -2  449.36   14.96
  -3 -10  -2  454.21   14.54
  -3 -10  -2  465.14   14.76
  -3 -10  -2  462.28   15.33
  -3 -10  -2  476.80   14.87
  -3 -10  -1  290.15   10.21
  -3 -10  -1  273.84   10.01
  -3 -10  -1  313.22   11.46
  -3 -10  -1  333.25   11.78
  -3 -10  -1  301.49   11.65
   3 -10   1  308.04   11.08
  -3 -10  -1  306.81   11.39
   3 -10   1  292.24   11.36
   3 -10   1  308.46   11.24
   3 -10   0    3.91    2.38
  -3 -10   0    6.25    2.78
  -3 -10   0    4.59    2.08
  -3 -10   0    3.91    2.36
  -3 -10   0    3.94    2.06
  -3 -10   0    3.51    1.97
   3 -10   0    1.76    1.52
   3 -10   0    4.17    1.86
   3 -10  -1  363.60   12.69
   3 -10  -1  363.82   12.21
  -3 -10   1  361.73   13.14
   3 -10  -1  344.59   11.02
  -3 -10   1  363.60   12.40
  -3 -10   1  360.84   12.62
  -3 -10   1  350.50   11.87
  -3 -10   2  386.30   12.78
   3 -10  -2  383.34   12.12
   3 -10  -2  401.90   12.25
  -3 -10   2  385.43   12.98
  -3 -10   2  385.65   13.11
   3 -10  -2  390.30   12.77
  -3 -10   3   95.19    5.89
  -3 -10   3   89.37    5.89
   3 -10  -3   93.07    5.32
  -3 -10   3   94.75    5.77
   3 -10  -3  100.79    6.16
   3 -10  -3   77.00    5.23
   3 -10  -3   95.69    5.37
  -3 -10   3   93.08    5.89
  -3 -10   3   97.33    5.79
   3 -10  -3   93.97    5.56
  -3 -10   3   95.40    5.80
  -3 -10   4  149.87    7.60
  -3 -10   4  150.64    7.25
   3 -10  -4  142.70    6.81
  -3 -10   4  142.64    7.05
   3 -10  -4  153.34    7.61
   3 -10  -4  142.43    6.77
   3 -10  -4  121.77    6.59
  -3 -10   4  127.92    6.83
  -3 -10   4  155.16    6.94
   3 -10  -4  142.74    6.84
   3 -10  -4  149.92    7.63
  -3 -10   4  148.22    7.27
  -3 -10   5  148.06    7.01
   3 -10  -5  156.90    7.57
   3 -10  -5  152.55    6.96
  -3 -10   5  128.58    6.39
   3 -10  -5  160.67    7.20
  -3 -10   5  147.48    7.49
  -3 -10   5  153.99    7.05
   3 -10  -5  144.20    6.77
  -3 -10   5  152.87    7.25
  -3 -10   6   62.11    4.56
   3 -10  -6   63.30    4.37
   3 -10  -6   70.04    4.49
  -3 -10   6   61.60    4.31
   3 -10  -6   66.46    4.74
  -3 -10   6   60.19    4.04
  -3 -10   6   65.87    4.87
   3 -10  -7   90.87    5.02
  -3 -10   7   94.64    5.50
  -3 -10   7   83.95    4.83
   3 -10  -7   90.37    5.16
   3 -10  -8    6.40    1.75
   3 -10  -8    4.52    1.53
   3 -10  -8    4.49    1.56
  -3 -10   8    4.07    2.22
  -3 -10   8    3.93    1.84
  -3 -10   8    6.19    1.72
   3 -10  -9   77.01    3.94
  -3 -10   9   68.48    3.57
   3 -10  -9   71.11    3.80
  -3 -10   9   81.17    3.84
   3  10  10   16.15    1.39
   3 -10 -10   21.38    1.73
   3 -11   9   21.87    1.55
   3 -11   8   78.32    3.64
  -3 -11  -8   74.32    3.47
   3 -11   7  239.78    7.78
  -3 -11  -7  237.74    7.83
  -3 -11  -6   53.37    3.56
   3 -11   6   69.88    3.87
   3 -11   6   63.42    4.04
  -3 -11  -6   68.54    4.17
   3 -11   6   65.78    3.99
  -3 -11  -6   51.38    3.27
  -3 -11  -5  279.10    8.71
  -3 -11  -5  256.42    9.34
  -3 -11  -5  264.78    8.79
   3 -11   5  296.88    9.77
   3 -11   5  310.73   10.03
  -3 -11  -4   52.18    3.71
   3 -11   4   57.98    4.25
  -3 -11  -4   59.82    3.97
  -3 -11  -4   55.95    4.04
  -3 -11  -4   61.36    4.39
  -3 -11  -4   56.04    4.06
   3 -11   3  379.08   12.38
  -3 -11  -3  347.35   11.37
  -3 -11  -3  406.07   12.18
  -3 -11  -3  406.86   12.49
  -3 -11  -3  365.72   12.37
  -3 -11  -3  411.55   12.67
  -3 -11  -3  336.54   11.93
  -3 -11  -2   60.64    4.42
  -3 -11  -2   65.81    4.70
  -3 -11  -2   55.70    4.42
  -3 -11  -2   54.10    4.32
  -3 -11  -2   51.70    3.91
  -3 -11  -1    6.15    1.88
  -3 -11  -1   10.38    2.52
  -3 -11  -1   12.03    2.70
  -3 -11  -1    7.56    1.67
   3 -11   1    5.72    2.20
  -3 -11  -1    7.19    2.03
  -3 -11   0    6.96    1.95
  -3 -11   0    5.30    2.36
  -3 -11   0    7.11    2.22
  -3 -11   0    6.18    1.66
   3 -11   0    6.24    2.36
  -3 -11   0    4.68    1.82
  -3 -11   1   16.55    2.69
   3 -11  -1   13.78    2.27
  -3 -11   1   13.71    2.41
  -3 -11   1   14.41    2.47
  -3 -11   2   58.91    4.36
   3 -11  -2   56.40    4.45
  -3 -11   2   63.64    4.30
  -3 -11   2   53.55    4.32
   3 -11  -2   55.07    4.09
   3 -11  -3  403.29   12.51
   3 -11  -3  412.69   13.18
  -3 -11   3  436.25   12.72
  -3 -11   3  421.70   12.94
   3 -11  -3  406.73   12.00
  -3 -11   3  408.25   12.80
  -3 -11   3  416.93   12.94
   3 -11  -3  419.47   13.40
  -3 -11   3  413.95   12.57
  -3 -11   3  380.37   12.80
   3 -11  -4   75.87    4.50
  -3 -11   4   73.80    4.57
   3 -11  -4   84.08    4.59
   3 -11  -4   79.90    4.98
  -3 -11   4   83.55    4.60
   3 -11  -4   83.03    5.19
  -3 -11   4   83.83    4.89
  -3 -11   4   84.08    4.92
  -3 -11   4   85.53    5.13
   3 -11  -5  329.12   10.37
  -3 -11   5  354.04   11.10
   3 -11  -5  354.35   10.62
  -3 -11   5  377.14   10.98
   3 -11  -5  367.43   11.26
  -3 -11   6   81.23    4.62
   3 -11  -6   80.28    4.50
  -3 -11   6   84.24    4.47
   3 -11  -6   78.83    4.28
   3 -11  -7  252.91    8.21
   3 -11  -7  242.18    8.00
  -3 -11   8   90.44    4.07
  -3 -11   8   94.50    3.88
   3 -11  -9   21.12    1.54
   3 -12   6  245.35    7.21
   3 -12   5    9.70    1.53
   3 -12   5   11.00    1.73
   3 -12   5    8.92    1.67
  -3 -12  -4   31.23    2.32
   3 -12   4   29.23    2.60
  -3 -12  -4   21.48    1.95
   3 -12   4   32.01    2.57
  -3 -12  -4   29.92    2.57
  -3 -12  -3  338.90   11.14
  -3 -12  -3  437.11   11.24
   3 -12   3  425.22   11.75
  -3 -12  -3  337.55   10.18
   3 -12   3  454.71   11.75
  -3 -12  -3  427.30   11.46
  -3 -12  -3  400.24   11.54
  -3 -12  -2   85.35    4.33
   3 -12   2   83.22    4.41
  -3 -12  -2   77.38    4.04
  -3 -12  -1   88.39    4.96
  -3 -12  -1  114.97    5.29
   3 -12   1  104.96    5.17
  -3 -12  -1  106.84    5.03
  -3 -12  -1   75.93    4.15
  -3 -12   0   70.59    4.43
   3 -12   0   77.71    4.48
  -3 -12   1   78.59    4.22
  -3 -12   1   75.86    3.71
  -3 -12   2   52.99    3.66
  -3 -12   2   68.72    3.97
   3 -12  -2   56.65    3.76
  -3 -12   2   42.52    2.82
  -3 -12   2   63.06    3.74
  -3 -12   3  376.36   11.58
  -3 -12   3  461.08   11.80
   3 -12  -3  426.14   11.88
  -3 -12   3  457.48   11.53
  -3 -12   3  353.11   10.44
  -3 -12   3  434.08   11.36
  -3 -12   4   26.69    2.42
   3 -12  -4   26.42    2.43
  -3 -12   4   27.36    2.40
  -3 -12   5    9.14    1.58
  -3 -12   5    9.60    1.68
   3 -12  -5    8.74    1.49
   3 -12  -6  207.25    6.15
   3 -12  -6  196.94    6.37
   3 -13   3   40.77    2.20
   3 -13   2  167.82    5.25
  -3 -13  -1  205.20    6.06
   3 -13   1  184.63    5.95
  -3 -13   0    8.15    1.36
  -3 -13   1  240.14    6.89
   4   0   0 2016.53   49.57
   4   0  -1 5728.41  122.07
   4   0  -2   39.77    2.39
  -4   0  -2   42.91    2.55
   4   0  -2   41.08    4.72
   4   0   2   46.84    5.02
  -4   0  -3 4285.69   93.17
   4   0  -3 4393.88   98.12
   4   0  -4 6100.02  137.34
  -4   0   4 6416.62  145.96
   4   0  -5 1025.14   30.66
  -4   0   5 1038.41   38.11
   4   0   6    3.99    1.83
   4   0  -6    5.47    1.86
  -4   0   6    3.04    3.68
  -4   0   7  419.62   23.04
   4   0   7  422.48   13.05
   4   0  -7  364.21   10.89
   4   0  -8    6.23    1.49
  -4   0   8    4.52    3.70
   4   0  -8   10.37    3.64
  -4   0  -8    9.39    3.58
  -4   0   8    4.63    1.53
  -4   0   8    4.44    1.51
  -4   0   9  556.93   16.57
   4   0  -9  543.11   27.28
  -4   0  -9  553.80   27.35
  -4   0   9  578.38   29.88
  -4   0   9  567.91   16.85
   4   0   9  562.11   16.20
   4   0  -9  528.30   15.06
  -4   0  10  551.09   16.75
   4   0  10  549.04   16.11
  -4   0  10  550.86   16.82
   4   0 -10  558.87   28.46
  -4   0 -10  495.33   26.84
  -4   0  10  528.38   28.89
   4   0 -10  511.36   14.83
  -4   0  11   90.24    5.98
   4   0  11   89.92    5.06
   4   0  11   95.44    5.41
  -4   0  11   87.60    5.65
  -4   0  11   92.99    6.08
   4   0  11   93.79    5.58
  -4   0 -11   82.55    6.40
   4   0 -11   92.56   11.53
  -4   0 -11   72.45   10.36
  -4   0  11   91.89   11.84
   4   0 -11   89.64    5.03
   4   0  12  449.05   13.13
  -4   0  12  404.30   13.58
  -4   0 -12  427.12   14.80
   4   0 -12  407.17   12.38
  -4   0 -12  408.11   14.14
   4   0  12  415.57   13.24
  -4   0  12  408.24   14.11
  -4   0  12  428.45   14.23
  -4   0  13  390.05   12.50
  -4   0 -13  340.85   11.51
  -4   0 -13  371.51   12.97
  -4   0 -13  367.52   12.66
  -4   0  13  344.14   11.62
  -4   0  13  364.29   11.83
   4   0  13  356.40   11.21
  -4   0  14    6.22    1.63
  -4   0  14    6.48    1.51
  -4   0  14    9.36    1.93
   4   0 -14    5.76    1.30
  -4   0 -14    9.59    1.96
  -4   0 -14    7.54    1.91
  -4   0  15  434.17   11.59
  -4   0 -15  497.01   12.22
  -4   1  15   21.44    1.80
  -4  -1 -15   27.55    2.15
   4  -1  14   27.65    2.44
  -4   1  14   30.11    2.81
  -4   1  14   30.00    2.72
  -4   1  14   30.74    2.61
  -4   1  13   81.22    4.91
  -4   1  13   78.08    4.96
  -4  -1 -13   90.93    5.48
   4   1 -13   87.00    4.56
   4   1 -13   75.98    4.12
  -4   1  13   82.33    5.01
  -4   1  13   94.67    5.44
   4   1 -12  477.56   14.06
  -4  -1 -12  485.01   16.19
   4  -1  12  502.49   14.31
  -4   1  12  465.46   14.89
   4  -1  12  470.99   14.17
  -4   1  12  470.32   15.19
  -4   1  12  487.82   15.36
  -4  -1 -11   25.14    4.27
  -4   1  11   20.14    2.97
   4  -1  11   21.51    2.76
   4   1 -11   20.55    6.04
  -4  -1 -11   19.62    5.66
   4  -1  11   26.08    2.92
   4   1 -11   22.35    2.79
  -4   1  11   23.70    3.22
   4  -1  11   20.43    2.39
  -4   1  11   26.64    6.93
  -4   1  10  344.72   23.04
   4  -1  10  372.39   11.86
  -4  -1 -10  308.32   14.12
  -4   1  10  350.63   12.51
   4  -1  10  357.41   11.91
   4   1 -10  334.26   11.35
  -4   1  10  360.04   12.60
   4  -1  10  342.78   11.00
   4   1 -10  366.86   23.01
  -4  -1 -10  350.42   21.93
  -4   1   9   54.21    9.46
   4  -1   9   65.71    4.29
   4   1  -9   59.56    4.05
  -4  -1  -9   55.18    8.48
   4  -1   9   58.20    3.79
  -4   1   9   62.98    4.55
  -4  -1  -9   49.92    5.66
   4  -1   9   62.15    4.26
  -4   1   9   65.85    4.70
  -4   1   8  374.84   12.13
  -4  -1  -8  399.82   21.25
   4  -1   8  382.10   11.80
  -4   1   8  380.59   12.22
  -4   1   8  377.42   23.00
  -4   1   7 1104.23   41.53
  -4  -1  -7 1138.35   37.76
  -4   1   6  874.84   34.48
  -4  -1  -6  890.44   29.54
   4  -1   5 1127.21   31.37
  -4   1   5 1069.59   38.13
  -4  -1  -5 1055.70   31.67
  -4   1   4 6773.94  148.06
  -4  -1  -4 6566.08  137.98
   4   1  -3  186.59   10.46
  -4  -1  -3  194.26    8.76
   4   1  -2 2725.99   65.32
  -4  -1  -2 2772.05   59.27
   4   1  -1 1609.62   41.10
   4  -1   0  125.62    8.26
   4   1   0  112.55    7.51
   4  -1  -1 1698.25   43.67
   4  -1  -2 2759.10   65.04
   4   1   2 2853.19   64.26
   4  -1  -2 2749.07   57.10
   4  -1  -3  231.72   11.83
   4   1   3  244.37   11.78
   4  -1  -3  232.36    9.19
   4  -1  -4 6342.88  139.35
  -4  -1   4 6397.17  146.96
   4  -1  -4 6577.77  136.94
   4  -1  -5 1076.15   31.87
   4   1   5 1217.23   33.02
  -4  -1   5 1128.37   39.77
   4  -1  -5 1176.15   33.01
   4   1   6  862.83   25.98
   4  -1  -6  867.41   29.10
  -4  -1   6  856.64   34.30
  -4  -1   7 1057.66   40.39
  -4  -1   7 1071.72   26.05
   4  -1  -7 1063.77   36.15
  -4  -1   7 1118.77   26.56
   4   1   7 1117.81   27.29
   4   1   8  369.76   12.73
  -4  -1   8  402.07   12.58
   4  -1  -8  366.39   11.34
  -4  -1   8  383.09   22.97
   4  -1  -8  324.18   10.38
  -4  -1   8  374.52   12.11
   4  -1  -8  379.90   20.35
  -4  -1   9   60.98    4.71
  -4  -1   9   56.48    4.27
   4  -1  -9   55.17    3.82
  -4  -1   9   63.57    9.67
   4  -1  -9   57.09    3.73
  -4  -1   9   67.99    4.82
   4  -1  -9   61.03    8.67
   4   1  10  388.22   12.64
  -4  -1  10  359.00   12.97
  -4  -1  10  367.30   23.60
  -4  -1  10  356.66   12.35
   4  -1 -10  329.47   10.67
  -4  -1  10  382.22   13.01
  -4   1 -10  334.23   21.62
   4  -1 -10  344.95   21.81
  -4   1 -11   12.80    4.68
   4  -1 -11   10.83    4.97
  -4  -1  11   13.40    2.43
  -4  -1  11   18.01    5.86
  -4  -1  11   15.94    2.83
  -4   1 -11   14.20    3.00
   4   1  11   17.44    2.72
  -4  -1  11   18.73    3.01
  -4   1 -11   19.29    3.16
   4  -1 -11   12.93    1.97
   4   1  12  447.29   14.00
  -4   1 -12  452.46   15.13
  -4  -1  12  463.62   14.97
   4   1  12  450.15   13.18
  -4  -1  12  444.26   14.24
   4   1  12  469.28   13.54
  -4  -1  13   90.37    5.60
  -4   1 -13   96.50    5.74
  -4   1 -13   99.77    6.03
   4   1  13   94.20    5.10
  -4  -1  13   94.81    5.38
  -4  -1  13   86.59    5.12
  -4   1 -14   28.59    2.75
  -4   1 -14   27.71    2.85
  -4  -1  14   25.58    2.75
  -4  -1  14   24.26    2.51
   4  -1 -14   25.87    2.38
  -4   1 -15   30.07    2.21
  -4  -1  15   24.37    2.13
  -4  -2 -15  185.33    5.78
   4  -2  14   31.53    2.57
  -4   2  14   31.20    2.53
  -4   2  14   37.66    2.82
   4   2 -14   39.08    2.68
  -4  -2 -14   42.04    3.17
  -4  -2 -14   40.85    3.22
  -4   2  14   33.33    2.76
  -4   2  13  102.81    5.47
  -4   2  13  123.35    5.97
  -4   2  13  121.09    6.01
  -4  -2 -13  130.48    6.75
   4   2 -13  129.88    5.73
  -4  -2 -13  127.36    6.52
  -4   2  13  108.94    5.74
  -4   2  12   44.15    4.02
   4  -2  12   40.42    3.43
  -4   2  12   38.97    3.64
   4   2 -12   44.87    3.71
  -4  -2 -12   41.20    4.58
  -4  -2 -12   43.01    4.22
  -4  -2 -12   45.59    4.59
  -4   2  11   79.79    5.39
   4   2 -11   57.59    9.66
  -4  -2 -11   70.17    9.77
   4  -2  11   83.46    5.03
  -4   2  11   86.14   11.51
  -4   2  11   76.16    5.16
   4  -2  11   75.18    4.67
  -4  -2 -11   77.23    6.55
   4   2 -11   77.69    4.94
  -4   2  10  290.64   10.98
  -4  -2 -10  273.17   19.18
   4  -2  10  296.49   10.35
  -4   2  10  265.78   19.98
   4   2 -10  267.64   10.00
  -4  -2 -10  277.50   13.12
  -4   2  10  273.60   10.60
   4  -2  10  282.57   10.01
  -4   2   9  177.89    7.94
  -4  -2  -9  169.47   14.55
   4  -2   9  181.26    7.51
  -4   2   9  187.34   16.55
   4  -2   9  152.74    7.04
  -4  -2  -9  171.12   10.21
  -4   2   9  174.72    7.80
   4  -2   9  175.08    7.30
  -4   2   8  544.15   15.63
  -4  -2  -8  526.86   25.42
   4  -2   8  551.80   15.07
   4  -2   8  521.87   15.27
  -4   2   8  578.95   28.75
  -4   2   8  537.13   15.47
  -4   2   7  467.12   24.86
  -4  -2  -7  466.90   22.13
  -4  -2  -6  582.52   23.39
  -4   2   6  607.30   27.72
  -4  -2  -5   40.05    5.30
  -4   2   5   45.98    7.41
   4  -2   5   40.03    2.50
   4   2  -5   33.68    4.66
  -4  -2  -4  304.02   13.68
  -4   2   4  305.62   17.56
   4  -2   4  306.94    8.52
  -4  -2  -3 2076.17   50.66
  -4   2   3 2324.74   59.67
   4  -2   3 2172.76   45.03
   4  -2   3 2236.88   54.91
  -4  -2  -2 1211.76   30.90
   4  -2   2 1409.16   37.15
  -4  -2  -1  806.44   20.42
   4  -2   0 3336.44   77.08
   4  -2  -1  856.59   20.63
   4  -2  -1  886.57   27.49
   4  -2  -2 1346.74   31.58
   4  -2  -2 1397.57   37.98
   4  -2  -3 2232.98   49.77
  -4  -2   3 2294.65   58.99
   4  -2  -3 2143.53   44.96
   4  -2  -3 2169.93   54.32
   4  -2  -4  460.79   16.58
  -4  -2   4  433.77   21.54
   4   2   4  443.56   17.31
   4  -2  -4  452.62   11.43
   4  -2  -5   41.94    5.01
  -4  -2   5   37.15    6.79
   4  -2  -5   29.63    2.12
   4   2   5   34.78    4.56
   4  -2  -6  525.82   21.45
   4   2   6  512.37   19.03
  -4  -2   6  563.22   26.48
   4  -2  -7  515.17   14.52
  -4  -2   7  508.51   14.77
   4  -2  -7  519.03   22.90
   4   2   7  533.45   15.61
  -4  -2   7  507.15   15.02
  -4  -2   7  525.23   26.31
  -4  -2   8  672.02   31.00
  -4  -2   8  594.55   16.75
   4  -2  -8  611.20   16.76
   4  -2  -8  635.42   27.45
  -4  -2   8  612.94   17.42
   4  -2  -8  576.18   15.97
   4   2   8  624.67   18.03
  -4  -2   8  635.84   17.86
   4  -2  -9  216.39   16.25
   4  -2  -9  202.39    8.13
  -4  -2   9  202.17    8.49
  -4  -2   9  214.52    9.28
  -4  -2   9  223.94    9.24
   4  -2  -9  186.68    7.02
  -4  -2   9  228.03   18.04
   4  -2 -10  293.52   10.08
  -4  -2  10  330.17   11.50
  -4  -2  10  315.19   11.78
  -4  -2  10  326.24   21.92
   4  -2 -10  319.86   20.61
  -4   2 -11   93.04   11.87
   4  -2 -11  105.55   12.11
  -4  -2  11  109.87    6.65
  -4   2 -11  105.60    6.53
  -4  -2  11  105.24    6.12
  -4  -2  11  102.46   12.40
   4   2  11  104.25    6.11
  -4   2 -12   28.21    3.62
  -4   2 -12   23.53    3.15
  -4  -2  12   28.45    3.45
  -4  -2  12   22.23    2.93
   4   2  12   24.82    2.99
  -4  -2  13  121.85    6.44
  -4  -2  13  110.97    5.72
  -4   2 -13  116.79    6.31
  -4   2 -13  118.14    6.21
   4   2  13  112.92    5.64
  -4  -2  13  114.27    5.81
   4  -2 -14   39.70    2.97
  -4  -2  14   38.54    2.97
  -4   2 -14   42.11    3.19
   4   2  14   40.88    2.86
  -4  -2  14   44.62    3.41
  -4  -2  15  194.12    6.03
   4  -2 -15  161.57    5.14
   4  -3  15   18.43    1.47
  -4   3  14   41.36    2.65
  -4   3  14   46.33    2.80
   4   3 -14   53.17    3.05
  -4  -3 -14   52.94    3.23
   4  -3  14   41.86    2.81
  -4   3  13  167.46    6.68
   4  -3  13  183.55    7.58
  -4   3  13  186.85    7.44
  -4   3  13  188.51    7.44
   4   3 -13  212.81    7.59
  -4  -3 -13  217.88    8.32
  -4  -3 -13  232.62    8.57
  -4   3  13  194.69    7.53
  -4   3  12  281.03   10.22
  -4   3  12  250.83    9.49
   4   3 -12  290.70   10.08
  -4  -3 -12  308.35   11.52
  -4  -3 -12  321.38   12.36
  -4  -3 -12  305.68   11.30
  -4   3  12  279.67   10.27
  -4  -3 -11   93.40    6.19
  -4  -3 -11   96.50    7.17
  -4   3  11   90.05    5.61
  -4   3  11   90.80    5.39
   4  -3  11   99.26    5.45
   4  -3  10  449.95   13.65
  -4  -3 -10  455.82   17.21
  -4   3  10  415.49   13.57
   4  -3  10  426.63   12.76
  -4   3  10  422.36   14.00
  -4   3  10  435.78   25.83
  -4  -3 -10  413.72   24.17
   4  -3   9  153.45    6.87
  -4  -3  -9  136.00   13.12
  -4   3   9  149.62   14.58
  -4  -3  -9  147.55    9.56
   4  -3   8  232.70    8.39
  -4  -3  -8  204.84   15.51
   4  -3   8  199.11    8.15
  -4   3   8  221.32   17.16
  -4  -3  -8  191.31   10.72
   4  -3   7  362.28   11.88
   4  -3   7  407.84   11.75
  -4  -3  -7  402.73   20.91
  -4   3   7  407.02   22.90
  -4  -3  -6 1169.39   37.79
  -4   3   6 1229.35   41.88
  -4  -3  -5  610.72   23.84
  -4   3   5  611.38   27.57
   4  -3   4  467.31   12.23
  -4  -3  -4  472.64   19.14
  -4   3   4  445.48   22.09
   4  -3   3  128.96    5.07
  -4   3   3  137.48   11.14
  -4  -3  -3  130.04    8.56
   4  -3   2  302.27    8.36
  -4  -3  -2  297.09   12.77
   4  -3   2  314.38    8.93
  -4  -3  -1  865.90   24.99
   4  -3   1  915.67   20.69
   4  -3   0  268.92   10.12
   4  -3   0  275.00    8.01
   4  -3  -1  990.63   25.33
   4  -3  -1  960.31   21.89
   4   3   2  253.78    7.31
   4  -3  -2  263.90   10.63
   4  -3  -2  254.97    7.71
   4  -3  -3  170.72    8.99
  -4  -3   3  176.97   12.31
   4  -3  -3  162.10    5.74
   4  -3  -4  451.24   17.34
  -4  -3   4  426.67   21.34
   4  -3  -4  432.90   11.39
   4  -3  -5  614.97   22.93
  -4  -3   5  638.58   27.22
   4   3   6 1202.85   27.96
  -4  -3   6 1140.52   27.26
   4  -3  -6 1145.39   27.09
   4   3   6 1207.96   34.03
   4  -3  -6 1191.65   36.96
   4  -3  -6 1089.45   26.57
  -4  -3   6 1195.20   41.13
  -4  -3   7  397.86   22.28
   4  -3  -7  390.22   12.04
  -4  -3   7  351.90   11.38
  -4  -3   7  374.30   12.14
   4  -3  -7  365.83   19.32
   4   3   7  399.45   12.73
   4  -3  -7  370.36   11.57
  -4  -3   8  209.35   16.53
  -4  -3   8  181.92    7.81
   4  -3  -8  195.15    8.01
  -4  -3   8  197.53    8.51
   4  -3  -8  208.70   15.05
   4   3   8  204.74    8.74
   4  -3  -8  188.26    7.71
  -4  -3   9  165.67    7.67
   4  -3  -9  172.60    7.53
  -4  -3   9  179.96    8.37
   4  -3  -9  163.87   14.08
   4  -3  -9  162.93    7.22
   4   3   9  170.57    8.13
  -4  -3  10  378.94   23.54
   4  -3 -10  386.88   22.81
  -4   3 -10  379.27   13.31
   4  -3 -10  358.92   11.81
  -4  -3  10  391.27   13.61
  -4  -3  10  367.51   12.68
   4  -3 -10  357.90   11.86
  -4  -3  11   56.18    4.49
   4  -3 -11   56.41    3.90
  -4   3 -11   63.64    4.87
   4  -3 -11   62.07    4.08
  -4  -3  11   62.50    5.07
   4   3  11   70.45    5.02
  -4  -3  12  352.41   11.51
  -4   3 -12  341.68   12.25
  -4   3 -12  333.03   11.82
  -4  -3  12  343.66   12.44
   4   3  12  334.80   11.57
  -4  -3  13  167.04    6.93
   4   3  13  187.07    7.33
  -4  -3  13  190.44    8.08
  -4   3 -13  177.57    7.33
  -4   3 -13  182.02    7.52
   4  -3 -14   52.67    3.33
   4   3  14   48.11    3.00
  -4  -3  14   50.85    3.51
  -4   3 -14   53.92    3.18
   4  -3 -15   22.53    1.58
   4  -4  14   18.10    1.79
  -4   4  14   17.44    1.50
  -4   4  13   27.57    2.45
  -4   4  13   26.21    2.38
   4  -4  13   30.82    2.87
  -4  -4 -12   56.31    4.97
  -4  -4 -12   56.52    4.27
  -4   4  12   45.02    3.56
   4  -4  12   45.45    3.99
  -4   4  12   47.57    3.63
  -4   4  11  250.41    9.75
  -4  -4 -11  310.61   12.76
   4   4 -11  263.55    9.96
  -4  -4 -11  282.79   10.90
  -4  -4 -11  293.52   11.17
  -4   4  10  510.98   27.34
  -4  -4 -10  564.10   19.11
  -4  -4 -10  470.11   26.28
   4   4 -10  531.18   15.50
  -4   4  10  480.70   15.24
   4   4  -9 1175.05   28.42
  -4  -4  -9 1116.22   43.16
  -4   4   9 1172.40   44.21
  -4   4   8  122.85   12.65
  -4  -4  -8  117.23   12.04
   4   4  -8  106.39    5.66
  -4  -4  -8  119.29    8.26
   4  -4   8  102.01    5.64
  -4   4   7  840.36   33.90
  -4  -4  -7  817.66   32.65
   4   4  -7  781.48   19.85
   4  -4   7  747.17   20.14
  -4  -4  -7  761.86   23.75
  -4   4   6  667.93   28.85
   4  -4   6  625.12   17.01
   4   4  -6  618.83   16.45
   4  -4   6  636.80   17.30
   4  -4   5 1764.58   39.48
  -4   4   5 1893.02   54.44
   4   4  -5 1734.16   38.41
  -4  -4  -5 1952.44   52.44
  -4  -4  -4  730.89   26.78
  -4   4   4  707.91   28.84
  -4  -4  -3    7.08    2.49
   4  -4   3    3.47    0.88
  -4   4   3    4.09    2.61
   4  -4   2  831.94   19.16
  -4  -4  -2  843.14   27.84
   4  -4   2  864.30   20.29
  -4  -4  -1  317.89   14.68
   4  -4   1  326.96    9.61
   4  -4   0  331.15   13.10
   4  -4   0  313.36    9.28
   4  -4  -1  368.08   14.28
   4  -4  -1  354.68   10.21
   4   4   2  875.17   19.92
   4  -4  -2  969.22   27.37
   4  -4  -2  890.68   20.94
  -4  -4   2  963.45   31.08
  -4  -4   3    7.83    3.32
   4  -4  -3    4.41    1.82
   4  -4  -4  680.30   23.87
  -4  -4   4  615.16   26.21
  -4  -4   5 1805.82   52.59
   4  -4  -5 1838.28   49.58
  -4  -4   5 1771.18   39.69
   4  -4  -5 1779.24   39.23
   4  -4  -5 1747.29   39.15
   4  -4  -6  633.61   17.28
   4  -4  -6  655.53   17.13
   4  -4  -6  616.26   17.03
   4  -4  -6  667.44   26.50
  -4  -4   6  608.52   17.48
  -4  -4   6  653.89   28.18
   4   4   7  755.08   20.52
   4  -4  -7  783.07   20.09
   4  -4  -7  763.01   20.09
  -4  -4   7  783.19   32.48
   4  -4  -7  703.53   19.59
   4  -4  -7  745.33   30.21
  -4  -4   7  744.42   20.49
  -4  -4   8   88.83    5.67
   4  -4  -8   82.55    5.20
  -4  -4   8   86.85   10.39
   4  -4  -8   71.65    4.81
   4  -4  -8   72.08    9.17
   4   4   8   80.10    5.27
   4   4   9 1197.03   30.20
   4  -4  -9 1236.43   44.49
   4  -4  -9 1279.83   30.09
  -4  -4   9 1215.12   30.94
   4  -4  -9 1215.32   29.74
  -4  -4   9 1223.20   44.79
  -4   4  -9 1208.67   30.15
   4  -4 -10  419.15   23.87
   4  -4 -10  423.12   13.37
   4  -4 -10  415.52   13.42
  -4   4 -10  430.87   14.00
  -4  -4  10  418.26   24.59
  -4  -4  10  446.90   14.97
  -4  -4  11  264.56   10.61
   4  -4 -11  225.72    8.47
   4  -4 -11  231.11    8.86
  -4   4 -11  233.55    9.68
  -4   4 -11  240.53    9.41
  -4  -4  11  239.97    9.09
  -4   4 -12   50.14    3.69
  -4   4 -12   49.41    3.86
  -4  -4  12   45.39    4.22
   4   4  12   45.11    3.77
   4  -4 -12   41.40    3.16
   4   4  13   19.91    2.34
  -4   4 -13   20.87    2.17
  -4  -4  13   22.95    2.86
   4  -4 -14   26.92    2.26
   4   4  14   26.25    2.15
  -4  -4  14   27.64    2.54
   4  -5  14   47.94    2.53
   4   5 -14   48.65    2.55
   4  -5  13    5.23    1.60
   4  -5  13    5.80    1.59
   4   5 -13    4.99    1.41
   4   5 -12  203.38    7.46
   4  -5  12  184.77    7.82
   4   5 -11  199.42    7.86
   4  -5  11  183.14    8.43
  -4  -5 -10  210.36    8.77
   4   5 -10  203.17    8.26
   4  -5  10  196.12    9.11
  -4   5  10  175.73    7.65
  -4   5  10  172.59    7.49
  -4  -5  -9  222.70   17.58
  -4  -5  -9  263.51   12.07
   4   5  -9  236.60    9.20
   4  -5   8  826.52   22.75
  -4  -5  -8  859.90   36.55
  -4  -5  -7  130.28    8.20
   4   5  -7  114.45    5.77
  -4   5   7  125.48   11.79
   4  -5   7  109.19    5.99
  -4  -5  -7  112.53   11.80
  -4  -5  -6 1499.92   37.00
  -4   5   6 1500.62   46.44
   4   5  -6 1444.64   32.72
   4  -5   6 1390.15   33.42
  -4  -5  -6 1520.43   48.53
   4  -5   6 1429.37   33.72
  -4  -5  -5  212.04   10.01
  -4   5   5  255.32   15.64
  -4  -5  -5  224.31    7.87
   4   5  -5  227.41    7.90
   4  -5   5  232.20    8.85
  -4  -5  -5  243.42   16.12
   4  -5   5  228.43    8.75
   4  -5   4  410.36   12.56
  -4  -5  -4  381.12   19.72
   4   5  -4  351.70   10.45
   4  -5   4  367.11   11.79
   4  -5   4  366.35   11.73
  -4   5   4  364.06   18.60
  -4   5   3  593.63   24.47
   4  -5   3  595.71   16.73
   4  -5   3  646.90   17.16
   4  -5   3  654.23   17.36
  -4  -5  -3  620.88   25.69
  -4   5   2  929.71   31.74
   4  -5   2  992.87   22.19
  -4  -5  -2  932.36   32.68
  -4   5   1   88.12    7.96
   4  -5   1   97.23    4.04
  -4  -5  -1   82.67    8.10
   4  -5   0  317.90    8.72
  -4  -5   0  303.97    9.22
   4  -5   0  335.37   14.91
  -4  -5   0  290.97   15.60
  -4  -5   1   71.20    6.99
   4  -5  -1   79.46    7.01
  -4  -5   1   72.04    3.81
  -4  -5   2  879.21   30.04
  -4  -5   2  923.36   22.07
  -4  -5   3  517.77   21.90
   4  -5  -3  606.48   22.87
  -4  -5   4  338.84   17.66
   4  -5  -4  391.79   18.52
  -4  -5   4  374.03   12.06
   4  -5  -4  375.88   11.70
   4  -5  -4  383.67   11.99
   4  -5  -5  228.11    8.77
   4  -5  -5  236.63    9.14
   4  -5  -5  237.80    8.70
   4  -5  -5  231.21    8.77
  -4  -5   5  219.84   14.19
   4  -5  -5  240.31   14.91
  -4  -5   5  225.48    9.08
   4  -5  -5  250.73    8.54
   4  -5  -6 1610.70   36.05
   4  -5  -6 1571.51   36.16
  -4  -5   6 1506.31   47.21
   4  -5  -6 1585.92   48.50
  -4  -5   6 1502.12   36.52
   4  -5  -6 1555.47   36.13
  -4  -5   7   78.90    5.03
  -4  -5   7   79.27    9.60
   4  -5  -7   86.01    9.60
   4   5   7   88.26    5.36
   4  -5  -7   85.86    5.29
  -4  -5   7   90.63    5.80
   4  -5  -7   85.01    5.32
   4  -5  -7   84.43    5.34
   4   5   8  840.27   22.90
   4  -5  -8  891.74   23.41
   4  -5  -8  857.49   23.08
  -4  -5   8  807.65   33.76
   4  -5  -8  854.18   35.04
  -4  -5   8  868.91   23.97
  -4  -5   9  171.42    8.59
   4  -5  -9  167.21    7.88
   4  -5  -9  183.79    8.14
   4  -5  -9  160.25   14.38
   4  -5 -10  166.59    7.50
  -4   5 -10  154.06    7.32
   4  -5 -10  162.23    7.60
   4  -5 -11  172.65    7.15
  -4   5 -11  172.26    7.22
   4  -5 -11  174.53    7.46
  -4  -5  11  194.61    8.78
  -4  -5  12  151.48    7.16
   4  -5 -12  130.29    5.73
   4   5  13    4.28    1.34
  -4  -5  13    2.25    1.54
   4   5  14   43.46    2.42
   4   6 -13  142.63    4.98
   4  -6  13  136.00    5.06
   4   6 -12  158.60    6.04
   4  -6  12  149.50    6.28
   4  -6  11  405.47   12.64
   4   6 -11  414.03   12.05
   4  -6  10  177.74    7.54
  -4  -6 -10  255.40   10.74
   4   6 -10  226.07    8.42
   4  -6  10  205.07    9.18
   4   6  -9   55.98    4.09
  -4  -6  -9   60.81    5.51
   4  -6   8   73.94    5.54
  -4  -6  -8   59.77    9.24
   4  -6   8   63.97    4.49
  -4  -6  -8   76.62    6.22
   4   6  -8   75.38    4.70
   4  -6   7  141.49    6.95
   4  -6   7  162.85    8.06
  -4  -6  -7  143.53   13.90
  -4  -6  -7  174.87    9.12
  -4  -6  -7  150.25    7.20
   4   6  -7  157.47    6.85
  -4  -6  -6  117.27    7.18
   4  -6   6   93.61    5.68
   4  -6   6  107.96    6.26
  -4  -6  -6  117.85   12.09
   4  -6   6   95.40    5.66
   4   6  -6  103.91    5.27
   4  -6   5   41.36    3.85
   4  -6   5   46.12    3.90
   4   6  -5   43.53    3.23
  -4  -6  -5   51.75    4.68
   4  -6   5   44.43    3.07
   4  -6   5   45.61    3.99
  -4  -6  -5   44.65    3.51
   4  -6   5   44.20    3.84
  -4  -6  -5   42.69    7.41
   4  -6   4  317.12    9.63
   4  -6   4  295.38   10.71
   4  -6   4  300.08   10.68
   4  -6   4  311.00   10.67
   4   6  -4  294.34    9.26
  -4  -6  -4  284.39   10.98
   4  -6   4  294.16    9.18
  -4  -6  -4  289.84    9.79
  -4  -6  -4  290.91   18.75
   4  -6   4  301.88   10.59
   4  -6   3  523.06   14.06
   4  -6   3  535.42   15.54
   4  -6   3  529.91   15.27
  -4  -6  -3  484.77   14.24
  -4  -6  -3  480.85   24.51
   4  -6   3  506.37   15.18
  -4  -6  -3  480.97   14.65
   4  -6   3  536.62   14.90
   4  -6   3  512.34   15.18
   4  -6   3  518.81   15.18
   4  -6   3  585.35   16.03
   4  -6   2 2232.29   49.54
   4  -6   2 2348.22   50.23
   4  -6   2 2263.30   48.14
  -4  -6  -2 2129.46   62.94
  -4  -6  -2 2104.90   49.36
   4  -6   2 2251.32   49.86
   4  -6   2 2219.65   49.61
   4  -6   2 2473.64   50.51
   4  -6   2 2420.56   50.20
   4  -6   2 2283.22   49.78
   4  -6   1  455.64   13.50
   4  -6   1  432.29   12.35
   4  -6   1  447.02   13.27
   4  -6   1  409.24   11.65
  -4  -6  -1  387.41   20.76
   4  -6   1  436.36   13.34
   4  -6   1  430.90   12.96
   4  -6   1  439.12   13.14
   4  -6   1  435.48   13.26
  -4  -6  -1  381.73   12.78
   4  -6   0  148.15    6.50
  -4  -6   0  141.23    6.15
   4  -6   0  139.99    5.56
   4   6   0  149.73    6.03
   4  -6   0  142.59    6.15
   4  -6   0  146.17    6.77
   4  -6   0  158.45    6.78
   4  -6   0  144.54    6.68
  -4  -6   0  127.99   11.44
   4  -6   0  142.36   10.66
   4  -6  -1  419.64   12.87
   4  -6  -1  412.29   12.50
  -4  -6   1  379.26   11.95
   4  -6  -1  397.30   18.81
   4  -6  -1  426.80   12.73
   4  -6  -1  419.91   12.99
   4  -6  -1  421.13   12.33
   4  -6  -1  418.64   12.38
   4  -6  -1  443.70   13.13
   4   6   1  383.84   11.59
   4  -6  -1  403.18   11.75
   4  -6  -1  435.61   12.82
   4  -6  -2 2142.36   46.67
   4   6   2 2063.98   46.29
   4  -6  -2 2267.40   47.88
   4  -6  -2 2155.47   47.34
   4  -6  -2 2349.84   48.13
   4  -6  -2 2174.43   47.65
   4  -6  -2 2263.36   48.16
   4  -6  -2 2190.21   47.32
  -4  -6   2 2000.09   46.77
   4  -6  -2 2160.44   58.30
   4  -6  -2 2149.08   46.75
   4  -6  -2 2235.52   47.52
   4   6   3  511.28   14.50
   4  -6  -3  543.83   15.39
   4  -6  -3  535.74   15.46
   4  -6  -3  567.88   15.60
   4  -6  -3  521.02   14.45
   4  -6  -3  554.07   23.98
   4  -6  -3  586.36   15.78
   4  -6  -3  502.00   14.18
   4  -6  -3  522.54   14.88
   4  -6  -4  256.87   16.07
   4  -6  -4  274.69    9.64
   4  -6  -4  273.39    9.64
   4  -6  -4  258.98    9.83
   4  -6  -4  265.65    9.45
   4  -6  -4  234.00    8.69
   4  -6  -5   49.70    3.98
   4  -6  -5   44.96    3.84
   4  -6  -5   48.21    4.22
   4  -6  -5   48.98    7.17
  -4  -6   5   49.67    4.24
  -4  -6   6  104.31    6.02
   4  -6  -6  107.38    6.00
   4  -6  -6  102.90   10.77
   4   6   6  105.97    5.82
  -4  -6   6  112.93    6.54
   4  -6  -6   96.28    5.83
   4  -6  -6  107.49    6.05
  -4  -6   7  162.66    7.41
   4   6   7  153.44    7.24
   4  -6  -7  167.72    7.79
   4  -6  -7  163.85   13.96
  -4  -6   7  157.62    8.09
   4  -6  -7  171.26    7.95
   4  -6  -7  167.79    7.93
  -4  -6   8   60.30    4.20
   4  -6  -8   58.47    4.66
   4   6   8   54.75    4.17
   4  -6  -8   64.31    4.82
   4  -6  -8   66.90    4.93
  -4  -6   8   63.04    5.21
   4  -6  -8   56.60    8.65
  -4  -6   9   61.64    5.08
   4  -6  -9   58.85    4.59
   4  -6  -9   55.99    4.49
  -4  -6  10  230.39    9.80
   4  -6 -10  213.87    8.69
   4  -6 -10  212.43    8.83
  -4  -6  11  327.50   11.57
   4  -6 -11  291.65    9.83
   4  -6 -11  313.16   10.44
   4  -6 -12  141.25    5.89
   4  -6 -12  127.56    5.39
   4  -6 -13  112.47    4.64
   4  -7  13    4.56    0.95
   4  -7  13    5.72    0.95
   4  -7  12   83.09    4.24
   4  -7  12   88.08    4.18
   4  -7  12   97.20    4.29
   4   7 -12   97.53    4.01
   4   7 -11    2.30    1.27
   4  -7  11    1.94    1.59
   4  -7  11    1.74    1.57
   4   7 -10   53.41    3.57
   4  -7  10   50.70    3.99
   4  -7   9  468.43   14.46
   4  -7   9  421.72   13.44
  -4  -7  -9  426.05   13.22
   4   7  -9  478.10   13.41
   4   7  -8   26.07    2.83
  -4  -7  -8   34.90    4.03
   4  -7   8   27.28    3.44
   4  -7   8   29.72    3.60
   4  -7   7  368.29   12.47
  -4  -7  -7  369.97   12.62
   4   7  -7  387.26   12.06
  -4  -7  -7  344.37   23.26
   4  -7   7  413.50   13.93
   4  -7   7  407.90   13.71
   4  -7   6 1025.50   26.27
  -4  -7  -6 1024.37   26.03
   4  -7   6  956.59   26.20
   4   7  -6 1064.15   25.13
  -4  -7  -6  934.80   40.65
   4  -7   6 1056.08   27.22
   4  -7   6 1060.03   27.15
   4  -7   5 1061.13   26.58
   4  -7   5 1038.97   26.70
   4  -7   5 1024.81   26.08
  -4  -7  -5 1002.54   25.51
   4  -7   5 1059.60   24.79
  -4  -7  -5 1010.85   41.34
   4  -7   5  976.82   26.28
   4   7  -5 1015.26   24.37
  -4  -7  -5 1100.91   26.78
  -4  -7  -5  998.90   25.29
  -4  -7  -4  462.08   25.76
  -4  -7  -4  453.82   13.92
   4  -7   4  458.73   14.52
   4  -7   4  462.42   13.97
   4  -7   4  480.83   14.56
   4  -7   4  459.81   14.79
   4  -7   4  486.29   13.61
  -4  -7  -4  439.28   13.76
   4  -7   4  457.81   14.83
  -4  -7  -3  832.59   35.56
  -4  -7  -3  831.66   21.79
   4  -7   3  861.69   21.99
   4  -7   3  849.01   22.63
   4  -7   3  873.44   21.91
   4  -7   3  894.80   23.17
   4  -7   3  846.02   22.83
   4  -7   3  864.86   22.59
  -4  -7  -3  798.61   21.98
  -4  -7  -2  377.81   13.00
   4  -7   2  407.54   12.15
  -4  -7  -2  386.73   22.78
   4  -7   2  423.05   13.76
   4  -7   2  401.76   12.35
   4  -7   2  404.48   13.24
   4  -7   2  426.58   12.78
   4  -7   2  409.53   13.25
   4  -7   2  420.81   13.66
  -4  -7  -1   86.13    5.48
   4  -7   1   87.65    5.37
   4  -7   1   91.40    5.10
   4  -7   1   93.04    5.77
   4  -7   1   86.69    4.63
  -4  -7  -1   88.46   10.56
  -4  -7  -1   81.19    5.00
   4  -7   1   94.65    5.68
   4  -7   1   87.21    5.30
   4  -7   1   82.53    5.30
  -4  -7   0  273.94    9.83
  -4  -7   0  298.29   10.98
   4  -7   0  310.82   10.38
   4  -7   0  312.01   10.87
   4   7   0  282.35    9.68
   4  -7   0  278.62   16.88
  -4  -7   0  236.67   17.68
  -4  -7   0  280.99   10.25
   4  -7   0  303.32    9.67
   4  -7   0  320.37   10.85
   4  -7   0  302.07   10.16
   4  -7   0  310.65   11.13
   4  -7   0  295.73    9.46
   4  -7   0  311.59   10.80
   4  -7  -1   64.86    4.01
   4  -7  -1   64.83    3.94
  -4  -7   1   65.48    4.90
   4  -7  -1   67.63    4.70
  -4  -7   1   65.24    4.25
   4  -7  -1   70.79    4.59
   4  -7  -1   72.57    4.96
   4  -7  -1   65.38    4.36
   4   7   1   59.97    3.93
   4  -7  -1   70.32    4.51
   4  -7  -1   71.10    4.62
   4  -7  -1   86.37    5.43
   4  -7  -1   70.93    4.88
  -4  -7   1   61.72    4.39
   4  -7  -1   63.24    7.87
   4  -7  -2  369.02   12.30
  -4  -7   2  340.89   11.35
   4  -7  -2  370.58   12.44
   4  -7  -2  366.67   11.35
   4  -7  -2  371.06   11.85
   4   7   2  349.06   11.22
   4  -7  -2  383.52   12.14
   4  -7  -2  357.90   11.92
   4  -7  -2  374.15   12.68
   4  -7  -2  357.78   11.47
   4  -7  -2  394.78   12.83
  -4  -7   2  357.50   12.15
   4  -7  -2  350.83   19.53
   4  -7  -3  878.14   23.32
   4  -7  -3  886.84   22.34
   4  -7  -3  896.78   22.73
   4   7   3  840.12   21.52
   4  -7  -3  898.82   23.16
   4  -7  -3  882.03   33.77
   4  -7  -3  889.29   22.76
   4  -7  -3  861.57   21.94
  -4  -7   3  828.03   21.75
   4  -7  -3  852.51   22.08
  -4  -7   3  825.83   23.01
  -4  -7   4  474.13   15.17
   4  -7  -4  485.95   14.90
   4  -7  -4  506.56   15.43
   4  -7  -4  486.82   24.44
   4  -7  -4  502.65   15.03
  -4  -7   4  446.21   13.90
   4  -7  -4  494.66   14.68
   4  -7  -4  429.39   13.19
   4  -7  -4  485.68   15.38
   4  -7  -5 1026.27   38.77
   4  -7  -5 1025.15   26.10
   4  -7  -5 1038.94   25.71
  -4  -7   5  974.10   25.56
   4  -7  -6 1130.19   27.68
   4  -7  -6 1035.75   26.09
  -4  -7   6 1081.58   27.20
   4  -7  -6 1094.11   40.82
   4  -7  -7  421.50   13.32
   4  -7  -7  458.01   14.59
   4  -7  -7  440.28   14.44
  -4  -7   7  423.41   13.55
   4  -7  -7  458.81   14.46
   4  -7  -7  400.71   23.51
   4  -7  -8   38.09    3.81
   4  -7  -8   34.53    3.65
   4  -7  -8   37.68    3.80
   4  -7  -9  474.44   14.39
   4  -7  -9  491.72   15.24
   4  -7  -9  517.66   15.40
   4  -7 -10   49.28    3.64
   4  -7 -10   51.15    3.97
   4  -7 -10   55.31    3.99
   4  -7 -11    2.81    1.43
   4  -7 -11    4.31    1.33
   4  -7 -11    2.39    1.30
   4  -7 -12   67.08    3.57
  -4  -7  12   65.21    3.03
   4  -7 -13    4.42    1.04
   4   7  13    6.26    0.96
  -4  -8 -12   29.89    2.12
   4  -8  11  172.04    6.13
   4   8 -11  197.93    5.82
   4   8 -10   78.54    3.77
   4  -8  10   79.16    4.50
   4   8  -9   93.70    4.45
   4  -8   9   80.93    4.74
  -4  -8  -9   82.09    4.68
   4  -8   9   83.88    5.24
   4   8  -8   64.11    3.86
   4  -8   8   61.36    4.63
  -4  -8  -8   66.28    4.66
   4  -8   8   66.47    4.28
   4  -8   8   61.39    4.73
   4  -8   8   57.65    4.57
   4  -8   7   56.00    4.09
   4  -8   7   50.93    4.41
   4  -8   7   51.04    4.39
   4   8  -7   53.00    3.53
   4  -8   7   46.66    3.83
   4  -8   7   53.16    4.52
  -4  -8  -7   52.55    3.96
   4  -8   6   10.93    2.48
  -4  -8  -6   12.93    2.30
  -4  -8  -6    8.07    3.88
   4  -8   6   11.53    2.72
   4  -8   6   12.78    2.58
  -4  -8  -6   14.29    2.38
   4  -8   6   13.88    2.49
   4  -8   6    9.47    2.28
   4  -8   6   12.88    2.94
   4  -8   5  675.28   19.73
   4  -8   5  672.45   19.27
  -4  -8  -5  656.87   18.71
   4  -8   5  713.06   20.08
   4  -8   5  710.59   19.63
   4  -8   5  709.33   20.06
   4  -8   5  701.10   19.08
  -4  -8  -5  702.48   19.07
  -4  -8  -5  634.59   32.71
  -4  -8  -4  296.89   10.54
   4  -8   4  281.47   11.28
   4  -8   4  285.71   10.95
  -4  -8  -4  281.43   10.37
   4  -8   4  286.88   11.18
   4  -8   4  301.21   10.87
   4  -8   4  300.26   11.40
   4  -8   4  307.06   10.77
  -4  -8  -4  304.20   10.82
  -4  -8  -4  276.54   20.63
  -4  -8  -3  163.18    7.64
   4  -8   3  161.86    8.16
   4  -8   3  165.61    8.09
   4  -8   3  158.94    7.90
   4  -8   3  159.06    7.35
   4  -8   3  158.26    7.82
  -4  -8  -3  154.00    7.20
  -4  -8  -3  139.41   14.63
  -4  -8  -3  158.42    7.49
  -4  -8  -2  812.13   22.41
   4  -8   2  848.24   22.98
   4  -8   2  850.39   22.53
   4  -8   2  843.37   23.25
   4  -8   2  827.71   22.84
   4  -8   2  833.63   22.76
   4  -8   2  864.31   22.16
   4  -8   2  826.93   22.56
   4  -8   2  827.13   22.74
  -4  -8  -2  849.21   22.33
  -4  -8  -2  768.34   35.95
  -4  -8  -2  820.46   22.28
  -4  -8  -1  543.11   29.91
   4  -8   1  636.71   18.88
  -4  -8  -1  612.00   18.27
   4  -8   1  614.30   17.08
   4  -8   1  624.75   18.53
   4  -8   1  614.26   18.42
  -4  -8  -1  582.83   16.59
   4  -8   1  649.61   17.85
   4  -8   1  639.48   18.50
   4  -8   1  645.87   18.47
   4  -8   1  624.72   17.92
   4  -8   1  625.08   18.29
  -4  -8  -1  628.54   18.09
   4   8  -1  615.81   17.00
   4  -8   0  224.66    8.09
  -4  -8   0  209.97    9.13
   4  -8   0  227.06    8.59
  -4  -8   0  212.24    8.72
  -4  -8   0  216.30    9.50
   4  -8   0  244.30    9.88
   4   8   0  225.51    8.54
   4  -8   0  234.64    9.55
   4  -8   0  244.74    9.38
   4  -8   0  238.88    9.86
   4  -8   0  232.00    9.16
   4  -8   0  231.46    8.91
  -4  -8   0  216.46    8.76
   4  -8  -1  582.03   16.16
   4  -8  -1  583.78   17.69
   4  -8  -1  609.41   16.89
   4  -8  -1  573.39   16.65
   4  -8  -1  559.70   26.99
  -4  -8   1  560.58   16.77
  -4  -8   1  566.74   17.31
   4  -8  -1  585.72   16.06
  -4  -8   1  600.93   17.84
   4  -8  -1  592.54   17.60
  -4  -8   1  562.17   16.56
  -4  -8   1  538.18   16.54
   4  -8  -1  588.42   17.18
   4  -8  -1  602.72   16.77
   4  -8  -1  617.42   17.82
   4   8   1  577.20   16.05
   4  -8  -2  970.79   24.71
  -4  -8   2  888.31   23.14
   4   8   2  889.88   22.49
   4  -8  -2  903.91   23.56
   4  -8  -2  932.00   22.92
   4  -8  -2  915.36   22.81
   4  -8  -2  881.82   23.02
   4  -8  -2  871.21   24.27
   4  -8  -2  960.46   23.79
  -4  -8   2  850.81   23.55
   4  -8  -2  920.22   23.04
   4  -8  -2  877.78   35.37
  -4  -8   3  176.41    8.53
   4  -8  -3  165.49   14.21
   4  -8  -3  173.16    7.54
   4  -8  -3  185.48    8.23
   4  -8  -3  171.17    8.45
   4  -8  -3  184.17    8.03
   4  -8  -3  188.19    8.47
  -4  -8   3  170.04    7.67
   4  -8  -3  194.20    8.77
   4  -8  -3  189.66    7.98
  -4  -8   4  391.60   13.44
   4  -8  -4  375.00   12.64
   4  -8  -4  382.58   22.38
   4  -8  -4  390.72   13.63
   4  -8  -4  397.85   13.18
   4  -8  -4  342.84   11.72
   4  -8  -4  393.16   13.56
   4  -8  -4  422.08   13.54
  -4  -8   4  370.25   12.37
  -4  -8   5  598.01   17.43
   4  -8  -5  662.79   18.59
   4  -8  -5  564.88   16.50
   4  -8  -5  609.58   18.69
   4  -8  -5  640.78   18.17
   4  -8  -5  655.79   19.04
   4  -8  -5  671.07   18.73
   4  -8  -5  594.71   29.24
  -4  -8   5  629.62   18.38
  -4  -8   6   15.87    2.54
  -4  -8   6   15.57    2.36
   4  -8  -6   17.06    4.79
  -4  -8   6   18.01    2.83
   4  -8  -6   18.72    2.92
   4  -8  -6   22.21    3.05
   4  -8  -7  102.17    6.00
  -4  -8   7   89.25    5.32
  -4  -8   7  100.56    5.51
   4  -8  -7   99.89    5.88
   4  -8  -7   93.80    6.04
  -4  -8   8   62.02    4.26
   4  -8  -8   62.12    4.63
   4  -8  -8   68.02    4.68
   4  -8  -8   64.88    4.68
   4  -8  -8   55.99    4.71
   4  -8  -9   92.10    5.34
   4  -8  -9   79.51    5.25
   4  -8  -9   99.76    5.42
  -4  -8   9   87.37    4.73
   4  -8 -10   50.20    3.89
   4  -8 -10   56.21    3.83
   4  -8 -10   58.17    3.84
  -4  -8  10   50.42    3.31
   4  -8 -11  159.24    5.67
   4  -8 -11  171.44    6.21
   4  -8 -11  173.74    6.49
   4   8  11  167.88    6.12
   4  -8 -12   32.08    2.26
   4  -8 -12   31.33    2.04
   4   8  12   36.35    2.16
   4   9 -11   11.18    1.27
   4  -9  11   15.13    1.48
   4  -9  10   94.66    4.25
   4  -9  10  113.58    4.66
   4  -9   9   66.44    4.02
   4  -9   9   58.48    3.51
  -4  -9  -9   58.84    3.52
   4  -9   8   29.49    3.06
   4  -9   8   30.94    3.15
   4  -9   8   31.11    3.13
  -4  -9  -8   28.69    2.91
   4  -9   8   32.84    3.19
   4  -9   7   72.14    4.86
   4  -9   7   76.19    5.04
  -4  -9  -7   62.12    4.03
   4  -9   7   77.57    4.99
   4  -9   7   83.42    5.19
  -4  -9  -7   84.68    5.29
   4  -9   6    6.60    2.22
  -4  -9  -6    9.15    1.91
   4  -9   6    7.21    2.21
   4  -9   6    5.68    1.94
   4  -9   6    4.27    2.02
  -4  -9  -6    6.84    1.92
   4  -9   6    6.64    2.58
   4  -9   5   91.44    5.78
   4  -9   5   84.94    5.67
   4  -9   5   92.82    5.38
  -4  -9  -5   83.62    5.01
   4  -9   5   91.07    5.87
   4  -9   5   93.19    6.00
  -4  -9  -5   96.11    5.49
  -4  -9  -4   14.35    2.44
   4  -9   4   17.87    3.10
   4  -9   4   19.01    2.78
  -4  -9  -4   19.28    2.63
  -4  -9  -4   17.24    2.97
   4  -9   4   12.46    2.80
   4  -9   4   18.46    3.33
  -4  -9  -4   19.28    2.77
   4  -9   3  129.20    7.13
   4  -9   3  132.40    6.73
   4  -9   3  133.54    7.26
   4   9  -3  144.26    6.64
  -4  -9  -3  107.98   13.24
  -4  -9  -3  133.35    6.93
  -4  -9  -3  131.09    6.73
  -4  -9  -3  129.65    6.87
  -4  -9  -3  121.37    6.31
  -4  -9  -2  655.65   34.80
   4  -9   2  761.87   21.61
   4  -9   2  807.51   21.22
   4  -9   2  796.27   22.07
   4   9  -2  815.12   20.57
  -4  -9  -2  827.63   21.63
   4  -9   2  798.52   22.08
  -4  -9  -2  765.36   21.38
  -4  -9  -2  752.08   21.29
   4  -9   2  796.75   21.54
   4  -9   2  770.06   21.80
  -4  -9  -2  714.99   20.29
   4  -9   1   56.95    4.75
   4   9  -1   60.51    4.19
  -4  -9  -1   58.67    4.74
   4  -9   1   60.28    4.29
  -4  -9  -1   64.24    5.02
   4  -9   1   59.55    4.94
  -4  -9  -1   56.40    4.06
  -4  -9  -1   67.57    5.12
   4  -9   1   60.16    4.94
   4  -9   1   64.59    4.94
   4  -9   0  432.20   14.68
   4  -9   0  472.98   15.26
   4   9   0  429.44   13.25
  -4  -9   0  454.80   14.85
   4  -9   0  457.43   13.85
  -4  -9   0  449.51   14.89
  -4  -9   0  435.28   13.80
  -4  -9   0  434.00   13.61
   4  -9   0  436.78   12.72
   4  -9   0  471.16   14.41
   4  -9   0  463.49   14.83
  -4  -9   1   65.72    5.19
  -4  -9   1   62.67    4.79
   4  -9  -1   59.00    4.00
  -4  -9   1   60.45    4.73
   4  -9  -1   57.46    4.85
   4  -9  -1   61.79    5.03
   4   9   1   56.10    3.96
   4  -9  -1   55.98    4.78
   4  -9  -1   67.64    4.65
   4  -9  -1   60.75    4.32
  -4  -9   1   53.55    4.62
   4  -9  -1   56.93    4.71
   4  -9  -1   66.10    4.72
   4  -9  -2  811.52   21.75
  -4  -9   2  732.31   20.50
  -4  -9   2  734.22   20.21
   4  -9  -2  748.40   20.71
   4  -9  -2  755.05   19.87
   4  -9  -2  683.20   31.71
   4  -9  -2  699.66   20.96
   4  -9  -2  764.28   20.44
  -4  -9   2  721.70   20.52
  -4  -9   2  738.86   21.20
   4  -9  -2  770.87   19.85
   4  -9  -3   95.20    6.19
  -4  -9   3   89.25    5.40
   4  -9  -3   98.00    6.05
   4  -9  -3   92.45   10.84
   4  -9  -3   92.67    5.42
   4  -9  -3   83.27    5.02
   4  -9  -3   87.00    5.88
   4  -9  -3   90.74    5.54
  -4  -9   3   89.88    5.91
  -4  -9   3   88.74    5.81
  -4  -9   4    9.75    2.94
   4  -9  -4   14.08    2.23
  -4  -9   4   11.55    2.78
   4  -9  -4    9.82    2.49
   4  -9  -4   11.42    2.51
   4  -9  -4   15.84    2.68
   4  -9  -4   12.05    2.32
  -4  -9   4   11.01    2.39
   4  -9  -4   13.07    2.92
  -4  -9   4    9.23    2.84
  -4  -9   5   99.92    5.44
   4  -9  -5   96.30    5.65
   4  -9  -5   94.99    5.71
   4  -9  -5   79.38    5.56
  -4  -9   5   89.16    5.29
  -4  -9   5   84.18    5.55
   4  -9  -5   93.42    5.79
   4  -9  -6    2.00    1.63
   4  -9  -6    2.36    1.74
  -4  -9   6    4.13    1.89
   4  -9  -6    2.04    1.77
  -4  -9   6    1.79    1.69
   4  -9  -6    1.26    1.61
  -4  -9   7   71.92    4.95
   4  -9  -7   66.22    4.55
  -4  -9   7   61.64    4.14
   4  -9  -7   64.49    4.56
   4  -9  -7   59.67    4.54
   4  -9  -8   35.12    3.24
   4  -9  -8   31.93    3.20
  -4  -9   8   34.26    2.96
   4  -9  -8   41.47    3.49
  -4  -9   9   64.25    4.03
   4  -9  -9   48.87    3.64
   4  -9  -9   57.62    3.82
  -4  -9   9   49.57    3.19
   4  -9  -9   61.55    3.82
  -4  -9  10  119.55    5.13
  -4  -9  10  122.62    4.75
   4  -9 -10  101.18    4.67
   4  -9 -10   92.40    4.53
   4  -9 -10  104.70    4.55
   4   9  11   14.28    1.39
   4  -9 -11   13.73    1.44
   4 -10   9   90.51    3.81
   4  10  -9   92.77    3.64
   4 -10   8  121.47    5.30
  -4 -10  -8  120.74    5.17
   4  10  -8  128.64    4.96
   4 -10   8  132.38    5.40
   4 -10   7   38.53    3.22
   4 -10   7   37.73    3.22
  -4 -10  -7   35.71    3.18
   4 -10   7   33.26    3.12
   4 -10   7   35.22    3.13
   4  10  -7   38.96    2.85
   4 -10   6  282.16    9.77
   4 -10   6  278.74    9.92
   4 -10   6  271.01    9.65
   4 -10   6  274.20    9.78
  -4 -10  -6  302.68   10.44
   4  10  -6  305.05    9.34
  -4 -10  -5   64.95    4.11
   4 -10   5   65.29    4.54
   4 -10   5   59.84    4.44
   4 -10   5   64.53    4.64
   4 -10   5   59.14    4.50
  -4 -10  -5   52.71    3.59
  -4 -10  -5   52.67    3.91
   4  10  -5   63.80    3.97
  -4 -10  -4  180.83    7.60
   4 -10   4  188.65    7.48
   4 -10   4  178.89    8.01
  -4 -10  -4  139.24    6.48
   4 -10   4  180.31    7.99
  -4 -10  -4  170.62    7.81
   4  10  -4  176.67    7.01
  -4 -10  -4  148.16    7.08
  -4 -10  -3  220.46    9.10
   4 -10   3  243.56    9.78
  -4 -10  -3  251.95    9.59
  -4 -10  -3  245.20    9.17
   4 -10   3  237.19    9.62
  -4 -10  -3  248.57    9.44
   4  10  -3  245.51    8.61
   4 -10   2   30.48    3.64
  -4 -10  -2   28.16    2.98
   4 -10   2   35.01    3.83
   4  10  -2   28.94    2.85
  -4 -10  -2   29.72    3.62
  -4 -10  -2   30.52    3.40
   4 -10   2   37.58    3.92
  -4 -10  -2   36.03    3.76
  -4 -10  -2   30.43    3.35
  -4 -10  -1  337.20   12.22
   4 -10   1  367.02   12.65
   4 -10   1  347.05   12.27
   4 -10   1  373.84   12.21
  -4 -10  -1  313.62   10.98
  -4 -10  -1  320.71   10.44
  -4 -10  -1  370.38   12.58
  -4 -10  -1  357.48   12.28
   4  10  -1  330.83   10.67
  -4 -10  -1  399.54   12.71
   4 -10   0   23.62    3.17
   4 -10   0   28.10    3.48
   4 -10   0   32.18    3.57
  -4 -10   0   28.42    3.04
   4 -10   0   30.67    3.60
  -4 -10   0   33.02    3.75
   4 -10   0   28.90    3.61
  -4 -10   0   32.31    3.78
  -4 -10   0   37.29    4.07
  -4 -10   0   26.79    3.34
   4 -10   0   29.29    3.06
  -4 -10   1  352.84   11.96
  -4 -10   1  388.12   13.04
   4 -10  -1  390.55   12.92
   4 -10  -1  326.08   12.25
   4 -10  -1  360.67   11.86
   4 -10  -1  414.91   13.40
  -4 -10   1  370.98   11.96
  -4 -10   2   28.93    3.48
  -4 -10   2   28.56    3.52
   4 -10  -2   29.47    3.39
  -4 -10   2   29.42    3.42
   4 -10  -2   31.15    3.68
  -4 -10   2   26.19    3.46
   4 -10  -2   28.81    2.82
   4 -10  -2   23.95    3.19
   4 -10  -2   27.81    2.91
  -4 -10   3  240.29    9.54
   4 -10  -3  244.86    9.22
   4 -10  -3  210.48    9.18
   4 -10  -3  267.66    9.90
   4 -10  -3  269.81   10.30
  -4 -10   3  239.35    9.38
  -4 -10   3  246.53    9.53
   4 -10  -3  237.34    8.84
   4 -10  -3  249.28    8.97
  -4 -10   4  219.35    8.42
   4 -10  -4  216.00    8.48
   4 -10  -4  223.73    8.86
  -4 -10   4  224.23    8.82
  -4 -10   4  194.97    8.44
   4 -10  -4  207.65    8.17
  -4 -10   4  218.75    8.85
  -4 -10   4  214.45    8.77
   4 -10  -4  205.58    7.93
  -4 -10   5   71.22    4.47
  -4 -10   5   83.48    5.19
   4 -10  -5   81.92    4.84
   4 -10  -5   87.71    5.16
  -4 -10   5   85.03    5.04
  -4 -10   5   83.93    5.33
  -4 -10   5   68.21    4.45
   4 -10  -5   69.82    4.78
   4 -10  -5   85.84    5.01
   4 -10  -6  243.73    8.82
  -4 -10   6  252.08    8.64
  -4 -10   6  251.94    9.24
  -4 -10   6  248.43    9.03
   4 -10  -6  247.25    8.86
   4 -10  -6  214.60    8.57
   4 -10  -6  243.19    8.76
  -4 -10   6  222.46    8.15
  -4 -10   7   20.73    2.96
  -4 -10   7   24.17    2.90
   4 -10  -7   19.87    2.43
  -4 -10   7   20.63    2.26
   4 -10  -7   26.62    2.67
   4 -10  -8  122.89    5.26
   4 -10  -8  115.42    5.11
  -4 -10   8  128.73    5.55
  -4 -10   9  125.24    4.99
  -4 -10   9  131.87    4.79
  -4 -10  10   74.89    3.09
  -4 -11  -8   57.32    2.68
   4 -11   8   79.75    3.10
  -4 -11  -7  229.17    6.95
   4 -11   7  232.83    6.91
   4 -11   6   17.31    2.20
  -4 -11  -6   20.03    2.30
   4 -11   6   15.61    2.14
   4  11  -6   15.57    1.56
   4  11  -5   57.30    3.06
  -4 -11  -5   61.24    3.42
   4 -11   5   70.45    4.19
  -4 -11  -5   69.94    4.26
   4 -11   5   69.27    4.13
  -4 -11  -4   83.96    4.70
   4  11  -4   93.05    4.10
  -4 -11  -4  119.86    5.24
   4 -11   4  116.20    5.61
   4 -11   3  157.85    6.57
  -4 -11  -3  145.18    6.80
   4 -11   3  157.28    6.89
  -4 -11  -3  161.42    6.68
   4 -11   2   18.95    2.82
   4 -11   2   18.26    2.72
  -4 -11  -2   11.94    1.88
  -4 -11  -2   16.69    2.69
  -4 -11  -2   18.28    2.73
   4 -11   2   16.00    2.49
  -4 -11  -2   14.31    2.19
  -4 -11  -2   15.74    2.47
  -4 -11  -1  200.50    8.00
  -4 -11  -1  194.96    7.78
   4 -11   1  183.58    7.80
  -4 -11  -1  200.84    7.91
   4 -11   1  192.16    7.76
  -4 -11  -1  185.35    8.13
  -4 -11   0  231.94    8.73
  -4 -11   0  221.03    8.57
   4 -11   0  215.47    8.52
   4 -11   0  227.66    8.43
  -4 -11   0  238.07    8.73
  -4 -11   0  208.12    8.84
   4 -11   0  229.93    8.69
  -4 -11   0  193.75    7.11
  -4 -11   1  191.09    7.91
  -4 -11   1  202.96    7.95
  -4 -11   1  170.45    7.84
  -4 -11   1  184.10    6.90
   4 -11  -1  192.29    7.89
   4 -11  -1  192.39    7.65
   4 -11  -2   12.84    2.41
  -4 -11   2   11.59    2.16
  -4 -11   2   14.02    2.47
   4 -11  -2   12.05    2.28
  -4 -11   2   11.84    2.35
  -4 -11   2   13.89    2.39
  -4 -11   2   11.42    2.52
   4 -11  -3  149.74    6.73
  -4 -11   3  139.69    6.11
  -4 -11   3  148.36    6.39
  -4 -11   3  125.18    6.31
   4 -11  -3  146.99    6.42
  -4 -11   3  137.36    6.16
   4 -11  -4  101.51    5.13
  -4 -11   4  111.16    5.23
  -4 -11   4  109.47    5.38
  -4 -11   4  105.70    5.25
   4 -11  -5   55.20    3.40
  -4 -11   5   63.37    3.84
  -4 -11   5   57.12    3.81
  -4 -11   5   58.58    3.68
   4 -11  -6   15.40    1.86
  -4 -11   6   19.23    2.25
  -4 -11   6   17.25    2.28
  -4 -11   7  262.88    7.84
  -4 -11   7  277.22    7.84
  -4 -11   8   92.73    3.65
  -4 -12  -6   89.49    3.42
   4 -12   5   58.62    3.01
  -4 -12  -4   88.86    3.54
  -4 -12  -4   86.29    3.98
   4 -12   3  420.21   11.13
  -4 -12  -3  398.19   11.30
  -4 -12  -2   53.77    3.54
  -4 -12  -2   53.36    3.24
   4 -12   2   60.07    3.43
  -4 -12  -2   65.31    3.64
  -4 -12  -1  189.76    6.81
  -4 -12  -1  195.97    6.89
   4 -12   1  193.36    6.73
  -4 -12   0  216.06    7.35
  -4 -12   0  212.10    7.30
   4 -12   0  209.20    7.20
   4 -12  -1  179.96    6.54
  -4 -12   1  184.61    6.62
  -4 -12   2   52.18    3.50
  -4 -12   2   68.67    3.69
  -4 -12   3  407.34   10.60
  -4 -12   3  431.51   10.98
  -4 -12   4   85.48    3.64
  -4 -12   5   61.47    2.87
  -4 -12   5   59.05    2.97
  -4 -12   6  143.80    4.35
  -4 -13  -1   33.52    1.93
  -4 -13   0    5.42    0.98
  -4 -13   1   38.12    2.03
   5   0   0    5.98    2.77
   5   0   0   15.86    1.69
   5   0  -1   75.89    7.27
   5   0   1   69.81    3.47
   5   0  -1   71.03    3.61
   5   0  -2 1716.32   48.15
   5   0   2 1814.24   38.51
   5   0   3 2372.18   56.81
   5   0  -3 1981.35   54.93
   5   0  -4  288.43   11.15
  -5   0   4  306.66   19.16
   5   0  -4  301.93   15.40
   5   0  -5    4.12    1.87
  -5   0   5    4.85    4.19
   5   0   5    3.76    2.14
   5   0  -5    4.43    2.35
   5   0   6  144.88    9.87
   5   0  -6  135.23    9.63
   5   0  -6  160.49    6.55
  -5   0   6  154.85   15.02
   5   0  -6  151.18    9.91
  -5   0  -6  146.75   10.20
   5   0   6  163.67    7.19
   5   0  -6  132.35    5.65
  -5   0   7  516.90   14.62
   5   0  -7  488.71   13.71
  -5   0   7  508.14   14.29
  -5   0   7  503.14   27.98
   5   0  -7  516.57   21.82
  -5   0  -7  482.81   21.75
   5   0  -8   11.75    1.95
  -5   0   8   13.30    2.12
   5   0  -8   11.16    3.75
  -5   0   8   10.77    5.39
  -5   0   8   15.11    2.33
  -5   0   9 2884.60   61.45
   5   0   9 2890.41   60.74
  -5   0   9 2861.92   61.68
  -5   0   9 2910.92   84.39
   5   0  -9 2747.04   59.92
   5   0  -9 2693.18   75.19
  -5   0  10   34.13    8.07
  -5   0  10   34.37    3.65
   5   0  10   33.11    3.01
   5   0 -10   34.29    3.18
  -5   0 -10   36.95    4.92
   5   0  10   32.85    3.26
  -5   0  10   37.26    3.73
  -5   0 -11  493.87   17.38
   5   0  11  533.80   15.10
  -5   0  11  525.75   15.25
  -5   0  11  524.81   29.13
   5   0  11  468.39   14.30
   5   0 -11  520.37   14.57
  -5   0  11  538.81   16.12
  -5   0  12  233.82    8.80
   5   0 -12  241.64    8.38
  -5   0 -12  237.62   10.02
  -5   0 -12  258.14   10.40
   5   0 -12  247.91    8.96
  -5   0  12  259.90    9.70
   5   0 -13  131.76    5.56
  -5   0  13  126.13    6.15
  -5   0  13  131.91    6.12
  -5   0 -13  132.09    6.09
  -5   0 -13  139.74    6.91
  -5   0 -13  146.00    6.84
  -5   0  14  441.28   12.61
  -5   0 -14  503.86   13.24
  -5   0 -14  515.58   13.44
  -5   0  14  443.60   12.23
  -5   0 -15    0.72    0.73
  -5  -1 -15   18.89    1.51
  -5   1  14  110.62    4.94
  -5   1  14  109.66    4.42
   5  -1  14  105.49    4.53
  -5  -1 -13   30.99    3.22
  -5   1  13   33.06    2.89
  -5   1  13   26.73    2.91
   5   1 -12  155.16    6.40
  -5   1  12  149.44    6.69
   5   1 -12  159.87    6.70
  -5  -1 -12  161.80    8.22
  -5   1  12  163.59    7.25
  -5   1  11   67.40    4.74
  -5   1  11   65.84    4.47
  -5  -1 -11   65.24    5.96
  -5   1  11   62.82    4.51
   5   1 -11   65.11    4.28
   5   1 -11   61.96    4.13
  -5  -1 -10  216.19   11.64
   5  -1  10  235.84    8.76
  -5   1  10  234.23    9.36
  -5   1  10  241.17    9.52
   5   1 -10  226.05    8.79
   5  -1  10  219.96    8.86
  -5   1  10  237.84   19.64
   5  -1  10  241.46    8.61
   5   1  -9  593.72   16.80
   5  -1   9  611.39   16.73
  -5   1   9  625.33   17.60
   5   1  -9  609.36   27.94
  -5   1   9  635.33   17.65
  -5   1   9  630.49   32.83
   5   1  -8   81.14    9.05
  -5   1   8   83.83   11.96
  -5   1   8   75.33    4.67
   5   1  -8   79.65    4.59
  -5  -1  -7  507.96   21.98
  -5   1   7  501.78   27.88
   5  -1   7  525.97   15.58
   5   1  -7  459.22   13.51
   5  -1   6  321.72   10.95
   5   1  -6  297.45   15.05
  -5   1   6  303.21   21.04
  -5  -1  -6  322.47   15.64
   5   1  -6  301.40    9.55
  -5   1   5 1966.41   61.98
   5  -1   5 2083.56   53.71
   5  -1   5 2061.58   42.52
  -5   1   4  626.82   28.74
   5  -1   4  657.22   24.27
   5   1  -4  599.13   23.59
   5  -1   3 3533.50   80.21
   5   1  -3 3144.60   78.74
   5  -1   2  993.95   22.76
   5   1  -2  984.83   31.76
   5   1  -1   70.22    3.57
   5  -1   1   71.37    3.50
   5   1  -1   63.54    6.66
   5   1   0  507.98   13.00
   5  -1   0  521.48   13.14
   5   1   0  512.96   20.38
   5  -1   0  531.44   20.96
   5  -1  -1   87.50    4.04
   5   1   1   81.40    3.76
   5  -1  -1   90.86    7.94
   5   1   2  759.33   18.00
   5  -1  -2  734.06   26.43
   5   1   2  804.95   26.81
   5  -1  -3 2984.60   76.57
   5   1   3 3515.52   78.25
  -5  -1   4  555.97   26.65
   5  -1  -4  509.95   16.39
   5  -1  -4  521.43   21.42
  -5  -1   5 1621.73   54.17
   5  -1  -5 1615.63   45.61
   5  -1  -5 1650.91   35.61
   5  -1  -5 1668.39   42.23
   5  -1  -6  328.27   10.62
   5   1   6  336.79   11.40
  -5  -1   6  327.11   21.66
   5  -1  -6  325.64   15.34
   5   1   6  346.81   16.02
   5   1   7  444.10   14.01
   5  -1  -7  427.02   12.89
  -5  -1   7  443.72   12.94
  -5  -1   7  447.41   25.98
   5  -1  -7  413.47   19.20
   5  -1  -7  389.60   11.69
   5   1   8   96.83    5.98
   5  -1  -8   82.13    4.98
  -5  -1   8   85.38   11.64
  -5  -1   8   96.68    5.41
   5  -1  -8   86.19    8.94
   5  -1  -8   79.55    4.39
  -5  -1   9  689.37   33.93
  -5  -1   9  686.73   18.92
   5  -1  -9  649.74   28.15
   5  -1  -9  622.63   16.92
  -5  -1  10  291.57   10.85
  -5  -1  10  287.89   21.21
   5  -1 -10  246.73    8.82
  -5   1 -10  230.19   11.45
   5   1  10  274.80   10.03
   5   1  11   87.07    5.21
  -5   1 -11   84.47    6.28
   5  -1 -11   80.02    4.50
  -5  -1  11   98.57    5.92
  -5  -1  11   86.40    5.14
   5   1  12  160.31    6.75
  -5  -1  12  141.65    6.47
  -5   1 -12  137.80    6.98
  -5   1 -12  165.69    7.87
  -5  -1  12  155.34    7.38
   5  -1 -13   18.88    2.26
  -5  -1  13   17.98    2.53
  -5   1 -13   20.30    2.80
  -5   1 -13   19.48    2.60
  -5  -1  13   16.88    2.48
   5  -1 -14  136.36    5.07
  -5  -1  14  134.69    5.63
  -5  -1  14  137.48    5.59
  -5   1 -14  156.12    5.99
  -5   1 -14  152.55    6.03
  -5   1 -15   15.76    1.40
   5  -2  14    1.63    1.08
  -5  -2 -14    1.75    1.06
  -5  -2 -14    3.20    1.26
  -5   2  13   93.37    5.00
   5   2 -13  100.56    4.80
  -5  -2 -13  110.52    5.80
  -5  -2 -13  108.70    5.80
  -5  -2 -13  108.55    5.62
  -5   2  13   89.01    4.51
  -5  -2 -12  565.99   16.69
   5   2 -12  544.47   14.85
  -5  -2 -12  551.84   17.21
  -5   2  12  482.28   14.39
  -5   2  12  506.99   14.78
  -5   2  11  157.66    7.19
   5   2 -11  161.37    7.07
  -5  -2 -11  157.65    9.24
  -5   2  11  136.75    6.57
   5   2 -10   24.28    2.86
  -5  -2 -10   33.18    5.14
  -5   2  10   26.85    2.87
   5  -2  10   24.97    2.78
   5  -2  10   25.00    2.61
  -5   2  10   23.52    7.03
  -5   2  10   27.54    3.10
   5   2  -9   74.12    4.75
  -5  -2  -9   63.07    6.76
  -5   2   9   79.49    4.89
   5  -2   9   77.42    4.49
   5  -2   9   75.36    4.92
   5   2  -8  416.88   12.93
   5  -2   8  435.44   13.68
   5  -2   7  653.95   18.07
  -5   2   7  619.95   31.67
   5  -2   6  191.53    6.51
   5   2  -6  170.73   11.52
  -5   2   6  180.79   16.06
  -5  -2  -6  187.04   12.03
   5  -2   6  180.18    7.35
   5  -2   5  452.71   11.96
   5   2  -5  405.04   19.20
  -5  -2  -5  419.67   17.64
  -5   2   5  423.11   24.59
  -5   2   4  307.77   19.65
   5  -2   4  317.49    9.35
   5   2  -4  278.80   15.35
   5  -2   4  330.75   16.58
   5  -2   3  525.82   13.48
   5  -2   3  540.45   21.97
   5  -2   2 1747.91   37.20
   5   2  -2 1622.96   46.48
   5   2  -1  330.29    9.64
   5  -2   1  348.75    9.61
   5   2   0 4329.56   88.17
   5  -2   0 4421.27   88.32
   5  -2   0 4575.67  101.43
   5   2   1  382.58   10.45
   5  -2  -1  387.73   10.73
   5  -2  -1  407.38   18.33
   5   2   2 1939.08   40.87
   5   2   2 1965.26   51.18
   5  -2  -2 1883.49   51.86
   5  -2  -3  539.24   15.83
   5  -2  -3  551.76   14.18
   5   2   3  590.73   22.17
   5  -2  -3  570.92   22.68
   5  -2  -4  300.82   12.15
   5  -2  -4  311.60    9.19
   5   2   4  336.92   16.20
   5  -2  -4  299.57   15.75
  -5  -2   4  298.62   19.31
   5  -2  -5  463.86   17.73
   5  -2  -5  465.42   13.41
   5  -2  -5  475.32   12.53
   5   2   5  523.16   21.06
  -5  -2   5  490.50   26.06
   5   2   6  243.33    9.33
  -5  -2   6  235.57    8.56
   5  -2  -6  237.83    8.71
  -5  -2   6  236.13   18.25
   5  -2  -6  231.46   12.98
   5  -2  -6  245.97    8.26
   5   2   6  241.50   13.33
   5  -2  -7  529.48   14.60
   5  -2  -7  562.24   15.63
  -5  -2   7  557.05   15.62
  -5  -2   7  579.37   29.62
   5  -2  -7  549.39   22.74
   5   2   7  573.77   16.54
   5   2   8  475.92   15.09
   5  -2  -8  464.46   14.00
  -5  -2   8  462.87   14.29
  -5  -2   8  457.98   26.65
   5  -2  -8  461.54   22.06
   5  -2  -8  421.86   12.31
   5   2   9  117.96    6.80
   5  -2  -9  118.84    6.05
  -5  -2   9  114.69    6.41
  -5  -2   9  133.40   14.17
   5  -2  -9  110.97   10.81
   5  -2  -9   98.78    4.90
  -5  -2  10    9.84    5.07
  -5   2 -10    9.09    2.73
  -5  -2  10    9.94    2.36
  -5  -2  10    8.96    1.95
  -5   2 -11  121.43    7.00
   5   2  11  147.53    6.91
  -5   2 -11  143.74    7.60
  -5  -2  11  163.72    7.84
  -5  -2  11  129.31    6.41
   5   2  12  539.05   15.29
  -5   2 -12  545.25   16.40
  -5  -2  12  553.46   16.42
   5  -2 -13   77.96    4.45
  -5  -2  13   77.83    4.75
  -5   2 -13   80.47    4.90
  -5   2 -13   85.09    4.78
  -5  -2  13   70.86    4.33
  -5  -2  14    2.03    1.18
  -5   2 -14    2.52    1.10
   5  -2 -14    1.60    0.86
   5   3 -14   70.78    3.16
   5  -3  14   58.58    3.06
   5  -3  13   19.00    2.41
   5   3 -13   20.01    2.25
  -5  -3 -13   24.89    2.60
  -5  -3 -13   23.93    2.59
  -5   3  13   14.92    2.07
   5   3 -12  145.06    6.34
  -5  -3 -12  155.04    7.44
  -5  -3 -12  169.83    8.26
  -5  -3 -12  151.99    7.25
  -5   3  12  122.66    5.74
  -5   3  12  132.33    6.38
  -5   3  12  123.08    5.67
  -5   3  11  228.13    8.76
  -5  -3 -11  258.09   11.72
   5   3 -11  248.22    9.23
   5  -3  10   74.76    4.69
  -5   3  10   98.04   12.26
  -5   3  10   83.79    5.01
  -5  -3 -10  102.34    7.88
   5  -3   9  193.44    8.29
  -5  -3  -9  223.93   11.97
  -5   3   9  236.51   18.91
  -5   3   8  369.72   23.79
   5  -3   8  353.60   12.06
   5  -3   7 1402.97   33.63
   5   3  -7 1481.94   33.50
   5  -3   7 1484.96   34.46
   5   3  -6 1398.23   31.92
  -5  -3  -6 1439.07   42.99
   5  -3   6 1373.84   32.66
   5   3  -6 1358.27   42.24
   5  -3   6 1438.07   33.17
   5   3  -5 4158.12   86.85
   5  -3   5 4227.31   88.18
   5  -3   5 4240.10   88.06
  -5  -3  -5 4337.84   97.88
   5  -3   5 4488.93   86.96
   5   3  -5 4031.27   99.08
  -5   3   5 4326.89  109.57
  -5  -3  -4  980.20   30.60
   5  -3   4 1079.91   24.29
   5   3  -4  950.88   33.27
  -5   3   4 1042.97   39.73
   5  -3   3  331.14    9.70
   5  -3   3  338.94   10.09
  -5   3   3  337.86   19.89
   5  -3   2  232.36    7.65
   5  -3   2  211.72    7.10
   5  -3   1  143.35    5.70
   5  -3   1  139.27    5.32
   5  -3   0   11.51    1.73
   5   3   0   17.10    1.75
   5  -3   0   14.11    1.66
   5  -3  -1  126.76    6.03
   5  -3  -1  140.39    5.57
   5   3   1  129.79    5.05
   5  -3  -2  223.29    9.21
   5   3   2  241.92    7.54
   5  -3  -2  240.20    7.90
   5  -3  -3  296.97   11.81
   5   3   3  292.65    8.85
  -5  -3   3  295.79   18.29
   5  -3  -3  287.95    9.03
   5  -3  -4  984.78   22.98
   5   3   4  991.84   32.48
   5  -3  -4  991.41   28.42
  -5  -3   4  981.83   37.73
   5   3   5 4226.47   86.32
  -5  -3   5 4143.27   86.35
   5  -3  -5 4267.01   86.54
   5  -3  -5 4115.97   85.95
   5  -3  -5 4223.07   85.19
   5   3   5 4371.40   98.10
   5  -3  -5 4215.19   94.29
  -5  -3   5 4191.13  106.81
  -5  -3   6 1380.96   32.55
   5   3   6 1374.31   32.20
   5  -3  -6 1427.86   32.51
  -5  -3   6 1410.34   49.36
   5   3   6 1457.66   41.72
   5  -3  -6 1365.75   31.93
   5  -3  -6 1439.87   41.12
   5   3   7 1360.11   32.41
   5  -3  -7 1348.35   31.57
   5  -3  -7 1293.31   30.83
  -5  -3   7 1290.40   31.64
   5  -3  -7 1322.56   41.27
   5   3   8  416.21   14.04
   5  -3  -8  434.58   13.53
   5  -3  -8  404.57   12.72
  -5  -3   8  415.28   13.74
  -5  -3   8  411.73   25.00
   5  -3  -8  388.34   20.41
   5  -3  -9  194.42    7.92
   5   3   9  207.51    9.22
   5  -3  -9  198.59    8.41
  -5  -3   9  204.20    9.05
  -5  -3   9  215.51   17.85
   5  -3 -10   81.79    4.83
  -5  -3  10   99.71    6.18
  -5  -3  10   96.48   12.16
   5  -3 -10   94.25    5.36
  -5   3 -10   92.59    5.89
   5   3  11  240.98    9.27
  -5   3 -11  239.37    9.75
  -5  -3  11  238.07    9.99
  -5   3 -12  139.89    6.99
  -5   3 -12  142.12    6.70
  -5  -3  12  138.22    6.48
   5   3  12  142.87    6.40
  -5  -3  12  146.11    7.14
   5  -3 -13   21.74    2.43
  -5   3 -13   24.47    2.40
  -5   3 -13   27.50    2.69
  -5  -3  13   21.45    2.34
  -5  -3  13   21.82    2.70
   5   3  13   23.16    2.28
  -5  -3  14   63.42    3.49
   5  -3 -14   61.75    3.22
  -5   3 -14   60.44    2.98
   5  -4  14   43.74    2.39
   5   4 -14   53.96    2.59
   5  -4  13  118.52    5.28
  -5  -4 -12  128.78    7.00
  -5  -4 -12  122.97    5.94
   5  -4  12  101.86    5.67
  -5   4  12   99.37    5.10
  -5  -4 -11  208.10    9.04
  -5  -4 -11  241.93   10.91
   5   4 -10  414.24   13.11
  -5   4   9   33.06    7.53
   5   4  -9   35.35    3.43
   5  -4   9   27.76    3.10
   5   4  -8  254.44    9.32
   5  -4   8  225.90    9.29
  -5   4   8  237.28   18.37
  -5  -4  -8  261.14   12.79
   5  -4   7   62.01    4.40
   5   4  -7   73.96    4.54
   5  -4   7   65.53    4.67
  -5   4   7   74.75   10.40
  -5  -4  -7   72.56    6.76
   5  -4   6  228.30    8.96
   5   4  -6  224.58   14.55
   5   4  -6  226.94    8.34
  -5   4   6  252.20   18.40
   5  -4   6  233.58    9.18
   5  -4   5   17.16    2.42
  -5  -4  -5   14.36    3.65
   5   4  -5   13.36    1.95
  -5   4   5   17.68    5.48
   5  -4   5   18.64    2.57
  -5  -4  -4  525.79   21.77
   5  -4   4  565.01   14.34
   5  -4   4  559.41   15.72
   5   4  -4  524.13   14.24
  -5   4   4  533.53   26.94
   5  -4   4  536.62   15.51
   5  -4   3  199.64    7.87
   5  -4   3  194.24    7.87
  -5  -4  -3  187.06   11.56
   5  -4   3  212.17    7.66
   5  -4   3  201.64    6.93
   5  -4   3  220.33    8.19
   5  -4   3  211.31    7.94
  -5   4   3  189.00   14.97
   5  -4   2  109.27    5.16
   5  -4   2  110.52    4.65
  -5  -4  -1 2062.76   52.90
   5  -4   1 2265.05   46.49
   5  -4   0  582.60   15.41
   5  -4  -1 2277.48   53.11
   5  -4  -1 2333.37   49.08
   5   4   1 2287.43   47.99
   5  -4  -2   81.28    6.14
  -5  -4   2   85.19    9.56
   5  -4  -2   86.00    4.52
   5   4   2   82.58    3.93
  -5  -4   3  177.81   14.30
   5  -4  -3  204.05    7.42
   5   4   3  197.40    7.31
   5   4   3  205.38    6.93
   5  -4  -3  193.60   10.52
   5  -4  -3  198.62    7.31
   5  -4  -3  199.86    7.52
   5  -4  -4  510.45   19.71
  -5  -4   4  518.21   14.73
   5   4   4  519.60   13.68
  -5  -4   4  486.73   25.45
   5  -4  -4  504.53   14.42
   5  -4  -4  518.18   14.38
   5  -4  -5   27.50    2.70
   5   4   5   17.97    2.24
  -5  -4   5   17.65    2.48
   5  -4  -5   20.91    2.52
   5  -4  -5   18.68    2.40
  -5  -4   5   21.38    5.73
   5   4   5   22.70    4.58
   5  -4  -5   20.21    3.89
   5  -4  -6  244.23    8.81
  -5  -4   6  247.54    9.54
   5   4   6  241.72    8.88
   5  -4  -6  260.47    9.49
   5   4   6  247.07   14.60
   5  -4  -6  248.13   14.53
   5  -4  -6  245.67    9.20
  -5  -4   6  264.04   18.59
   5  -4  -7   52.45    4.00
   5  -4  -7   51.73    4.08
   5   4   7   50.60    4.22
   5  -4  -7   45.12    6.57
  -5  -4   7   52.78    4.31
  -5  -4   7   49.13    8.39
   5  -4  -8  206.70    8.55
   5  -4  -8  220.05    8.99
   5   4   8  206.96    9.10
   5  -4  -8  204.93   14.59
  -5  -4   8  208.28    9.27
  -5  -4   8  202.64   16.88
  -5   4  -9   46.43    4.03
   5  -4  -9   46.19    3.80
   5  -4  -9   45.90    3.99
  -5  -4   9   43.00    8.39
   5   4   9   44.09    4.07
  -5  -4   9   45.93    4.33
  -5  -4  10  414.41   13.97
  -5   4 -10  386.11   12.79
   5  -4 -10  391.86   12.63
   5  -4 -10  372.03   12.22
  -5  -4  11  184.13    8.41
   5  -4 -11  164.57    6.83
  -5   4 -11  166.09    7.72
  -5   4 -11  166.07    7.27
   5  -4 -11  174.08    7.02
  -5   4 -12  116.00    5.61
  -5   4 -12  116.40    5.34
   5  -4 -12  119.57    5.98
   5   4  12  118.97    5.60
  -5  -4  12  115.75    6.22
  -5   4 -13  115.07    4.74
   5  -4 -13  128.04    5.52
   5   4  13  127.64    5.09
  -5  -4  13  129.38    5.85
   5  -4 -14   44.95    2.64
   5  -4 -14   54.16    2.82
   5  -5  13    6.49    1.42
   5  -5  13    8.02    1.36
   5   5 -13    7.11    1.37
   5  -5  12  201.73    7.28
   5   5 -12  206.20    7.23
   5  -5  11  121.69    6.54
   5   5 -11  137.80    6.14
  -5  -5 -10  169.36    9.04
   5   5 -10  132.54    6.48
   5   5  -9  209.17    8.55
  -5  -5  -9  242.00   11.52
   5   5  -8  147.92    6.90
   5  -5   8  135.27    6.93
   5  -5   7  580.57   17.33
  -5  -5  -7  685.54   21.74
   5   5  -7  653.94   17.37
   5  -5   7  610.56   17.93
   5  -5   6  873.01   23.10
   5  -5   6  850.49   22.73
  -5   5   6  906.86   35.70
  -5  -5  -6  886.76   26.05
   5   5  -6  882.74   21.86
   5  -5   6  862.37   20.98
   5  -5   5  276.72   10.34
  -5   5   5  273.96   18.15
   5  -5   5  290.88   10.00
   5  -5   5  270.68    8.69
   5  -5   5  272.33   10.21
   5   5  -5  271.37    9.26
   5   5  -4  925.35   22.06
   5  -5   4  929.76   23.74
  -5   5   4  955.70   36.09
  -5  -5  -4  919.02   33.22
   5  -5   4  877.62   23.04
   5  -5   4  879.52   21.34
   5  -5   4  944.88   23.79
   5  -5   4  970.93   23.33
   5  -5   3  261.11    9.64
   5  -5   3  236.75    7.80
   5  -5   3  257.49    9.41
   5   5  -3  238.42    8.12
   5  -5   3  250.51    9.47
  -5   5   3  245.02   16.68
   5  -5   3  271.22    9.42
  -5  -5  -3  228.36   14.48
   5  -5   3  274.32    9.19
  -5   5   2  176.97   13.76
   5  -5   2  216.28    8.33
   5  -5   2  191.96    7.91
   5  -5   2  192.34    8.06
   5  -5   2  217.05    8.06
   5  -5   2  199.00    8.11
  -5  -5  -2  165.35   11.83
   5  -5   1  946.39   24.03
   5  -5   1  994.68   23.89
   5  -5   1 1022.32   24.46
   5  -5   1  997.85   24.16
   5   5   0   59.27    3.62
   5  -5   0   59.30    4.13
   5  -5   0   68.97    4.39
   5  -5   0   59.87    4.04
   5  -5   0   62.07    4.11
   5  -5   0   67.99    4.31
   5  -5   0   61.36    4.07
   5  -5   0   56.79    3.83
   5  -5  -1 1064.45   25.73
   5  -5  -1 1089.21   25.55
   5   5   1 1016.96   24.55
   5  -5  -1 1077.48   25.74
   5  -5  -1 1042.42   25.17
   5  -5  -1 1102.40   26.00
   5  -5  -1  982.06   30.37
   5  -5  -2  205.26    7.63
   5  -5  -2  232.47    8.83
   5  -5  -2  251.20    8.83
   5  -5  -2  246.47    8.84
   5  -5  -2  218.58    8.04
   5  -5  -2  207.18   11.69
   5  -5  -2  212.80    7.81
  -5  -5   2  180.53   13.93
   5  -5  -2  235.11    8.42
   5   5   2  217.36    7.91
   5  -5  -3  309.72   10.10
   5  -5  -3  306.34   10.45
   5  -5  -3  332.63   10.38
   5  -5  -3  315.63   10.34
   5   5   3  294.78    9.99
   5  -5  -3  324.23   15.46
   5   5   3  301.82    9.77
   5  -5  -3  295.70   10.02
  -5  -5   3  262.01   17.22
   5  -5  -3  332.06   10.79
   5  -5  -3  345.84   10.77
   5  -5  -4 1124.76   25.39
   5  -5  -4 1012.52   25.00
   5  -5  -4 1092.49   24.91
   5  -5  -4  976.89   24.93
   5  -5  -4 1031.45   33.17
   5   5   4  970.50   24.01
   5  -5  -4 1019.30   24.94
  -5  -5   4  866.64   34.87
   5  -5  -4  948.71   24.46
   5  -5  -5  265.01    9.87
   5  -5  -5  273.53    9.38
   5  -5  -5  260.70    9.63
  -5  -5   5  265.39   10.25
   5  -5  -5  266.74   15.36
  -5  -5   5  231.92   16.34
   5   5   5  266.42    8.64
   5  -5  -6  933.88   24.27
   5  -5  -6  966.62   23.63
  -5  -5   6  930.71   24.83
   5  -5  -6  984.29   24.51
   5   5   6  850.89   31.90
   5  -5  -6  958.21   33.73
   5   5   6  964.34   22.73
  -5  -5   6  834.83   34.68
   5   5   7  594.99   17.49
   5  -5  -7  598.85   16.79
   5  -5  -7  622.78   17.60
   5  -5  -7  568.45   25.54
   5  -5  -7  595.04   17.31
  -5  -5   7  560.13   17.59
  -5  -5   7  544.99   27.42
   5  -5  -8  131.75    6.75
  -5  -5   8  131.66    7.29
   5  -5  -8  132.45    6.93
   5   5   8  121.68    6.71
  -5  -5   8  128.99    6.40
   5  -5  -9  253.76    9.87
  -5  -5   9  244.71   10.38
   5   5   9  235.18    9.50
   5  -5  -9  240.76    9.52
  -5  -5  10  112.87    6.69
   5  -5 -10  116.22    6.07
  -5   5 -10  101.40    5.62
   5  -5 -10  109.36    5.81
  -5  -5  11  117.80    6.39
   5  -5 -11  106.36    5.29
  -5   5 -11   94.86    4.94
   5  -5 -11  101.96    5.66
   5  -5 -11  108.38    5.25
   5  -5 -12  161.31    5.97
   5   5  12  198.58    7.07
   5   5  13    4.62    1.14
   5   6 -13   19.94    1.58
   5  -6  13   18.37    1.64
   5  -6  12   34.07    2.54
   5  -6  12   31.35    2.67
   5  -6  12   32.38    2.53
   5   6 -12   33.07    2.46
   5  -6  11   39.46    3.20
   5   6 -11   37.97    2.98
   5  -6  10  271.59    9.87
   5   6 -10  259.54    9.28
   5  -6   9  123.41    6.86
   5  -6   9  116.91    6.34
   5   6  -9  124.55    6.01
   5  -6   8 1328.24   32.04
   5  -6   8 1338.94   32.82
   5   6  -8 1300.05   30.94
   5   6  -7  391.40   12.12
   5  -6   7  392.56   13.47
   5  -6   7  385.37   12.94
  -5  -6  -7  427.21   15.18
   5  -6   7  373.29   12.62
   5  -6   6    2.60    1.78
   5  -6   6    3.48    2.06
   5   6  -6    4.98    1.59
  -5  -6  -6    5.69    2.75
   5  -6   6    4.08    2.06
  -5  -6  -5  272.09    9.54
   5  -6   5  283.65   10.83
  -5  -6  -5  301.69   12.22
   5   6  -5  286.52    9.61
   5  -6   5  299.44   10.85
   5  -6   5  285.58   10.53
   5   6  -4   95.71    4.89
  -5  -6  -4   97.66    6.43
  -5  -6  -4   98.03    5.12
   5  -6   4   96.92    5.77
   5  -6   4   94.06    5.87
   5  -6   4   94.56    5.47
   5  -6   4  100.90    5.65
   5  -6   4  111.68    6.03
  -5  -6  -3   87.72    4.83
   5  -6   3   87.23    5.58
   5  -6   3   96.69    5.64
   5  -6   3   91.00    5.55
   5  -6   3   99.24    5.89
   5   6  -3   89.38    4.52
   5  -6   3   94.02    5.36
   5  -6   3   93.45    5.12
  -5  -6  -3   88.97    9.62
  -5  -6  -3   86.95    5.27
   5  -6   3   97.38    5.74
  -5  -6  -2  422.58   14.01
   5  -6   2  463.00   14.48
   5  -6   2  482.83   14.42
   5  -6   2  514.59   14.87
   5  -6   2  469.70   13.99
   5  -6   2  467.31   14.45
   5  -6   2  464.66   14.64
   5  -6   1  508.25   14.55
   5  -6   1  504.07   15.00
   5  -6   1  465.02   12.84
   5  -6   1  502.74   15.16
   5  -6   1  506.61   15.33
   5  -6   1  525.43   15.21
   5  -6   0    3.14    1.07
   5  -6   0    6.21    1.89
   5  -6   0    2.89    1.89
   5  -6   0    5.68    2.07
   5  -6   0    4.51    1.90
   5  -6   0    7.82    1.74
   5  -6   0    6.92    2.03
   5  -6   0    4.53    1.61
   5  -6   0    3.40    1.02
   5   6   0    3.30    1.29
   5  -6  -1  438.33   12.56
   5  -6  -1  469.28   14.08
   5  -6  -1  415.87   18.85
   5  -6  -1  468.87   13.91
   5  -6  -1  435.58   13.30
   5   6   1  428.63   12.77
   5  -6  -1  395.90   11.96
   5  -6  -1  434.43   13.73
   5  -6  -1  435.54   13.09
   5  -6  -1  453.75   13.27
   5  -6  -1  412.21   11.55
   5  -6  -1  431.71   12.91
   5  -6  -1  445.13   13.65
   5  -6  -2  429.08   12.88
   5  -6  -2  463.33   13.49
   5  -6  -2  467.42   14.11
   5  -6  -2  472.31   14.47
   5  -6  -2  476.94   13.87
   5  -6  -2  473.42   14.07
   5  -6  -2  457.65   13.30
   5   6   2  453.71   13.46
   5  -6  -2  508.87   14.74
   5  -6  -2  481.23   14.23
   5  -6  -2  426.59   19.60
   5  -6  -3   99.55    5.67
   5   6   3   86.25    4.93
   5  -6  -3   93.23    5.38
   5  -6  -3   84.60    8.40
   5  -6  -3   90.22    4.94
   5  -6  -3   98.39    5.61
   5  -6  -3   92.61    5.12
   5  -6  -3   79.67    4.64
   5  -6  -4  134.74    6.56
   5  -6  -4  131.26    6.18
   5  -6  -4  120.08    6.41
   5  -6  -4  106.94   10.03
   5  -6  -4  114.84    5.87
   5  -6  -4  124.92    6.30
   5  -6  -4  134.92    6.62
   5  -6  -4  133.12    6.69
   5  -6  -5  296.58   17.44
   5  -6  -5  305.14   11.11
   5  -6  -5  307.32   10.57
   5  -6  -5  297.31   10.53
   5  -6  -6    3.45    1.76
   5  -6  -6    3.12    1.81
   5  -6  -6    1.33    1.41
  -5  -6   6    4.38    2.34
   5  -6  -6    4.30    1.77
   5   6   7  317.06   11.62
   5  -6  -7  349.12   12.23
   5  -6  -7  348.19   12.16
   5  -6  -7  321.49   11.51
  -5  -6   7  341.91   11.94
   5  -6  -7  354.06   11.72
   5  -6  -8 1196.48   28.81
   5  -6  -8 1109.19   28.00
   5  -6  -8 1121.15   28.46
  -5  -6   8 1162.20   27.44
   5   6   8 1086.30   27.78
   5  -6  -9  121.46    6.51
   5  -6  -9  120.35    6.37
   5  -6  -9  124.91    6.49
   5  -6 -10  220.42    8.45
   5  -6 -10  210.88    8.42
   5  -6 -10  207.57    8.30
   5  -6 -11   23.82    2.47
   5  -6 -11   28.31    2.73
   5  -6 -11   25.76    2.59
   5  -6 -12   31.55    2.59
   5   6  12   33.24    2.54
   5  -6 -12   28.78    2.19
   5  -6 -13   15.37    1.48
   5   6  13   16.35    1.45
   5  -6 -13   15.63    1.70
   5  -7  12  145.01    4.85
   5   7 -12  150.06    4.68
   5  -7  12  144.86    4.77
   5   7 -11   71.63    3.61
   5  -7  11   71.76    3.85
   5  -7  11   71.41    3.85
   5   7 -10   19.14    2.16
   5  -7  10   17.37    2.50
   5  -7  10   17.93    2.46
   5  -7  10   13.79    2.07
   5  -7  10   20.33    2.51
  -5  -7  -9   21.09    2.44
   5  -7   9   19.07    2.82
   5   7  -9   24.51    2.62
   5  -7   9   24.89    3.11
   5  -7   9   28.44    3.14
   5  -7   9   26.84    3.01
   5   7  -8   36.45    3.14
  -5  -7  -8   37.68    4.04
   5  -7   8   31.37    3.56
   5  -7   8   36.54    3.64
   5  -7   8   30.91    3.16
   5  -7   7   99.31    5.87
   5  -7   7   97.17    5.94
   5  -7   7   92.08    5.71
   5  -7   7   84.21    5.29
   5   7  -7   91.56    5.01
   5  -7   7   96.31    5.69
   5  -7   6  267.51   10.33
   5  -7   6  228.04    9.71
   5  -7   6  255.18   10.10
   5  -7   6  257.51   10.10
   5  -7   6  255.57    9.02
   5   7  -6  253.57    8.99
  -5  -7  -6  279.78   10.92
   5  -7   6  235.04    9.75
   5  -7   5  190.47    8.57
  -5  -7  -5  174.82    7.52
   5  -7   5  178.12    8.47
   5  -7   5  190.10    8.47
   5  -7   5  191.40    8.30
   5  -7   5  184.53    7.44
   5   7  -5  188.80    7.30
  -5  -7  -5  195.31    8.72
   5  -7   5  174.23    8.26
   5  -7   4  268.66   10.28
   5  -7   4  241.82   10.18
  -5  -7  -4  241.38    9.07
   5  -7   4  253.87    9.50
   5  -7   4  245.42    8.80
   5  -7   4  253.83    9.88
   5  -7   4  232.56    9.81
   5   7  -4  242.95    8.47
   5  -7   3  794.33   21.26
  -5  -7  -3  753.08   20.00
  -5  -7  -3  742.11   20.58
   5  -7   3  739.40   21.27
   5  -7   3  733.85   19.80
   5  -7   3  755.99   20.73
   5  -7   3  777.04   19.58
   5  -7   3  750.96   21.07
   5  -7   3  822.75   21.86
   5  -7   2   78.75    5.33
   5  -7   2   86.35    5.64
   5  -7   2   76.64    5.61
  -5  -7  -2   72.82    5.21
   5  -7   2   74.09    5.38
   5  -7   2   83.77    5.28
   5  -7   2   86.95    5.65
  -5  -7  -2   69.83    4.56
  -5  -7  -2   86.17    5.20
   5  -7   2   86.49    5.60
   5  -7   1  170.16    7.99
  -5  -7  -1  151.31    7.71
   5  -7   1  169.30    8.10
   5  -7   1  169.94    8.15
   5  -7   1  161.09    7.97
   5  -7   1  156.81    7.55
   5  -7   1  164.25    7.49
  -5  -7  -1  140.36    6.68
   5   7  -1  165.29    7.12
   5  -7   0  619.23   18.16
  -5  -7   0  579.37   17.93
   5  -7   0  628.55   17.59
   5  -7   0  629.22   18.13
   5  -7   0  610.42   17.42
   5   7   0  603.27   16.77
   5  -7   0  638.67   17.92
   5  -7   0  641.83   18.40
   5  -7   0  652.62   17.52
   5  -7   0  593.79   15.92
  -5  -7   0  560.33   16.56
   5  -7   0  584.45   15.73
  -5  -7   1  143.24    6.82
   5  -7  -1  146.59    6.15
   5  -7  -1  161.05    7.11
   5  -7  -1  162.13    7.94
   5  -7  -1  164.61    7.52
   5  -7  -1  170.43    7.71
   5   7   1  156.85    6.98
  -5  -7   1  159.85    8.02
   5  -7  -1  167.67    7.61
   5  -7  -1  173.07    7.59
   5  -7  -1  161.77    6.78
   5  -7  -1  167.27    7.38
   5  -7  -1  173.13    8.15
   5  -7  -1  160.52    7.81
   5  -7  -2   91.63    5.56
   5  -7  -2   87.70    5.42
   5  -7  -2   86.98    5.79
   5   7   2   81.75    4.91
  -5  -7   2   75.33    5.62
   5  -7  -2   80.19    5.55
   5  -7  -2   82.95    8.83
   5  -7  -2   86.34    4.94
   5  -7  -2   87.36    5.44
   5  -7  -2   91.94    5.86
   5  -7  -2   85.23    5.05
   5  -7  -2   90.09    5.10
   5  -7  -2   84.25    4.89
   5  -7  -2   72.76    4.17
   5   7   3  886.25   22.66
   5  -7  -3  942.86   23.82
   5  -7  -3  817.26   31.85
   5  -7  -3  898.63   22.35
   5  -7  -3  914.74   22.96
   5  -7  -3  910.88   22.98
   5  -7  -3  798.51   21.52
   5  -7  -3  893.32   24.26
   5  -7  -3  909.26   23.67
   5  -7  -3  884.71   23.34
   5  -7  -3  974.53   24.13
   5  -7  -4  187.11    7.74
   5  -7  -4  215.34    8.69
   5  -7  -4  213.98    8.58
  -5  -7   4  198.73    9.22
   5  -7  -4  225.76    9.30
   5  -7  -5  228.51    8.94
   5  -7  -5  226.13    9.21
  -5  -7   5  230.10    9.75
   5  -7  -6  219.79    9.38
   5  -7  -6  204.14    8.37
   5  -7  -6  227.98    9.01
   5   7   6  210.46    8.77
  -5  -7   6  229.07    9.53
   5  -7  -7   92.61    5.78
   5  -7  -7   97.63    5.86
   5  -7  -7   80.32    4.99
   5  -7  -7   88.24    5.35
   5   7   7   85.49    5.15
  -5  -7   7  102.22    5.86
   5  -7  -8   24.59    3.08
   5  -7  -8   29.06    3.34
   5   7   8   20.71    2.46
   5  -7  -8   21.09    2.65
   5  -7  -9   17.13    2.34
   5  -7  -9   19.07    2.72
   5  -7  -9   18.67    2.59
   5  -7 -10   18.87    2.20
   5  -7 -10   16.40    2.30
   5  -7 -10   17.06    2.37
   5  -7 -11   51.98    3.21
   5  -7 -11   55.98    3.44
   5  -7 -12  104.05    3.80
   5  -8  11  215.02    6.43
   5  -8  11  229.13    6.57
   5  -8  10  384.97   10.62
   5   8 -10  388.32    9.77
   5  -8  10  400.77   10.79
   5  -8   9  138.14    6.16
   5  -8   9  135.73    6.01
   5   8  -9  136.74    5.27
   5  -8   9  123.71    5.63
   5  -8   9  140.65    6.10
  -5  -8  -8  559.45   15.70
   5   8  -8  571.27   14.62
   5  -8   8  585.81   16.09
   5  -8   8  549.76   15.88
   5  -8   8  555.61   15.85
   5  -8   8  536.35   15.66
   5  -8   7    6.40    2.07
   5  -8   7    8.16    2.15
   5  -8   7    8.50    2.37
   5  -8   7    7.09    2.58
   5  -8   7    7.65    2.21
   5   8  -7    7.58    1.67
   5  -8   6   35.02    3.43
   5  -8   6   35.09    3.59
   5   8  -6   32.27    2.79
   5  -8   6   27.24    3.35
   5  -8   5  257.35   10.51
   5  -8   5  273.94   10.08
   5  -8   5  277.34   10.53
   5  -8   5  271.66   10.43
   5  -8   4 1136.11   28.93
  -5  -8  -4 1083.36   27.63
  -5  -8  -4 1135.59   27.83
  -5  -8  -4 1188.78   28.13
   5  -8   4 1132.10   29.41
   5  -8   4 1168.52   28.04
   5  -8   4 1199.88   29.12
   5  -8   4 1180.35   27.53
   5  -8   3  110.83    6.51
  -5  -8  -3  103.60    6.03
  -5  -8  -3   98.90    5.63
  -5  -8  -3   95.46    5.73
   5  -8   3  101.31    6.55
   5  -8   3  117.93    6.48
   5  -8   3  106.17    5.55
  -5  -8  -2   98.53    6.03
  -5  -8  -2   91.76    5.65
   5  -8   2   94.99    6.18
   5   8  -2  102.13    5.62
   5  -8   2   98.09    6.07
   5  -8   2  100.71    6.52
  -5  -8  -2   88.13    5.33
   5  -8   2   93.03    5.20
   5  -8   2   98.06    6.05
   5  -8   2   96.84    6.25
  -5  -8  -1  684.28   20.40
   5  -8   1  758.05   20.59
   5  -8   1  743.69   20.80
   5   8  -1  733.01   19.63
  -5  -8  -1  664.88   19.38
   5  -8   1  714.97   21.06
   5  -8   1  753.29   20.32
   5  -8   1  756.92   21.17
   5  -8   1  760.05   20.66
   5  -8   0   91.02    5.63
   5  -8   0   90.04    6.03
  -5  -8   0   87.04    6.01
   5  -8   0   87.44    5.68
   5   8   0   91.58    5.25
   5  -8   0   94.96    5.67
   5  -8   0   96.53    5.81
   5  -8   0   92.09    4.71
  -5  -8   0   73.93    5.03
   5  -8   0   81.85    4.66
  -5  -8   0   75.72    4.85
   5  -8   0   89.58    5.59
   5  -8  -1  652.42   17.57
   5  -8  -1  731.60   20.38
  -5  -8   1  626.74   18.16
   5  -8  -1  666.93   17.89
   5  -8  -1  720.01   19.33
   5  -8  -1  691.22   20.20
   5  -8  -1  694.68   19.25
  -5  -8   1  664.70   19.91
   5  -8  -1  704.22   19.52
  -5  -8   1  616.76   18.33
   5  -8  -1  692.87   19.04
   5  -8  -1  683.61   18.57
   5   8   1  683.41   18.53
   5  -8  -1  735.65   19.69
   5  -8  -2   78.74    5.37
   5   8   2   68.11    4.51
   5  -8  -2   68.11    4.49
   5  -8  -2   72.13    4.84
   5  -8  -2   69.82    4.78
   5  -8  -2   63.29    4.03
  -5  -8   2   68.04    4.86
   5  -8  -2   69.59    4.49
  -5  -8   2   67.59    5.38
   5  -8  -2   67.83    4.79
   5  -8  -2   69.94    5.33
   5  -8  -2   75.59    5.15
   5  -8  -3   99.59    5.09
   5  -8  -3   99.42    5.57
   5  -8  -3  100.23    5.79
   5  -8  -3  103.61    5.71
   5  -8  -3  106.98    6.30
   5  -8  -3   98.90    6.40
   5  -8  -3   94.79    5.59
   5  -8  -3   99.17    6.01
   5  -8  -4 1163.09   28.72
   5  -8  -4 1062.80   27.31
   5  -8  -4 1104.51   29.17
   5  -8  -4 1087.88   26.42
   5  -8  -4 1154.27   28.01
  -5  -8   4 1118.98   29.01
   5  -8  -4 1197.57   29.05
   5  -8  -4 1168.18   28.00
   5  -8  -5  237.11    9.18
   5  -8  -5  247.59   10.56
  -5  -8   5  256.58   10.40
   5  -8  -5  268.62   10.11
   5  -8  -5  277.12    9.96
   5  -8  -6   39.36    3.54
   5  -8  -6   37.40    3.98
  -5  -8   6   36.64    3.80
   5  -8  -7    7.12    1.94
  -5  -8   7    3.12    1.87
   5  -8  -7    3.35    1.94
   5  -8  -7    3.21    1.89
   5  -8  -8  506.16   15.00
   5  -8  -8  491.55   15.33
   5  -8  -8  501.38   14.87
   5  -8  -9  133.79    6.19
   5  -8  -9  139.86    6.20
   5  -8 -10  327.45   10.55
   5  -8 -10  353.10   10.35
   5  -8 -10  341.34   10.06
   5   8  11  220.30    6.96
   5  -8 -11  217.53    7.29
   5  -8 -11  218.20    6.96
   5  -9  10   14.34    1.51
   5   9 -10   15.40    1.52
   5  -9  10   12.64    1.52
   5  -9   9   57.31    3.30
   5  -9   9   58.85    3.46
   5  -9   9   52.06    3.02
  -5  -9  -8  149.64    6.20
   5  -9   8  150.32    6.22
   5  -9   8  161.17    6.63
   5  -9   8  157.80    6.38
   5  -9   7  323.70   10.88
   5  -9   7  314.19   10.56
   5  -9   7  320.80   10.52
   5  -9   6  534.56   15.62
  -5  -9  -6  513.28   14.12
   5  -9   6  542.50   15.43
   5  -9   5   33.55    3.58
   5  -9   5   31.80    3.84
  -5  -9  -5   29.82    3.33
   5   9  -5   33.68    3.29
   5  -9   4 1058.73   27.26
   5   9  -4 1131.80   26.57
  -5  -9  -4 1081.34   26.23
   5  -9   4 1054.91   26.85
  -5  -9  -4 1025.92   25.49
   5  -9   3   20.55    3.00
  -5  -9  -3   14.80    2.75
   5  -9   3   17.68    3.06
   5   9  -3   16.44    2.53
   5  -9   3   18.84    3.22
  -5  -9  -3   16.67    2.66
  -5  -9  -2  153.65    7.52
  -5  -9  -2  135.93    6.86
   5   9  -2  156.81    7.08
  -5  -9  -2  166.31    7.56
   5  -9   2  169.44    7.93
   5  -9   2  153.24    7.59
   5  -9   2  153.35    7.70
   5  -9   1  382.80   12.96
  -5  -9  -1  369.42   12.94
   5  -9   1  367.43   12.72
   5  -9   1  375.06   12.53
   5  -9   1  344.65   12.82
  -5  -9  -1  382.66   12.65
   5   9  -1  384.03   12.14
   5  -9   1  383.56   12.59
   5  -9   0   91.02    5.75
   5  -9   0   99.04    5.74
  -5  -9   0   99.89    6.32
   5  -9   0   90.50    6.09
   5  -9   0   99.78    6.07
  -5  -9   0   82.37    4.92
   5  -9   0  106.43    6.04
   5   9   0   95.76    5.32
   5   9   1  351.01   11.62
   5  -9  -1  365.97   12.39
   5  -9  -1  387.03   12.14
  -5  -9   1  371.85   13.18
  -5  -9   1  347.10   11.63
   5  -9  -1  356.47   11.15
  -5  -9   1  363.88   11.96
   5  -9  -1  393.37   12.96
   5  -9  -1  366.37   13.20
   5  -9  -2  165.66    7.40
   5  -9  -2  158.08    7.20
   5  -9  -2  151.52    6.64
  -5  -9   2  146.36    7.07
  -5  -9   2  155.67    7.92
   5  -9  -2  154.19    7.53
  -5  -9   2  146.64    7.14
   5  -9  -2  161.81    7.44
   5  -9  -2  132.45    7.46
   5  -9  -2  119.54    6.23
   5  -9  -3   31.83    3.33
  -5  -9   3   31.24    3.68
   5  -9  -3   31.91    3.13
  -5  -9   3   32.31    3.58
   5  -9  -3   33.74    3.82
   5  -9  -3   29.13    3.65
   5  -9  -3   31.33    3.47
   5  -9  -4 1058.08   25.58
   5  -9  -4 1062.37   25.67
  -5  -9   4  958.93   25.75
  -5  -9   4 1030.16   26.59
  -5  -9   4  976.56   25.73
   5  -9  -4 1122.11   26.90
   5  -9  -4  976.13   26.60
   5  -9  -4 1051.29   26.29
   5  -9  -5   15.86    2.49
  -5  -9   5   20.00    2.78
  -5  -9   5   15.16    3.01
  -5  -9   5   15.72    2.91
   5  -9  -5   18.72    3.02
   5  -9  -5   18.55    2.85
   5  -9  -5   19.46    2.67
   5  -9  -6  498.59   14.57
   5  -9  -6  464.82   15.06
   5  -9  -6  496.79   14.88
  -5  -9   6  510.07   14.73
   5  -9  -7  286.70   10.39
   5  -9  -8  159.11    6.58
  -5  -9   8  169.33    6.91
   5  -9  -8  146.15    6.74
  -5  -9   8  158.14    6.82
   5  -9  -9   46.01    3.34
   5  -9  -9   50.56    3.35
   5  -9  -9   48.30    3.19
  -5  -9   9   56.31    3.70
   5  -9 -10   11.61    1.53
   5  -9 -10    6.90    1.36
  -5  -9  10   12.61    1.66
  -5  -9  10   13.13    1.87
   5  -9 -10   10.23    1.39
   5 -10   9   68.16    2.94
   5 -10   9   75.36    2.93
   5  10  -8  176.88    5.59
   5 -10   8  162.19    5.73
   5 -10   8  172.05    5.67
   5 -10   7    2.55    1.63
  -5 -10  -7    1.21    1.23
   5  10  -7    1.40    1.13
   5 -10   7    1.14    1.33
   5 -10   7    0.88    1.40
   5 -10   6   47.50    3.62
   5 -10   6   51.73    3.61
  -5 -10  -6   47.21    3.71
   5  10  -6   52.04    3.36
   5 -10   6   51.81    3.78
  -5 -10  -5  128.64    5.70
   5 -10   5  147.52    6.59
   5 -10   5  139.04    6.25
   5  10  -5  140.51    5.94
   5 -10   5  131.49    6.30
  -5 -10  -4   70.02    4.49
   5 -10   4   67.43    4.62
   5  10  -4   65.42    4.07
  -5 -10  -4   65.81    4.60
   5 -10   4   66.92    4.45
   5 -10   3   65.82    4.25
   5 -10   3   68.73    4.77
   5 -10   3   59.76    4.50
   5 -10   3   70.48    4.73
  -5 -10  -3   75.28    4.90
  -5 -10  -3   61.12    4.14
   5  10  -3   72.21    4.28
  -5 -10  -3   64.55    4.43
   5 -10   2   46.90    4.06
   5 -10   2   50.05    4.18
   5 -10   2   52.47    4.19
  -5 -10  -2   50.88    4.10
   5 -10   2   53.91    3.99
   5  10  -2   50.57    3.62
  -5 -10  -2   49.11    4.06
   5 -10   1  490.29   15.16
   5 -10   1  510.30   15.04
   5 -10   1  505.73   15.40
   5 -10   1  528.87   15.16
   5  10  -1  501.78   14.26
  -5 -10  -1  524.37   15.51
  -5 -10  -1  536.09   15.37
   5 -10   0  525.25   15.53
   5 -10   0  536.85   15.14
   5  10   0  499.41   14.28
  -5 -10   0  542.70   16.07
   5 -10   0  498.59   15.70
  -5 -10   0  490.92   13.79
   5 -10   0  570.77   15.80
  -5 -10   0  577.40   15.96
   5 -10  -1  530.58   15.23
  -5 -10   1  482.69   13.81
   5 -10  -1  500.21   14.79
  -5 -10   1  493.62   15.40
   5 -10  -1  448.37   14.95
  -5 -10   1  530.55   15.28
   5 -10  -2   45.88    4.10
  -5 -10   2   49.36    3.86
   5 -10  -2   54.13    4.24
  -5 -10   2   44.59    3.61
  -5 -10   2   48.63    4.32
  -5 -10   3   63.41    4.30
  -5 -10   3   65.06    4.60
   5 -10  -3   65.98    4.00
   5 -10  -3   66.81    4.66
  -5 -10   3   64.07    4.38
   5 -10  -3   53.12    4.34
  -5 -10   4   79.44    5.00
  -5 -10   4   72.62    4.64
  -5 -10   4   64.72    4.56
  -5 -10   4   81.72    4.79
   5 -10  -4   72.21    4.25
  -5 -10   4   74.58    4.71
   5 -10  -4   74.51    4.63
   5 -10  -4   67.04    4.68
  -5 -10   5  126.80    5.98
  -5 -10   5  128.11    6.03
  -5 -10   5  131.71    6.09
   5 -10  -5  126.34    5.67
   5 -10  -5  110.57    5.85
   5 -10  -5  129.09    5.95
   5 -10  -6   45.53    3.28
   5 -10  -6   45.67    3.44
   5 -10  -6   38.82    3.31
  -5 -10   6   43.04    3.51
  -5 -10   6   45.83    3.34
  -5 -10   6   49.38    3.73
  -5 -10   7    2.64    1.71
   5 -10  -7    1.36    1.16
  -5 -10   7    1.98    1.72
   5 -10  -7    1.11    1.08
   5 -10  -7    1.99    1.30
  -5 -10   8  179.21    6.28
  -5 -10   8  187.77    6.34
  -5 -10   9   81.02    3.31
   5 -10  -9   67.01    3.02
   5 -11   7  352.13    8.22
   5 -11   7  352.62    7.97
  -5 -11  -6  140.23    5.32
   5  11  -6  132.60    4.47
   5 -11   6  164.36    5.41
   5 -11   6  154.09    5.48
  -5 -11  -5  700.78   17.12
  -5 -11  -5  669.88   15.37
  -5 -11  -4   49.03    3.13
   5 -11   4   50.63    3.34
   5  11  -4   43.02    2.63
   5 -11   4   45.48    3.30
   5 -11   3   18.66    2.43
   5  11  -3   15.01    1.68
   5 -11   3   19.11    2.38
  -5 -11  -3   19.16    2.43
  -5 -11  -3   16.29    2.24
  -5 -11  -2  179.10    7.63
  -5 -11  -2  201.27    7.38
  -5 -11  -2  200.35    7.59
   5 -11   2  188.63    7.34
   5 -11   1   80.76    4.72
  -5 -11  -1   88.07    5.26
   5 -11   1   91.30    4.69
  -5 -11  -1   94.44    4.95
  -5 -11  -1   97.81    5.19
  -5 -11  -1   93.72    4.96
  -5 -11   0   32.72    3.33
   5 -11   0   36.36    3.10
  -5 -11   0   42.47    3.51
  -5 -11   0   42.43    3.60
  -5 -11   0   32.10    3.13
  -5 -11   1   95.09    4.26
   5 -11  -1  111.51    5.35
  -5 -11   1  109.97    5.56
  -5 -11   1  117.15    5.55
  -5 -11   1   99.07    5.55
  -5 -11   2  162.60    7.23
  -5 -11   2  168.72    6.20
   5 -11  -2  187.90    7.17
  -5 -11   2  188.82    7.24
  -5 -11   2  187.39    7.25
  -5 -11   2  183.43    7.35
  -5 -11   3   30.98    2.61
  -5 -11   3   31.78    3.05
  -5 -11   3   30.75    2.81
  -5 -11   3   25.31    2.69
  -5 -11   4   46.79    3.38
  -5 -11   4   46.70    3.40
  -5 -11   4   48.04    3.11
  -5 -11   5  707.84   16.82
  -5 -11   5  698.82   16.52
  -5 -11   5  707.38   16.93
  -5 -11   6  156.05    5.44
   5 -11  -6  161.39    5.39
  -5 -11   7  368.83    8.78
   5 -11  -7  308.48    8.32
  -5 -12  -4   12.98    1.49
  -5 -12  -3  116.91    4.78
  -5 -12  -3  173.18    5.05
  -5 -12  -2   72.75    3.63
  -5 -12  -2  113.58    4.27
  -5 -12  -1    9.53    1.63
  -5 -12   0   86.20    4.02
  -5 -12   0   95.44    4.25
  -5 -12   1    7.73    1.63
  -5 -12   1    8.81    1.64
  -5 -12   2   88.13    3.94
  -5 -12   2   88.00    3.86
  -5 -12   3  212.44    6.52
  -5 -12   4   22.25    1.88
   6   0   0  237.03    8.06
   6   0   0  252.39   14.93
   6   0   1  394.62   11.35
   6   0  -1  390.56   11.54
   6   0  -1  395.00   19.33
   6   0   2  378.33   11.03
   6   0   2  404.60   19.45
   6   0  -2  366.17   18.84
   6   0   3 4502.86   91.54
   6   0  -3 4231.11  104.88
  -6   0   4  191.73   16.90
   6   0   4  160.99    6.96
   6   0   4  183.60   12.71
   6   0  -4  159.59   12.20
   6   0   5  346.22   11.30
   6   0  -5  322.02   10.29
   6   0   5  314.24   10.87
  -6   0   5  339.35   23.29
   6   0  -5  311.20    9.84
   6   0  -5  289.28   16.96
   6   0   5  347.92   17.96
   6   0   6    9.09    3.23
   6   0  -6    3.28    2.26
   6   0  -6    6.16    1.56
  -6   0   6    9.50    5.55
   6   0   6    5.45    1.75
   6   0  -6    7.02    1.55
   6   0  -7 1598.79   36.41
  -6   0   7 1555.28   58.26
   6   0   7 1593.14   36.74
   6   0   7 1657.99   38.13
   6   0  -7 1544.92   35.61
   6   0   8 1232.19   30.18
  -6   0   8 1370.86   52.41
   6   0  -8 1289.14   29.94
   6   0  -8 1314.27   30.77
   6   0  -9  411.65   13.01
   6   0  -9  386.29   12.28
  -6   0   9  396.90   12.76
   6   0   9  400.09   12.20
   6   0 -10    8.63    1.95
   6   0 -10    6.72    1.71
  -6   0  10    8.00    5.23
  -6   0 -10    8.05    3.13
  -6   0  10    7.98    1.94
   6   0 -11  258.13    9.15
   6   0 -11  244.13    8.58
   6   0  11  228.14    8.58
  -6   0 -11  224.36   10.76
  -6   0  11  251.99    9.20
  -6   0 -12  334.34   11.58
   6   0 -12  324.96   10.00
  -6   0 -12  302.23   11.18
  -6   0  12  297.43    9.98
   6   0 -13  164.84    5.75
  -6   0 -13  171.94    6.56
  -6   0 -13  199.67    7.61
  -6   0 -13  191.49    7.32
  -6   0  13  166.22    6.78
  -6   0  13  159.47    5.87
   6   0  14   14.52    1.48
  -6   0 -14   17.52    1.84
  -6   0 -14   19.92    1.93
   6  -1  14   39.63    2.32
  -6  -1 -14   46.45    2.81
  -6   1  13   73.99    4.33
  -6  -1 -13   87.91    4.67
   6   1 -12   79.94    4.28
  -6   1  12   69.48    3.99
  -6  -1 -12   82.08    5.60
   6   1 -11   35.77    2.97
   6   1 -11   31.37    3.02
   6  -1  11   32.12    2.93
  -6   1  11   28.42    2.87
  -6  -1 -11   35.48    4.52
   6   1 -10  519.98   14.90
   6   1 -10  531.77   15.06
  -6   1  10  533.07   30.20
   6  -1  10  514.99   15.37
  -6  -1 -10  487.77   18.56
  -6   1   9   73.02   11.64
   6  -1   9   76.88    5.12
   6   1  -9   69.90    4.50
   6   1  -9   63.37    4.42
   6   1  -8  820.95   20.79
  -6   1   8  853.17   39.84
   6   1  -8  821.13   20.64
   6   1  -7   25.55    2.67
   6  -1   7   24.48    3.23
  -6   1   7   30.46    7.92
   6  -1   7   25.00    2.88
   6   1  -7   24.33    2.65
   6  -1   6  168.17    6.29
   6   1  -6  156.11   11.97
   6   1  -6  159.05    6.68
   6  -1   6  174.97    7.80
  -6   1   6  158.67   16.68
   6  -1   6  166.43    7.33
   6   1  -6  156.92    6.64
   6   1  -5  105.86    9.86
   6  -1   5  119.69   10.31
   6  -1   5  118.66    5.20
   6   1  -5  112.69    5.22
  -6   1   5  109.49   13.27
   6  -1   5  110.12    5.74
   6   1  -5  103.67    5.07
   6  -1   5  114.26    5.87
   6  -1   4  339.45   10.93
  -6   1   4  341.67   22.53
   6  -1   4  358.84   18.49
   6   1  -4  307.40   17.45
   6   1  -4  306.62    9.70
   6  -1   3   40.75    6.26
   6   1  -3   30.31    5.58
   6  -1   3   44.16    3.09
   6  -1   2   91.12    9.16
   6   1  -2  108.26    9.86
   6  -1   2  101.35    4.83
   6   1  -1 2229.71   59.16
   6   1  -1 2144.13   45.99
   6  -1   1 2126.05   45.72
   6   1   0  176.49   12.52
   6  -1   0  165.20   12.23
   6   1   0  165.71    6.43
   6  -1   0  159.25    6.36
   6  -1  -1 2092.52   57.28
   6  -1  -1 2028.53   44.19
   6   1   1 2059.47   43.88
   6  -1  -2  146.93   11.68
   6   1   2  160.81   11.91
   6   1   2  151.44    6.08
   6   1   3   25.93    5.03
   6  -1  -3   22.76    4.81
   6   1   3   31.95    2.66
  -6  -1   4  255.08   19.53
   6  -1  -4  255.17   15.86
   6   1   4  298.72   16.48
   6  -1  -4  263.61    9.05
   6   1   4  283.03    9.57
   6  -1  -4  269.30    9.21
   6   1   5  130.23    6.22
  -6  -1   5  108.16   13.46
   6  -1  -5  125.95    5.80
   6  -1  -5  108.88    5.10
   6  -1  -5  131.34    6.08
   6   1   5  131.95   10.70
   6  -1  -5  120.50    5.39
   6  -1  -5  127.62   10.80
  -6  -1   6  127.74   14.97
   6  -1  -6  140.26    6.44
   6  -1  -6  128.46    5.70
   6  -1  -6  137.92    6.47
   6   1   6  146.87   11.01
   6  -1  -7   22.61    2.72
  -6  -1   7   25.27    7.30
   6  -1  -7   19.57    2.33
  -6  -1   8  795.89   38.13
   6  -1  -8  732.63   19.40
  -6  -1   8  801.07   20.63
   6   1   8  795.71   22.01
  -6  -1   9   63.67   10.87
   6  -1  -9   63.18    4.09
   6  -1  -9   68.39    4.71
  -6  -1   9   65.86    4.64
   6   1   9   66.37    4.35
  -6  -1  10  535.67   30.60
   6   1  10  558.66   15.56
   6  -1 -10  544.61   15.00
  -6  -1  10  556.11   16.38
   6  -1 -10  555.90   16.36
   6  -1 -11   33.35    3.30
  -6   1 -11   29.56    3.90
  -6  -1  11   35.15    3.35
   6   1  12   69.90    3.77
   6  -1 -12   88.80    4.77
  -6  -1  12   85.80    4.82
  -6   1 -12   89.32    5.41
  -6   1 -12   74.00    4.87
  -6  -1  13   76.94    4.00
  -6   1 -13   83.31    4.79
  -6  -1  13   76.85    4.37
   6  -1 -13   75.99    3.92
  -6   1 -14   37.24    2.46
  -6   1 -14   41.16    2.62
   6  -2  14   16.63    1.55
  -6  -2 -14   18.46    1.73
  -6  -2 -14   19.10    1.66
  -6  -2 -13    8.92    1.78
   6   2 -13    9.02    1.48
  -6  -2 -13    7.71    1.79
  -6   2  13    5.84    1.47
  -6  -2 -13    7.06    1.83
   6  -2  13    6.62    1.27
   6   2 -12   46.14    3.34
  -6  -2 -12   45.25    3.92
  -6  -2 -12   49.52    4.48
   6   2 -11  160.52    6.76
  -6  -2 -11  161.14    8.91
   6   2 -10  370.52   11.71
  -6  -2 -10  355.04   14.99
   6   2  -9  264.62    9.64
   6  -2   9  253.03    9.92
  -6   2   9  261.51   20.96
   6   2  -8   29.47    3.04
   6  -2   8   36.24    3.55
   6  -2   8   31.55    3.14
  -6   2   8   30.85    8.05
   6  -2   7  822.31   21.89
   6  -2   7  775.73   21.03
  -6   2   7  860.75   39.66
   6  -2   6 1465.21   34.56
  -6   2   6 1436.66   55.09
   6  -2   6 1524.19   35.14
   6  -2   6 1506.92   32.84
  -6   2   5  206.08   18.28
   6  -2   5  212.68    8.38
   6  -2   5  199.46    8.29
   6  -2   5  217.37    7.66
   6   2  -5  201.57   14.24
   6   2  -4  565.61   15.57
   6  -2   4  630.25   16.08
   6  -2   4  658.38   26.63
   6   2  -4  607.26   26.08
   6  -2   4  605.36   16.10
   6  -2   4  630.77   16.20
   6  -2   4  594.60   16.79
  -6   2   4  606.19   31.21
   6  -2   3   31.95    2.75
   6   2  -3   31.57    2.57
   6  -2   3   43.27    3.37
   6  -2   3   36.56    2.96
   6  -2   3   38.73    6.22
   6   2  -3   35.22    5.93
   6  -2   2   29.38    2.56
   6  -2   2   28.68    5.34
   6   2  -2   23.93    4.95
   6  -2   1 1654.19   36.32
   6   2  -1 1651.76   48.55
   6   2   0   36.77    2.85
   6  -2   0   38.13    2.91
   6  -2   0   34.61    5.85
   6   2   0   33.62    5.76
   6   2   1 1572.94   34.72
   6  -2  -1 1582.46   47.65
   6   2   2   26.95    2.48
   6   2   2   29.86    5.35
   6  -2  -2   23.75    4.97
   6  -2  -3   31.49    2.73
   6  -2  -3   33.21    2.85
   6   2   3   38.70    3.07
   6   2   3   41.59    3.01
   6   2   3   39.52    6.19
   6  -2  -3   38.72    6.21
   6  -2  -3   39.53    3.10
   6  -2  -4  555.21   15.04
   6  -2  -4  524.29   24.07
   6   2   4  638.81   25.78
   6   2   4  604.04   15.47
   6  -2  -4  557.05   15.05
   6  -2  -4  542.63   15.34
   6  -2  -4  559.24   15.44
  -6  -2   4  582.13   30.24
   6   2   4  557.42   15.59
   6  -2  -5  234.07    8.14
   6   2   5  260.88   15.55
   6   2   5  239.16    8.96
   6  -2  -5  233.06    8.27
   6  -2  -5  223.10    7.76
   6  -2  -5  262.62    8.89
   6  -2  -5  240.65    8.85
   6  -2  -5  231.47    8.74
  -6  -2   5  223.24   19.33
  -6  -2   6 1463.79   55.05
   6  -2  -6 1446.30   33.37
   6   2   6 1578.25   35.55
   6   2   6 1486.26   34.60
  -6  -2   6 1478.53   33.98
   6  -2  -6 1378.55   32.56
   6  -2  -6 1498.14   34.41
   6  -2  -6 1552.59   34.71
   6   2   6 1544.77   44.80
  -6  -2   7  754.94   19.93
   6  -2  -7  733.77   19.03
   6   2   7  775.65   21.21
   6  -2  -7  799.28   20.45
  -6  -2   7  773.74   37.43
  -6  -2   8   23.58    2.95
   6   2   8   19.10    2.98
   6  -2  -8   17.95    2.72
  -6  -2   8   22.96    7.05
   6  -2  -8   17.36    2.12
   6  -2  -9  250.58    8.73
   6   2   9  289.86   11.21
  -6  -2   9  288.10   22.05
  -6  -2   9  283.10   10.54
  -6  -2  10  342.09   11.71
   6   2  10  331.46   10.89
   6  -2 -10  335.78   11.58
  -6  -2  11  165.80    7.51
  -6   2 -11  174.03    8.00
   6  -2 -11  177.78    7.62
   6   2  12   49.97    3.21
   6  -2 -12   64.69    4.15
  -6  -2  12   60.32    4.11
  -6   2 -12   64.62    4.38
  -6   2 -13    3.46    1.30
  -6   2 -13    2.90    1.34
   6  -2 -13    4.28    1.22
   6   2  13    2.51    0.99
  -6  -2  13    2.82    1.31
  -6  -2  13    2.95    1.32
  -6   2 -14   16.56    1.55
   6  -2 -14   12.71    1.25
   6  -3  14    4.96    0.89
   6   3 -13  230.13    7.15
  -6  -3 -13  227.55    7.58
   6  -3  13  216.74    7.37
  -6  -3 -12  305.47   10.85
  -6  -3 -12  276.55    9.71
  -6  -3 -12  276.77    9.78
   6   3 -12  274.04    8.89
  -6  -3 -11  557.86   18.07
   6   3 -11  535.51   15.16
   6  -3  10   67.46    4.43
  -6  -3 -10   88.35    7.34
  -6   3   9   49.05    9.04
   6  -3   9   41.98    3.76
  -6   3   8  309.91   22.58
   6  -3   8  292.78   10.93
  -6   3   7  564.79   31.21
   6  -3   7  557.90   16.72
   6  -3   7  533.38   16.09
   6   3  -7  565.48   15.81
   6   3  -6  265.12    9.42
  -6   3   6  291.59   22.19
   6  -3   6  280.46   10.46
   6  -3   6  279.21   10.31
   6   3  -6  249.66   16.28
   6  -3   5  662.10   18.32
   6  -3   5  640.51   18.25
   6  -3   5  681.91   17.20
   6   3  -5  633.96   27.83
   6   3  -5  636.53   17.05
   6  -3   5  607.91   17.14
  -6   3   5  667.50   33.92
   6  -3   5  681.42   17.41
   6  -3   4  363.79   12.05
   6  -3   4  369.97   11.55
   6  -3   4  354.23   11.91
   6   3  -4  358.05   10.99
   6  -3   4  343.72   11.39
   6  -3   4  369.21   11.16
  -6   3   4  346.97   23.34
   6  -3   4  388.17   11.46
   6   3  -4  375.32   20.07
   6  -3   3  256.70    9.54
   6   3  -3  247.11    8.45
   6  -3   3  252.78    8.68
   6   3  -3  254.17   16.02
   6  -3   3  270.10    9.11
   6  -3   3  265.68    9.15
   6  -3   3  275.45    9.48
   6  -3   3  261.32    9.33
   6  -3   2  316.91   10.48
   6   3  -2  294.25    9.35
   6  -3   2  304.12    9.69
   6  -3   2  310.65   10.13
   6  -3   2  315.10   10.08
   6  -3   2  321.95   10.31
   6  -3   2  306.03   10.51
   6  -3   2  300.55   10.30
   6  -3   2  323.78   10.16
   6   3  -2  284.01   16.88
   6   3  -1 1630.37   49.46
   6  -3   1 1706.98   37.21
   6  -3   0 1252.82   28.66
   6   3   0 1226.35   39.91
   6   3   0 1217.70   28.20
   6  -3   0 1234.55   28.38
   6  -3  -1 1664.02   36.96
   6   3   1 1659.56   36.51
   6  -3  -2  363.05   11.45
   6  -3  -2  356.87   10.93
   6   3   2  377.44   19.16
   6   3   2  349.08   10.52
   6  -3  -2  336.79   10.49
   6  -3  -2  339.41   10.72
   6  -3  -2  343.65   10.63
  -6  -3   3  235.05   18.35
   6  -3  -3  253.48    8.86
   6   3   3  253.48    8.81
   6  -3  -3  270.97    9.39
   6   3   3  263.81    8.68
   6   3   3  253.58    8.84
   6  -3  -3  245.81    8.74
   6  -3  -3  241.55    8.76
   6  -3  -3  246.51    8.71
   6   3   3  261.13   15.91
   6  -3  -4  312.50   10.17
   6   3   4  336.69   18.46
   6  -3  -4  342.48   10.91
   6  -3  -4  304.30   10.30
  -6  -3   4  299.53   21.68
   6   3   4  329.53   10.23
  -6  -3   4  315.91   10.37
   6   3   4  309.33   10.47
  -6  -3   5  678.11   18.82
   6   3   5  711.45   19.11
   6  -3  -5  684.75   18.65
  -6  -3   5  710.01   35.14
   6  -3  -5  790.51   19.27
   6  -3  -5  737.76   19.36
   6  -3  -5  714.41   18.31
   6   3   5  744.11   29.31
   6   3   6  255.09    9.97
  -6  -3   6  238.49    9.20
   6   3   6  232.37    9.10
   6  -3  -6  234.90    8.83
   6  -3  -6  246.46    9.37
  -6  -3   6  238.03   19.74
   6   3   6  248.62   15.23
  -6  -3   7  565.84   16.70
   6  -3  -7  547.24   15.88
   6   3   7  602.10   17.52
   6  -3  -7  551.28   16.65
   6  -3  -7  585.40   16.82
  -6  -3   7  540.10   30.60
  -6  -3   8  290.87   11.00
   6  -3  -8  296.19   10.23
   6   3   8  288.80   11.31
   6  -3  -8  305.32   11.03
  -6  -3   8  290.48   21.73
  -6  -3   9   57.37    4.50
   6  -3  -9   53.56    3.86
   6  -3  -9   60.40    4.46
   6   3   9   47.84    4.35
   6  -3  -9   54.61    4.38
  -6  -3   9   50.54    9.29
  -6  -3  10   68.57    4.88
   6  -3 -10   63.70    4.70
  -6  -3  11  510.61   15.35
  -6   3 -11  496.52   15.09
   6   3  11  504.66   14.35
   6  -3 -11  525.36   15.26
   6   3  12  217.26    7.56
  -6   3 -12  227.85    8.62
  -6   3 -12  232.77    8.22
  -6  -3  12  211.42    7.99
  -6  -3  12  229.06    8.48
   6  -3 -12  234.18    8.45
  -6   3 -13  182.75    6.12
  -6   3 -13  177.17    6.43
   6  -3 -13  197.60    6.67
   6  -4  13    6.12    1.32
  -6  -4 -12   79.21    4.99
   6  -4  12   64.22    4.01
  -6  -4 -11  473.36   14.32
   6  -4  10  234.12    8.27
   6   4 -10  254.08    9.06
   6  -4   9  112.54    6.15
   6   4  -9  128.90    6.35
   6  -4   8   31.31    3.41
   6  -4   8   25.49    2.96
  -6  -4  -8   32.46    5.28
   6   4  -8   31.54    3.19
   6  -4   7   20.48    2.84
   6  -4   7   13.82    2.08
   6  -4   7   15.15    2.51
   6   4  -7   17.05    2.47
  -6   4   7   16.61    5.84
   6  -4   6  631.90   18.31
   6  -4   6  602.53   17.84
   6  -4   6  635.51   16.84
   6   4  -6  628.26   17.13
  -6   4   6  610.95   31.90
  -6   4   5  797.68   37.25
   6   4  -5  758.23   31.66
   6  -4   5  814.23   21.56
   6  -4   5  823.28   20.07
   6  -4   5  732.59   20.24
   6  -4   5  791.57   21.48
   6   4  -5  797.22   20.23
   6  -4   4    7.53    1.90
   6  -4   4    3.22    1.59
   6   4  -4    6.56    1.56
   6  -4   4    6.61    1.56
   6  -4   4    6.85    1.71
  -6   4   4    8.00    4.70
   6  -4   4    6.24    1.99
   6  -4   4    6.92    1.48
   6   4  -4    4.49    2.88
   6  -4   3  189.19    7.29
   6  -4   3  188.29    7.99
   6   4  -3  194.05    7.26
   6  -4   3  209.19    7.76
   6  -4   3  208.56    8.18
   6  -4   3  209.54    8.50
   6  -4   3  184.74    8.08
   6  -4   3  207.23    7.97
  -6   4   3  210.01   17.20
   6  -4   3  212.89    8.63
   6  -4   2  850.88   20.75
   6  -4   2  805.28   20.32
   6  -4   2  857.20   21.27
   6  -4   2  828.58   21.85
   6  -4   2  830.29   21.17
   6  -4   2  813.52   21.52
   6   4  -2  793.16   20.07
   6  -4   2  858.50   21.44
   6  -4   2  881.23   21.87
   6  -4   1   49.26    3.50
   6  -4   1   45.81    3.27
   6  -4   1   50.19    3.86
   6   4  -1   46.41    3.13
   6  -4   1   51.86    3.67
   6  -4   1   50.89    3.73
   6  -4   1   54.77    3.94
   6  -4   1   47.90    3.73
   6  -4   0    6.33    1.80
   6  -4   0    5.31    1.60
   6  -4   0    7.04    1.57
   6   4   0   13.17    1.76
   6  -4   0    6.42    1.80
   6  -4   0    9.08    2.04
   6  -4   0   12.91    2.04
   6  -4  -1   41.71    3.52
   6  -4  -1   41.16    3.22
   6  -4  -1   49.18    3.33
   6  -4  -1   38.04    3.22
   6  -4  -1   46.02    3.69
   6   4   1   38.56    2.84
   6  -4  -1   36.16    3.24
   6  -4  -1   38.79    2.97
   6   4   1   34.26    2.81
   6   4   1   38.08    3.03
   6  -4  -1   39.88    3.32
   6  -4  -1   42.58    3.47
   6  -4  -2  826.31   20.50
   6  -4  -2  784.82   19.72
   6  -4  -2  808.57   19.91
   6   4   2  720.18   18.92
   6  -4  -2  809.60   20.67
   6  -4  -2  763.49   19.92
   6   4   2  762.07   19.18
   6  -4  -2  760.96   19.56
   6  -4  -2  823.00   20.65
   6  -4  -2  738.99   19.86
  -6  -4   2  762.19   34.21
   6   4   2  774.35   19.68
   6  -4  -3  245.98    8.75
   6  -4  -3  224.09    8.36
   6  -4  -3  223.33    8.06
   6  -4  -3  242.54    9.06
   6  -4  -3  230.27    8.49
   6   4   3  232.75    8.55
   6   4   3  233.72    8.09
   6  -4  -3  216.51    8.47
   6  -4  -3  230.66    8.94
   6  -4  -3  220.85    8.32
   6   4   3  218.08    8.29
  -6  -4   3  223.28   17.96
   6  -4  -4    5.60    1.84
   6   4   4    5.82    3.14
   6  -4  -4    7.37    1.81
   6  -4  -4    3.23    1.43
   6   4   4    3.68    1.27
   6   4   4    9.79    1.87
   6  -4  -4    2.99    1.42
   6  -4  -4    3.57    1.31
  -6  -4   4    2.24    3.76
   6  -4  -5  759.76   20.57
   6   4   5  766.85   30.80
   6  -4  -5  771.11   20.52
   6   4   5  805.85   19.92
  -6  -4   5  745.50   20.62
   6   4   5  768.53   20.27
  -6  -4   6  724.57   34.68
   6  -4  -6  724.24   19.96
  -6  -4   6  711.88   20.35
   6   4   6  726.87   19.75
   6  -4  -6  777.54   20.61
   6   4   6  708.05   28.99
   6   4   6  787.80   19.60
   6  -4  -6  781.70   19.58
   6  -4  -6  749.31   20.40
   6  -4  -7    9.25    2.08
  -6  -4   7   11.33    2.39
  -6  -4   7   13.82    5.57
   6  -4  -7   12.41    2.37
   6   4   7   12.31    2.46
   6  -4  -8   29.65    3.10
   6   4   8   34.24    3.68
  -6  -4   8   20.79    6.17
  -6  -4   8   29.16    3.46
   6  -4  -8   31.12    3.44
   6  -4  -9  130.76    6.64
   6  -4  -9  121.89    6.13
   6   4   9  120.76    6.67
  -6  -4   9  132.89    7.05
   6  -4 -10  202.72    7.93
  -6  -4  10  228.80    9.32
  -6   4 -10  205.06    8.31
   6  -4 -10  235.56    8.74
   6   4  10  219.51    8.09
   6   4  11  402.01   11.70
  -6  -4  11  426.58   13.31
   6  -4 -11  442.96   13.17
  -6   4 -11  389.86   11.96
   6   4  11  434.69   12.49
  -6   4 -12   58.67    3.57
  -6   4 -12   58.76    3.19
   6   4  12   57.00    3.13
   6  -4 -13    4.15    1.14
   6  -4 -13    4.80    1.06
   6   5 -13    6.83    1.10
   6  -5  13    5.66    1.08
   6   5 -12  107.58    4.63
   6   5 -11   61.58    3.90
  -6  -5 -11   77.96    5.32
   6   5 -10  191.38    7.57
   6  -5  10  197.35    7.61
   6  -5  10  194.25    8.28
   6   5  -9  450.45   13.54
  -6  -5  -9  480.85   16.82
   6  -5   8  181.07    7.80
   6   5  -8  187.55    7.74
  -6  -5  -8  194.72   10.37
   6  -5   7  331.42   11.86
   6  -5   7  389.62   12.28
   6  -5   7  364.73   12.66
   6  -5   7  334.57   10.75
  -6  -5  -7  397.40   15.57
   6   5  -7  370.25   11.89
   6  -5   6  196.56    8.88
   6  -5   6  192.87    7.41
   6  -5   6  225.24    8.58
   6  -5   6  205.25    8.82
   6   5  -6  205.94    8.14
  -6  -5  -6  207.14   10.88
   6   5  -5  342.64   10.98
   6  -5   5  374.02   11.75
   6   5  -5  323.52   19.56
   6  -5   5  308.76   11.14
   6  -5   5  345.60   11.25
   6  -5   5  314.87   10.22
   6  -5   5  339.90   12.19
   6  -5   5  324.88   11.84
   6  -5   4   91.27    5.73
   6  -5   4   85.20    4.54
   6   5  -4   89.65    4.88
  -6   5   4   78.64   10.93
   6  -5   4  101.12    6.00
   6  -5   4   97.96    5.21
   6  -5   4  106.93    5.67
   6  -5   4   82.72    5.30
   6   5  -3  207.90    7.72
   6  -5   3  206.32    8.66
  -6   5   3  205.65   16.65
   6  -5   3  200.66    8.74
   6  -5   3  218.06    8.03
   6  -5   3  216.98    9.09
   6  -5   3  182.18    7.18
   6  -5   3  221.58    8.48
   6  -5   3  216.04    8.77
   6  -5   3  231.04    9.19
   6  -5   2  960.26   24.38
   6   5  -2  909.24   22.51
   6  -5   2  984.35   22.98
  -6   5   2  865.89   36.71
   6  -5   2  845.45   22.12
   6  -5   2  999.04   23.93
   6  -5   2  934.90   24.52
   6  -5   2  996.85   24.41
   6  -5   2 1002.29   24.78
   6  -5   1   14.83    2.48
   6  -5   1   20.53    2.68
   6  -5   1   19.27    2.66
   6   5  -1   17.36    2.29
   6  -5   1   16.50    2.27
   6  -5   1   21.90    2.93
   6   5  -1   13.57    1.89
   6   5   0 1702.51   39.16
   6  -5   0 1787.63   41.29
   6   5   0 1836.41   40.17
   6  -5   0 1944.41   41.71
   6  -5   0 1786.74   39.31
   6  -5   0 1853.17   41.54
   6  -5   0 1813.89   41.06
   6  -5   0 1770.32   40.25
   6  -5   0 1881.52   40.94
   6  -5  -1    8.78    1.67
   6  -5  -1    9.02    2.24
   6  -5  -1   14.62    2.56
   6  -5  -1    9.59    1.83
   6  -5  -1   11.36    1.84
   6  -5  -1    9.70    2.09
   6  -5  -1   11.33    1.86
  -6  -5   1   10.73    4.38
   6  -5  -1   11.68    2.33
   6   5   1    9.76    1.86
   6  -5  -2 1061.87   25.45
   6  -5  -2 1049.58   25.56
   6   5   2  991.69   24.39
   6  -5  -2  920.73   24.15
   6  -5  -2  964.49   24.08
   6  -5  -2 1042.48   24.91
  -6  -5   2  826.81   36.59
   6  -5  -2 1061.92   25.78
   6  -5  -2 1009.92   25.12
   6  -5  -2  990.51   24.15
   6  -5  -2  952.26   23.84
   6   5   3  261.93    9.36
   6  -5  -3  265.03    9.50
   6  -5  -3  273.37   10.02
   6  -5  -3  282.00   10.44
  -6  -5   3  208.06   17.18
   6   5   3  282.23    9.78
   6  -5  -3  256.34    9.42
   6  -5  -3  244.86    9.35
   6  -5  -3  280.03    9.65
   6  -5  -3  303.81   10.54
   6   5   3  254.37    8.71
   6  -5  -3  279.60   10.02
   6  -5  -4  107.55    5.88
   6  -5  -4   94.52    5.61
   6  -5  -4   97.75    5.92
   6   5   4   97.24    5.27
   6  -5  -4   98.50    5.52
   6   5   4   93.92    4.83
   6  -5  -4  102.69    5.52
   6  -5  -4  106.61    5.65
   6   5   5  365.96   11.27
  -6  -5   5  330.48   21.60
   6  -5  -5  370.47   12.54
   6   5   5  371.70   20.42
   6  -5  -5  368.72   12.35
   6   5   5  366.94   11.89
   6  -5  -6  173.38    7.91
   6   5   6  169.69    6.91
   6   5   6  170.85   13.33
   6  -5  -6  194.77    7.70
   6  -5  -6  175.24    7.91
   6  -5  -6  177.01    8.04
   6  -5  -7  378.55   12.71
   6  -5  -7  374.75   12.77
   6   5   7  362.34   11.40
   6   5   7  372.25   12.95
   6  -5  -7  396.81   13.05
   6  -5  -8  155.10    7.35
   6  -5  -8  157.00    7.58
   6   5   8  152.55    6.49
  -6  -5   8  159.42    7.33
   6   5   8  161.69    7.71
   6  -5  -8  169.08    7.78
   6  -5  -9  404.43   12.74
   6   5   9  386.04   11.60
   6   5   9  388.26   12.91
   6  -5  -9  427.31   13.34
   6  -5  -9  416.95   13.38
   6  -5 -10  171.05    7.19
   6  -5 -10  161.55    7.33
   6  -5 -10  157.47    6.77
   6  -5 -11   43.64    3.00
   6   5  11   51.03    3.47
   6  -5 -12  105.81    4.96
   6   5  12  107.95    4.49
   6  -5 -13    2.65    0.85
   6   6 -12   52.90    2.75
   6  -6  11    9.63    1.88
   6  -6  11    9.73    1.41
   6  -6  10  227.93    8.05
   6   6 -10  231.60    8.10
   6  -6  10  215.64    8.52
   6  -6  10  225.36    8.00
   6  -6   9  121.06    5.86
   6  -6   9  109.09    5.60
   6  -6   9  113.94    6.17
   6   6  -9  122.72    5.72
  -6  -6  -9  133.00    7.34
   6  -6   8   41.95    3.79
   6  -6   8   51.06    3.96
   6  -6   8   47.96    4.16
   6  -6   8   49.13    3.99
   6   6  -8   48.26    3.72
  -6  -6  -8   51.88    5.11
  -6  -6  -7  196.28    9.71
   6  -6   7  179.16    8.07
   6  -6   7  174.71    7.67
   6  -6   7  175.12    8.14
   6  -6   7  159.47    7.58
   6   6  -7  179.17    7.49
   6  -6   7  184.77    7.96
   6  -6   6  210.41    8.68
   6  -6   6  188.40    8.59
   6   6  -6  198.20    7.92
   6  -6   6  195.78    8.57
   6  -6   6  189.42    8.13
  -6  -6  -6  209.51   10.22
  -6  -6  -5   91.48    6.68
   6  -6   5  101.68    5.83
   6  -6   5   86.05    5.77
   6  -6   5   85.10    5.44
   6  -6   5  100.80    5.59
   6  -6   5   96.87    5.59
   6   6  -5   94.82    5.13
   6   6  -4  816.03   20.49
   6  -6   4  760.62   21.53
   6  -6   4  802.37   22.32
   6  -6   4  819.77   21.13
   6  -6   4  834.75   21.32
   6  -6   4  855.17   21.89
  -6  -6  -4  743.15   22.70
   6  -6   3  853.32   21.49
   6   6  -3  837.81   20.69
  -6  -6  -3  787.75   21.79
   6  -6   3  782.61   22.06
   6  -6   3  829.43   22.68
   6  -6   3  863.95   22.11
   6  -6   3  815.59   22.65
   6  -6   2 1443.44   34.68
   6  -6   2 1447.47   33.01
  -6  -6  -2 1326.95   32.24
   6   6  -2 1380.47   32.04
   6  -6   2 1393.19   34.19
   6   6  -2 1463.15   33.33
   6  -6   2 1494.19   34.09
   6  -6   2 1494.17   34.82
   6  -6   1   31.13    3.05
   6  -6   1   30.08    3.36
   6  -6   1   27.84    3.34
   6  -6   1   31.19    3.57
   6  -6   1   30.64    3.54
   6   6  -1   29.86    3.03
   6  -6   1   30.48    3.43
   6  -6   1   29.11    2.76
   6  -6   0  111.50    6.40
   6  -6   0   98.51    6.03
   6  -6   0  109.49    5.49
   6  -6   0   97.00    4.85
   6  -6   0  100.42    6.05
   6   6   0   98.90    5.46
   6  -6   0  112.29    6.39
   6  -6   0  105.25    6.04
   6  -6   0   94.32    5.06
   6  -6   0   83.42    4.97
   6  -6  -1   34.50    3.10
   6  -6  -1   37.84    3.27
   6  -6  -1   38.98    3.88
   6   6   1   40.00    3.44
   6  -6  -1   31.36    3.01
   6  -6  -1   36.03    3.18
   6  -6  -1   36.71    3.78
   6  -6  -1   37.70    3.11
   6  -6  -1   36.12    3.56
   6  -6  -1   36.90    3.61
   6  -6  -1   41.05    3.96
   6  -6  -2 1591.87   35.19
   6  -6  -2 1351.82   34.22
   6  -6  -2 1410.20   34.27
   6   6   2 1519.53   35.19
   6   6   2 1486.18   34.68
   6  -6  -2 1539.84   34.80
   6  -6  -2 1599.80   35.96
   6  -6  -2 1628.07   36.48
   6  -6  -2 1585.74   36.81
   6  -6  -2 1608.27   36.49
   6  -6  -3  849.86   21.83
   6  -6  -3  823.06   20.92
   6   6   3  770.78   20.64
   6  -6  -3  716.53   20.03
   6  -6  -3  680.96   19.76
   6  -6  -3  800.69   22.06
   6  -6  -3  842.60   21.17
   6  -6  -3  832.56   21.49
   6   6   3  756.43   20.05
   6  -6  -3  807.17   20.69
   6  -6  -4  822.33   21.64
   6   6   4  805.85   21.12
   6  -6  -4  863.99   22.14
   6  -6  -4  887.96   22.90
   6  -6  -4  848.12   23.27
   6  -6  -4  906.23   22.42
   6  -6  -4  921.85   22.84
   6  -6  -5   94.11    5.63
   6  -6  -5   98.93    5.88
   6  -6  -5   90.77    5.95
   6  -6  -5   88.86    5.29
   6  -6  -5   73.39    4.78
   6  -6  -5  101.43    5.73
   6   6   5   95.01   10.16
   6  -6  -6  196.17    8.51
   6  -6  -6  175.67    8.61
   6   6   6  180.97    8.28
   6  -6  -6  170.38    7.82
   6  -6  -7  172.59    7.84
  -6  -6   7  184.05    8.37
   6   6   7  183.02    8.21
   6  -6  -7  190.02    8.39
   6  -6  -7  183.47    8.21
   6  -6  -8   43.61    3.77
   6   6   8   43.18    3.75
   6  -6  -8   45.54    3.97
   6  -6  -8   39.47    3.76
   6  -6  -9   93.72    5.47
   6  -6  -9   90.57    5.28
   6  -6  -9   99.39    5.45
   6  -6 -10  177.72    7.09
   6  -6 -10  178.00    7.01
   6  -6 -10  167.32    7.52
   6  -6 -10  175.43    7.15
   6  -6 -11   11.45    1.64
   6  -6 -11   10.13    1.89
   6   6  11   13.74    1.82
   6  -6 -11   11.95    1.79
   6  -6 -12   45.60    2.94
   6  -6 -12   47.27    2.73
   6   6  12   45.85    2.54
   6   7 -11   47.41    2.59
   6   7 -11   50.02    2.78
   6  -7  11   45.26    2.81
   6  -7  10   42.71    2.90
   6  -7  10   46.04    3.28
   6   7 -10   49.56    3.04
   6  -7  10   49.67    3.15
   6  -7   9  429.24   12.03
   6  -7   9  415.89   12.29
   6  -7   9  428.92   11.91
   6   7  -9  433.91   11.66
   6  -7   8   32.75    3.20
   6  -7   8   29.73    3.02
   6  -7   8   27.42    3.03
   6  -7   8   26.45    2.95
   6   7  -8   30.17    2.81
  -6  -7  -8   34.01    3.62
   6  -7   7   77.76    5.03
   6  -7   7   98.99    5.56
   6  -7   7   94.53    5.46
   6  -7   7   92.22    5.30
  -6  -7  -7  104.68    6.18
   6   7  -7   96.24    5.01
   6  -7   7   90.41    5.43
   6  -7   6   59.85    4.75
   6  -7   6   63.43    4.85
   6  -7   6   69.14    4.84
   6   7  -6   74.78    4.40
   6  -7   6   67.92    4.63
   6  -7   6   73.10    4.79
  -6  -7  -6   77.69    5.32
   6   7  -5  396.87   11.95
   6  -7   5  368.19   13.10
   6  -7   5  383.30   12.47
   6  -7   5  406.19   12.87
   6  -7   5  414.85   13.26
   6  -7   5  376.08   13.30
   6  -7   4   43.83    3.60
   6  -7   4   52.96    4.15
  -6  -7  -4   45.88    3.67
   6   7  -4   45.56    3.41
   6  -7   4   45.57    4.47
   6  -7   4   49.87    4.36
   6  -7   4   49.43    4.64
   6  -7   3  494.57   14.60
   6  -7   3  458.24   15.16
  -6  -7  -3  458.26   13.77
   6  -7   3  446.69   14.99
  -6  -7  -3  463.71   14.73
   6   7  -3  480.49   14.60
   6  -7   3  469.14   15.52
   6  -7   3  510.01   15.36
   6  -7   2   42.51    3.69
   6  -7   2   40.03    3.92
   6  -7   2   43.34    4.26
   6  -7   2   40.86    4.30
  -6  -7  -2   40.55    4.05
   6  -7   2   43.37    4.13
   6  -7   2   38.87    3.28
   6   7  -2   40.33    3.60
  -6  -7  -2   42.33    3.65
   6  -7   2   45.18    4.42
   6  -7   1   82.11    5.51
   6  -7   1   77.82    5.17
   6   7  -1   78.28    4.96
   6  -7   1   82.93    5.77
  -6  -7  -1   74.95    5.53
   6  -7   1   74.85    4.64
   6  -7   1   80.88    5.53
   6  -7   1   80.18    5.00
   6  -7   0    8.54    1.64
   6  -7   0    8.62    2.72
  -6  -7   0   12.00    2.95
   6  -7   0   14.34    2.98
   6  -7   0   15.76    2.55
   6  -7   0   12.18    2.44
   6  -7   0   10.64    2.32
   6  -7   0    9.79    2.66
   6   7   0    8.04    1.97
   6  -7   0   10.29    2.11
   6  -7  -1   93.57    5.30
   6  -7  -1   91.34    6.01
   6  -7  -1   88.63    5.66
   6  -7  -1   92.35    5.29
   6  -7  -1   86.11    5.74
   6  -7  -1   85.60    5.08
  -6  -7   1   75.17    5.81
   6   7   1   93.89    5.38
   6  -7  -1   88.12    4.87
  -6  -7   2   24.36    3.83
   6  -7  -2   30.68    3.82
   6  -7  -2   25.12    2.97
   6   7   2   25.67    2.99
   6  -7  -2   24.57    2.73
   6  -7  -2   28.66    2.92
   6  -7  -2   31.17    3.66
   6  -7  -2   28.19    3.67
   6   7   2   22.32    2.58
   6  -7  -2   26.31    2.82
   6  -7  -2   29.20    3.38
   6  -7  -2   27.39    3.24
   6  -7  -3  445.82   14.19
   6  -7  -3  404.46   13.56
   6  -7  -3  456.23   14.18
   6  -7  -3  403.64   12.83
   6  -7  -3  415.88   13.30
   6  -7  -4   53.60    4.23
   6  -7  -4   51.45    3.88
   6  -7  -4   60.01    4.58
  -6  -7   4   56.47    5.17
   6  -7  -5  387.49   12.61
   6  -7  -5  377.19   13.02
   6  -7  -5  374.93   13.47
   6  -7  -5  347.43   11.66
  -6  -7   5  372.35   13.36
   6  -7  -6   77.15    5.20
   6  -7  -6   65.90    5.16
  -6  -7   6   68.42    5.21
   6  -7  -6   59.32    4.23
   6   7   6   64.28    4.55
   6  -7  -7  112.09    6.23
   6  -7  -7  105.48    6.41
  -6  -7   7  114.87    6.20
   6   7   7  101.09    5.62
   6  -7  -7  115.33    6.23
   6  -7  -7  103.37    5.55
   6  -7  -8   29.73    3.18
   6  -7  -8   26.66    3.06
   6  -7  -8   22.75    3.09
   6   7   8   24.40    2.57
   6  -7  -8   22.02    2.57
   6  -7  -9  398.27   12.89
   6  -7  -9  407.18   12.32
   6  -7  -9  426.33   12.47
   6  -7  -9  383.54   11.65
   6  -7 -10   49.90    3.33
   6  -7 -10   47.89    3.58
   6  -7 -10   47.20    3.29
   6  -7 -11   42.95    3.03
   6   7  11   50.29    2.82
   6   8 -11   11.52    1.11
   6   8 -10   23.92    1.63
   6  -8  10   21.73    1.71
   6   8  -9   29.88    2.16
   6  -8   9   28.94    2.57
   6  -8   9   32.02    2.63
   6  -8   8  131.70    6.08
  -6  -8  -8  115.25    5.43
   6  -8   8  137.56    5.90
   6  -8   8  146.62    5.95
   6   8  -8  141.07    5.34
   6  -8   8  160.72    6.35
   6  -8   7  702.91   19.18
   6   8  -7  735.52   17.73
   6  -8   7  708.37   18.53
   6  -8   7  752.73   18.87
   6  -8   7  684.56   18.48
   6  -8   7  768.19   19.30
   6   8  -6    6.50    1.56
   6  -8   6    7.55    2.06
   6  -8   6    7.19    2.37
   6  -8   6    7.78    2.32
   6  -8   5  328.35   11.42
   6  -8   5  306.24   11.23
   6  -8   5  320.31   10.88
   6   8  -5  334.04   11.15
   6  -8   4  164.33    7.37
  -6  -8  -4  149.23    6.71
   6  -8   4  147.99    7.80
   6  -8   4  150.83    7.59
   6   8  -4  163.54    7.39
   6  -8   4  174.61    7.92
   6  -8   3  428.84   13.55
   6  -8   3  413.58   14.09
  -6  -8  -3  419.10   12.94
   6  -8   3  416.89   14.47
   6   8  -3  444.43   13.69
   6  -8   3  441.40   14.24
  -6  -8  -3  418.18   13.53
   6  -8   2  332.03   10.80
   6  -8   2  341.99   12.22
   6  -8   2  337.46   11.56
   6  -8   2  337.60   12.54
   6  -8   2  318.85   12.07
   6  -8   2  317.11   11.70
   6  -8   2  318.39   12.44
   6   8  -2  349.90   11.65
  -6  -8  -2  330.67   11.17
  -6  -8  -2  329.07   11.92
  -6  -8  -1  485.68   15.80
   6  -8   1  510.78   15.16
   6  -8   1  490.59   15.16
   6  -8   1  510.73   16.38
   6  -8   1  484.17   15.24
   6   8  -1  510.88   15.15
  -6  -8  -1  484.90   14.80
   6  -8   1  491.51   14.47
  -6  -8   0  278.36   11.15
   6  -8   0  276.06   10.22
   6  -8   0  277.96   10.64
   6  -8   0  273.00   11.20
   6  -8   0  268.78   10.14
   6  -8   0  284.00   10.26
   6  -8   0  273.67   10.93
   6   8   0  285.78   10.31
   6  -8   0  278.64   11.25
   6  -8   0  263.91    9.80
   6  -8  -1  492.36   14.65
   6  -8  -1  471.62   15.02
   6  -8  -1  501.86   16.17
  -6  -8   1  437.65   13.85
   6  -8  -1  475.28   14.30
   6  -8  -1  488.77   14.27
   6  -8  -1  505.17   16.02
   6   8   1  462.89   13.81
   6  -8  -1  479.14   13.69
  -6  -8   1  462.88   15.75
   6   8   1  503.07   14.80
   6  -8  -2  413.40   13.07
   6   8   2  385.64   12.67
  -6  -8   2  399.91   14.12
   6  -8  -2  400.87   14.09
   6  -8  -2  380.28   12.97
   6  -8  -2  384.85   12.15
  -6  -8   3  364.27   12.29
   6  -8  -3  366.08   12.66
   6  -8  -3  431.63   13.77
   6  -8  -3  421.09   13.25
   6  -8  -3  407.92   12.65
  -6  -8   4  130.84    7.34
   6  -8  -4  125.59    6.33
   6  -8  -4  137.96    7.12
   6  -8  -4  114.76    6.18
  -6  -8   5  323.93   11.84
   6  -8  -5  329.96   11.13
   6  -8  -5  293.04   10.49
   6  -8  -6    2.72    1.73
  -6  -8   6    5.27    2.27
   6  -8  -6    3.28    1.89
   6   8   6    3.17    1.43
   6  -8  -7  685.73   18.00
  -6  -8   7  698.40   17.53
   6  -8  -8  139.13    6.44
   6  -8  -8  148.02    6.42
   6  -8  -9   28.29    2.68
   6  -8  -9   31.17    2.69
   6   8  11    7.47    0.94
   6   9  -9  120.03    4.36
   6  -9   9  105.90    4.28
   6  -9   9   98.35    3.81
   6  -9   9  113.54    4.17
   6  -9   8    1.30    1.26
   6  -9   8    1.99    1.42
   6  -9   8    1.84    1.42
   6   9  -8    2.79    1.17
  -6  -9  -8    2.17    0.99
   6  -9   7  195.61    7.14
   6  -9   7  179.10    7.04
  -6  -9  -7  164.71    6.84
   6   9  -7  210.02    7.23
   6   9  -6  554.59   14.49
   6  -9   6  538.16   14.59
   6  -9   6  485.79   13.80
   6  -9   6  487.78   14.35
   6  -9   6  475.88   14.38
   6  -9   5  303.54   10.78
  -6  -9  -5  329.87   10.45
   6   9  -5  346.70   10.86
   6  -9   5  321.28   10.86
   6  -9   5  309.33   10.31
   6  -9   4  617.93   17.44
   6  -9   4  600.87   16.72
   6  -9   4  581.68   17.16
   6   9  -4  650.97   17.13
  -6  -9  -3   26.62    2.88
   6  -9   3   25.08    3.01
  -6  -9  -3   22.95    2.80
   6  -9   3   23.50    3.10
   6  -9   3   24.89    3.33
   6   9  -3   24.48    2.84
  -6  -9  -2   52.32    4.02
   6  -9   2   49.11    4.00
  -6  -9  -2   50.64    4.18
   6  -9   2   55.07    4.41
   6  -9   2   47.17    4.06
   6   9  -2   48.65    3.87
   6  -9   1  342.00   12.53
   6  -9   1  337.27   11.60
   6  -9   1  338.57   11.56
   6  -9   1  342.18   11.15
  -6  -9  -1  349.93   12.24
   6  -9   1  355.18   11.72
  -6  -9  -1  353.12   11.61
   6   9  -1  360.07   11.67
   6  -9   0 1100.21   27.91
   6  -9   0 1145.19   27.86
   6  -9   0 1197.12   28.04
  -6  -9   0 1173.09   28.37
   6   9   0 1213.69   28.34
  -6  -9   0 1166.53   29.34
   6  -9   0 1168.39   29.65
   6  -9  -1  356.95   13.03
   6   9   1  385.14   12.14
   6  -9  -1  392.32   12.26
  -6  -9   1  353.52   11.26
  -6  -9   1  391.12   13.36
   6  -9  -2   52.35    3.95
   6  -9  -2   50.66    4.49
  -6  -9   2   59.37    4.99
   6  -9  -2   51.83    4.08
  -6  -9   2   50.63    3.97
   6  -9  -3   26.50    3.44
   6  -9  -3   29.65    2.89
  -6  -9   3   34.84    3.22
  -6  -9   3   33.24    3.40
   6  -9  -4  605.45   16.01
  -6  -9   4  550.11   16.14
  -6  -9   4  602.63   17.34
  -6  -9   4  554.04   15.70
   6  -9  -4  541.55   16.98
   6  -9  -4  620.64   16.98
   6  -9  -5  287.64    9.64
  -6  -9   5  266.26    9.77
  -6  -9   5  256.83    9.32
  -6  -9   5  283.61   10.24
   6  -9  -5  261.26   10.22
   6  -9  -5  297.49   10.29
   6  -9  -6  517.26   14.06
  -6  -9   6  487.82   14.21
  -6  -9   6  517.44   14.35
  -6  -9   6  473.02   13.81
   6  -9  -6  461.52   14.54
   6  -9  -7  183.58    6.99
  -6  -9   7  181.16    7.03
   6  -9  -7  171.96    7.36
  -6  -9   7  193.64    7.39
   6  -9  -8    2.38    1.38
  -6  -9   8    1.47    1.71
  -6  -9   8    0.97    1.60
   6  -9  -8    0.89    1.17
  -6  -9   9  116.91    4.49
   6  -9  -9  109.50    4.33
   6 -10   8   82.70    3.31
   6  10  -8   79.57    3.17
   6 -10   7   76.65    3.58
   6  10  -7   80.57    3.52
   6 -10   6  381.48   10.85
   6 -10   6  384.98   10.81
  -6 -10  -5  323.72    9.33
   6 -10   5  312.97   10.04
   6 -10   4    7.96    1.98
   6  10  -4    8.26    1.64
  -6 -10  -4    9.71    2.00
   6 -10   4    7.82    2.14
  -6 -10  -3  143.77    5.88
   6 -10   3  146.28    6.48
   6 -10   3  135.69    6.27
  -6 -10  -3  154.12    6.68
   6  10  -3  157.54    6.32
   6  10  -2  195.82    7.34
  -6 -10  -2  200.55    7.62
  -6 -10  -2  195.60    7.32
   6 -10   2  173.02    7.29
   6 -10   2  190.54    7.56
   6 -10   1   14.81    2.35
   6 -10   1   20.45    2.75
  -6 -10  -1   17.57    2.58
   6  10  -1   15.88    2.13
  -6 -10  -1   16.85    2.56
   6 -10   0   63.86    4.69
  -6 -10   0   75.15    4.59
  -6 -10   0   78.08    4.95
   6  10   0   74.98    4.22
  -6 -10   1   26.71    3.26
   6 -10  -1   23.83    3.08
   6 -10  -1   26.50    2.71
  -6 -10   1   27.92    3.09
  -6 -10   2  188.21    7.89
  -6 -10   2  160.69    6.33
   6 -10  -2  166.89    7.61
  -6 -10   2  190.04    7.48
  -6 -10   3  149.71    6.14
  -6 -10   3  166.54    6.98
   6 -10  -3  148.00    6.94
   6 -10  -4    8.61    2.06
  -6 -10   4   11.98    1.86
  -6 -10   4   11.81    2.06
  -6 -10   4   11.08    1.93
  -6 -10   4   12.94    2.36
   6 -10  -5  249.98    9.02
  -6 -10   5  253.78    8.07
  -6 -10   5  283.74    9.13
   6 -10  -5  272.61    8.37
  -6 -10   5  283.32    8.77
   6 -10  -6  381.60   11.29
  -6 -10   6  378.87   10.46
   6 -10  -6  401.36   10.76
  -6 -10   6  418.26   11.15
   6 -10  -7   98.74    4.49
  -6 -10   7  102.31    4.12
   6 -10  -7  113.46    4.39
  -6 -10   7  119.31    4.64
  -6 -10   8   81.46    3.22
   6 -10  -8   54.42    2.86
   6 -11   6   46.28    2.26
  -6 -11  -6   20.50    1.69
   6 -11   5    1.33    1.00
  -6 -11  -5    1.63    0.98
   6 -11   4  184.98    6.02
  -6 -11  -4  197.25    5.74
   6  11  -3   15.76    1.60
   6 -11   3   18.69    2.04
  -6 -11  -3   21.59    2.18
  -6 -11  -2    4.88    1.41
  -6 -11  -2    7.67    1.83
  -6 -11  -1  597.43   16.59
  -6 -11  -1  636.92   15.84
  -6 -11  -1  628.56   15.55
  -6 -11   0  116.66    5.20
  -6 -11   0  121.46    5.46
  -6 -11   0  110.05    4.91
  -6 -11   1  640.99   16.21
  -6 -11   1  647.88   15.73
  -6 -11   2    7.15    1.60
  -6 -11   2    5.66    1.68
  -6 -11   2    9.81    1.88
  -6 -11   2    8.29    1.87
  -6 -11   3   25.46    2.42
  -6 -11   3   23.04    2.26
  -6 -11   3   20.85    1.74
  -6 -11   4  223.48    7.06
  -6 -11   4  232.54    7.31
  -6 -11   4  208.02    6.20
  -6 -11   5    2.65    1.25
  -6 -11   5    0.32    0.95
  -6 -11   6   44.82    2.44
  -6 -12  -2   52.43    2.43
  -6 -12  -1  107.30    3.94
  -6 -12   0   33.39    2.17
  -6 -12   1  135.67    4.56
  -6 -12   2   47.26    2.39
  -6 -12   2   57.15    2.51
   7   0   0    3.01    1.21
   7   0   0    0.59    1.17
   7   0  -1    8.45    1.63
   7   0   1    6.47    1.60
   7   0   1    1.54    1.21
   7   0   1    4.39    1.33
   7   0  -1    1.70    1.19
   7   0  -1    2.07    2.41
   7   0   2  118.70    5.74
   7   0   2  110.95    5.62
   7   0   2  109.42    5.38
   7   0  -2  108.36    5.29
   7   0  -2  107.42    5.18
   7   0   2  113.92   11.03
   7   0  -2  103.05   10.55
   7   0   3  729.42   18.69
   7   0   3  733.06   30.06
   7   0  -3  669.33   29.37
   7   0  -3  705.35   18.27
   7   0  -3  659.93   17.81
   7   0   3  710.29   18.97
   7   0   4  270.43    9.90
   7   0   4  278.94    9.65
   7   0   4  273.11   17.28
   7   0  -4  266.29   17.48
   7   0  -4  260.84    9.31
  -7   0   4  250.86   22.10
   7   0  -4  256.02    9.02
   7   0   5  921.23   23.76
   7   0   5  931.69   23.08
  -7   0   5  820.21   42.18
   7   0  -5  917.03   22.82
   7   0  -5  873.31   22.27
   7   0   5  927.87   34.53
   7   0  -5  825.34   33.81
   7   0   6 1546.12   34.26
   7   0  -6 1448.09   34.25
   7   0   6 1496.69   46.84
   7   0  -6 1566.04   35.62
   7   0   6 1606.68   36.94
  -7   0   6 1420.72   58.90
   7   0  -6 1650.58   35.62
   7   0  -6 1483.89   34.83
   7   0  -7  619.96   17.38
   7   0   7  619.15   18.42
   7   0   7  590.10   17.48
   7   0  -7  602.06   16.69
  -7   0   7  624.72   35.47
   7   0   8   80.96    5.06
   7   0  -8   87.87    5.19
  -7   0   8   74.21   12.63
   7   0  -8   81.00    4.86
   7   0  -9  408.27   12.87
  -7   0   9  409.87   27.41
   7   0  -9  395.72   12.32
  -7   0 -10   12.38    3.43
   7   0 -10   16.98    2.30
   7   0  10   17.60    2.51
   7   0 -10   16.20    2.26
   7   0 -11    2.94    1.33
  -7   0 -11    3.71    2.42
   7   0  11    4.20    1.39
   7   0  11    2.74    1.32
   7   0  12   28.86    2.51
  -7   0 -12   34.67    3.31
  -7   0 -12   33.87    3.17
   7   0  12   23.00    1.98
   7   0 -12   25.99    2.22
  -7   0 -13  196.44    6.88
  -7   0 -13  198.84    6.76
  -7  -1 -13   43.96    2.93
  -7  -1 -13   44.65    3.15
  -7  -1 -13   49.97    3.18
  -7  -1 -12   54.31    4.02
  -7  -1 -12   56.64    4.19
   7  -1  12   46.21    3.15
   7  -1  11   44.68    3.42
  -7  -1 -11   43.43    4.66
   7   1 -11   47.35    3.35
   7  -1  11   39.40    3.09
   7   1 -11   39.91    2.92
   7  -1  10  130.70    6.46
   7   1 -10  140.57    6.36
  -7  -1 -10  144.34    9.02
   7   1 -10  140.08    6.13
   7   1  -9   26.08    2.73
   7  -1   9   21.58    2.91
  -7   1   9   20.80    6.98
   7   1  -9   22.26    2.69
   7   1  -8   17.37    2.38
   7  -1   8   21.21    2.99
   7  -1   8   15.47    2.45
   7   1  -8   17.91    2.52
  -7   1   8   19.95    7.31
  -7   1   7  172.62   18.43
   7   1  -7  186.60    7.73
   7  -1   7  182.65    8.12
   7   1  -7  190.15    7.79
   7  -1   7  191.35    8.72
   7  -1   6  361.71   12.56
   7  -1   6  355.95   10.85
   7  -1   6  350.47   11.85
   7   1  -6  365.39   11.62
   7  -1   6  368.94   12.44
  -7   1   6  336.18   26.26
   7   1  -6  343.82   11.42
   7   1  -5  168.52    7.13
   7  -1   5  181.10    7.90
   7  -1   5  184.00    7.13
   7   1  -5  160.02   13.50
   7  -1   5  173.77   13.54
   7  -1   5  173.17    7.86
   7   1  -5  169.04    7.12
   7  -1   5  161.28    7.09
   7  -1   5  172.93    7.42
  -7   1   5  146.46   17.12
  -7   1   4   96.37   13.71
   7  -1   4   93.19    5.31
   7   1  -4   81.98    4.30
   7  -1   4   93.83    5.48
   7  -1   4   98.55    5.67
   7   1  -4   94.43    4.98
   7  -1   4   95.06    5.19
   7   1  -4  105.37   10.77
   7  -1   4   88.12    9.81
   7   1  -4   90.77    4.89
   7  -1   3   87.37    4.48
   7   1  -3   82.55    4.21
   7  -1   3   94.79    5.33
   7  -1   3   83.23    5.20
   7   1  -3   83.35    4.61
   7  -1   3   86.88    9.81
   7   1  -3   90.43    9.97
   7  -1   3   82.41    4.76
   7  -1   3   88.02    4.91
   7  -1   2 1109.26   39.51
   7   1  -2 1054.02   38.82
   7  -1   2 1108.09   26.31
   7  -1   2 1136.22   26.37
   7  -1   2 1073.37   25.31
   7   1  -2 1036.37   24.89
   7  -1   2 1125.17   26.57
   7   1  -1  601.92   27.01
   7  -1   1  591.15   16.05
   7  -1   1  573.74   16.01
   7   1  -1  601.80   15.86
   7  -1   1  591.20   16.03
   7  -1   1  586.01   16.19
   7  -1   1  556.83   16.32
   7  -1   0  350.95   20.06
   7   1   0  335.05   19.51
   7  -1   0  347.91   10.85
   7   1   0  346.22   10.73
   7  -1   0  349.36   10.87
   7   1   0  358.36   10.90
   7  -1   0  355.79   11.08
   7   1   0  336.24   11.18
   7  -1   0  335.21   11.19
   7  -1   0  345.70   11.38
   7   1   1  564.91   14.99
   7  -1  -1  532.10   15.47
   7   1   1  573.00   15.21
   7  -1  -1  559.31   15.18
   7  -1  -1  555.21   15.36
   7   1   1  577.42   15.56
   7   1   1  533.85   14.98
   7  -1  -1  524.74   14.88
   7  -1  -1  543.11   25.87
   7   1   1  553.65   15.51
   7  -1  -2 1229.17   29.10
   7  -1  -2 1230.73   28.82
   7   1   2 1275.55   28.94
   7  -1  -2 1189.42   28.43
   7  -1  -2 1208.57   42.46
   7   1   2 1287.48   42.97
   7   1   2 1254.72   29.21
   7  -1  -3  107.68    5.35
   7   1   3  110.00    5.82
   7  -1  -3  113.27    5.60
   7  -1  -3  103.52   10.76
   7   1   3  105.88   10.67
   7   1   3  110.83    5.59
   7  -1  -3  106.63    5.19
   7   1   4   91.72    5.32
   7   1   4   87.20    4.97
   7  -1  -4   81.29    4.53
  -7  -1   4   81.52   12.85
   7  -1  -4   76.97    4.69
   7   1   4  108.36   10.70
   7  -1  -4   82.50    9.71
   7  -1  -5  211.79    8.36
   7  -1  -5  195.61    7.54
   7   1   5  197.37    8.39
   7  -1  -5  192.50    7.96
   7  -1  -5  188.40    7.56
   7   1   5  191.00   14.25
   7  -1  -5  162.07   13.70
   7   1   5  203.36    8.63
   7   1   5  200.21    8.08
  -7  -1   5  184.17   19.36
   7   1   6  354.32   11.53
   7  -1  -6  334.86   11.36
   7  -1  -6  302.97   10.12
   7   1   6  318.07   18.13
   7  -1  -6  355.64   11.15
   7  -1  -6  303.50   10.35
   7   1   6  330.55   11.95
  -7  -1   6  295.41   24.89
  -7  -1   7  185.17   19.05
   7  -1  -7  183.23    7.46
   7  -1  -7  199.87    8.35
   7  -1  -8   19.19    2.41
   7  -1  -8   17.67    2.62
   7   1   8   19.67    2.72
  -7  -1   9   27.88    7.36
   7   1   9   19.98    2.46
   7  -1  -9   20.28    2.39
   7  -1  -9   23.48    2.85
   7  -1 -10  142.70    6.76
   7  -1 -11   42.68    3.36
  -7   1 -11   34.48    3.95
   7   1  11   38.37    3.17
   7   1  11   38.70    3.17
   7  -1 -12   47.24    3.09
  -7   1 -12   48.05    3.61
  -7   1 -12   41.14    3.28
   7   1  12   41.86    2.96
   7   1  12   38.18    2.56
   7  -1 -13   33.29    2.09
  -7   1 -13   39.23    2.89
  -7   1 -13   38.98    2.71
   7  -2  13  225.03    7.01
  -7  -2 -13  235.08    7.34
  -7  -2 -13  239.82    7.46
   7   2 -12  176.15    6.28
  -7  -2 -12  182.20    7.27
  -7  -2 -12  185.31    7.72
   7   2 -11  194.00    7.17
  -7  -2 -11  202.10    9.37
   7  -2  11  168.50    6.85
   7  -2  11  155.81    6.36
   7  -2  10  251.21    9.06
  -7  -2 -10  248.24   11.88
   7  -2  10  220.02    8.73
   7   2 -10  254.34    9.06
   7  -2   9  164.05    7.31
   7   2  -9  160.72    7.15
   7  -2   9  154.34    7.42
   7  -2   8  143.72    6.91
   7  -2   8  162.64    7.33
  -7   2   8  169.84   17.61
   7   2  -8  166.04    7.26
   7  -2   8  153.84    7.65
   7  -2   7    7.67    2.02
   7   2  -7    2.59    1.33
   7  -2   7    2.86    1.56
  -7   2   7    6.36    5.20
   7   2  -7    3.45    1.65
   7  -2   7    7.50    2.05
   7  -2   6  310.36    9.92
   7  -2   6  300.92   11.19
   7   2  -6  301.21   10.13
  -7   2   6  270.67   23.45
   7  -2   6  310.36   11.50
   7  -2   6  319.87   10.88
   7  -2   5  338.62   11.63
   7  -2   5  367.74   12.29
   7  -2   5  387.56   11.65
   7   2  -5  360.67   20.91
   7  -2   5  381.99   12.79
   7   2  -5  368.98   11.45
  -7   2   5  330.90   25.77
   7  -2   5  375.32   12.75
   7  -2   5  374.36   12.00
  -7   2   4   16.57    7.34
   7  -2   4   25.22    2.75
   7  -2   4   22.97    2.66
   7   2  -4   20.14    5.27
   7  -2   4   21.67    2.88
   7   2  -4   29.19    2.66
   7  -2   4   21.91    2.72
   7   2  -4   21.75    2.53
   7  -2   4   25.21    2.71
   7  -2   3  646.01   17.42
  -7   2   3  688.71   35.18
   7  -2   3  628.78   17.02
   7   2  -3  615.28   16.47
   7  -2   3  639.93   18.16
   7  -2   3  666.44   17.20
   7  -2   3  632.48   17.90
   7  -2   3  617.67   17.70
   7   2  -3  622.64   16.89
   7  -2   3  688.92   17.63
   7  -2   3  649.88   28.82
   7   2  -3  651.80   29.05
   7  -2   2  358.64   11.91
   7   2  -2  346.22   10.99
   7  -2   2  383.61   11.73
   7  -2   2  363.07   20.76
   7   2  -2  353.31   20.60
   7  -2   2  364.77   11.54
   7  -2   2  358.78   11.14
   7  -2   2  383.50   11.75
   7  -2   2  345.93   11.62
   7  -2   2  363.46   11.63
   7   2  -2  335.72   10.61
   7   2  -1  407.43   12.22
   7   2  -1  427.46   22.57
   7  -2   1  423.21   12.90
   7   2  -1  434.84   12.45
   7  -2   1  419.46   13.33
   7  -2   1  439.45   12.64
   7  -2   1  435.91   12.78
   7  -2   1  415.21   12.86
   7   2  -1  424.48   12.23
   7  -2   1  415.36   12.63
   7   2   0 3887.26   82.31
   7  -2   0 4025.58  101.00
   7   2   0 4147.21  101.21
   7   2   0 4021.00   83.26
   7  -2   0 4020.80   83.41
   7   2   0 4169.61   82.52
   7  -2   0 3907.12   83.55
   7  -2   0 4052.75   82.63
   7  -2   0 3940.91   82.93
   7   2   0 4058.40   82.41
   7  -2   0 4037.29   82.52
   7  -2  -1  349.23   11.09
   7   2   1  341.82   11.05
   7  -2  -1  379.04   11.44
   7  -2  -1  355.95   20.59
   7  -2  -1  371.88   11.70
   7   2   1  377.74   11.40
   7   2   1  373.36   11.68
   7   2   1  372.05   11.15
   7  -2  -1  369.02   11.32
   7  -2  -1  351.14   11.77
   7  -2  -2  310.50   11.04
   7  -2  -2  298.12    9.97
   7  -2  -2  319.19   10.35
   7   2   2  314.31   10.42
   7   2   2  334.31   10.87
   7   2   2  318.90   10.57
   7  -2  -2  330.36   10.81
   7  -2  -2  318.25   10.67
   7  -2  -2  300.21   18.99
   7   2   2  331.12   19.60
  -7  -2   3  751.46   37.64
   7  -2  -3  725.12   18.77
   7  -2  -3  693.29   18.82
   7  -2  -3  683.02   30.26
   7   2   3  787.93   31.58
   7   2   3  740.56   19.31
   7  -2  -3  693.22   18.87
   7  -2  -3  707.82   18.91
   7  -2  -3  751.36   18.98
   7   2   3  732.44   18.96
   7  -2  -3  673.76   18.12
   7  -2  -3  727.44   19.70
  -7  -2   4   13.20    6.18
   7  -2  -4   19.10    2.52
   7   2   4   16.14    4.65
   7  -2  -4   16.04    2.19
   7  -2  -4   17.36    2.38
   7   2   4   16.76    2.29
   7  -2  -4   16.89    2.17
   7  -2  -4   16.60    2.59
   7   2   4   19.04    2.60
  -7  -2   5  320.12   25.21
   7  -2  -5  340.72   11.19
   7  -2  -5  357.77   11.32
   7   2   5  396.01   20.98
   7  -2  -5  361.03   11.96
   7  -2  -5  349.20   11.76
   7   2   5  369.44   11.79
   7  -2  -5  333.07   10.76
   7  -2  -5  390.59   12.23
   7   2   5  343.65   11.99
   7  -2  -6  315.47   11.14
   7   2   6  287.24   17.26
   7  -2  -6  295.54    9.83
   7  -2  -6  284.36   10.03
   7  -2  -6  314.11   11.03
  -7  -2   6  283.56   23.79
   7  -2  -6  275.36    9.62
   7  -2  -6  348.30   10.88
   7   2   6  325.73   10.91
   7   2   7    6.28    1.72
   7  -2  -7    3.67    1.40
  -7  -2   7    7.03    5.28
   7  -2  -7    4.18    1.71
   7   2   7    2.96    1.93
   7  -2  -8  131.15    5.91
   7   2   8  150.21    7.74
   7  -2  -8  147.46    7.19
  -7  -2   8  129.24   15.30
   7  -2  -9  131.42    6.69
  -7  -2   9  124.28    6.24
   7   2   9  125.71    6.92
   7   2   9  117.16    5.76
   7   2  10  259.40    9.29
   7  -2 -10  268.31    9.82
  -7  -2  10  238.81    9.03
  -7  -2  11  161.25    6.59
   7  -2 -11  189.44    7.36
  -7   2 -11  175.02    7.51
   7   2  11  173.83    6.82
   7  -2 -12  193.19    6.80
  -7   2 -12  198.95    7.18
   7   2  12  179.89    6.39
  -7   2 -13  193.36    6.38
  -7   2 -13  181.57    5.93
   7  -2 -13  181.71    5.78
   7   3 -13    7.26    1.13
  -7  -3 -13    7.57    1.20
   7  -3  13    6.28    1.20
  -7  -3 -12   39.19    3.04
  -7  -3 -12   42.54    3.55
   7   3 -12   36.71    2.69
   7  -3  11  179.53    6.68
  -7  -3 -11  206.98    9.15
   7   3 -11  199.79    7.17
   7  -3  10  379.49   11.65
   7  -3  10  358.15   11.58
   7  -3   9  111.55    6.04
   7  -3   9  106.31    5.57
   7  -3   8  238.80    9.19
   7  -3   8  264.56    9.49
   7  -3   8  243.11    9.91
  -7   3   8  251.18   20.89
  -7   3   7  989.52   44.03
   7  -3   7  974.51   24.15
   7  -3   7  910.19   24.47
   7  -3   7  964.40   25.27
   7   3  -7  975.89   24.29
  -7   3   6 1033.47   47.06
   7  -3   6 1107.10   26.78
   7  -3   6 1072.70   27.70
   7   3  -6 1122.79   26.89
   7  -3   6 1079.93   27.95
   7   3  -5 1292.65   30.18
   7  -3   5 1342.98   30.04
   7   3  -5 1189.78   43.73
  -7   3   5 1238.74   52.23
   7  -3   5 1150.43   29.84
   7  -3   5 1316.38   30.29
   7  -3   5 1280.59   31.38
   7  -3   5 1284.50   31.47
   7  -3   4  105.52    5.51
  -7   3   4  107.42   14.31
   7   3  -4  106.03    5.45
   7  -3   4   96.60    5.62
   7  -3   4  110.85    6.22
   7  -3   4  108.19    5.66
   7   3  -4  103.27   11.16
   7  -3   3   44.81    3.97
   7  -3   3   40.90    3.58
   7   3  -3   48.04    7.66
   7  -3   3   41.61    3.38
   7  -3   3   37.66    3.58
  -7   3   3   45.01    9.28
   7  -3   3   41.84    3.47
   7   3  -3   40.28    3.25
   7   3  -3   40.96    3.27
   7  -3   3   39.00    3.64
   7  -3   2  429.19   13.63
   7   3  -2  404.58   12.44
   7  -3   2  448.74   13.36
   7   3  -2  450.11   23.68
   7  -3   2  426.13   12.97
   7  -3   2  458.71   13.51
   7  -3   2  434.47   13.37
   7  -3   2  430.02   13.07
   7  -3   2  413.18   13.38
   7   3  -2  415.93   12.50
   7  -3   1  145.80    7.05
   7   3  -1  141.99    6.26
   7   3  -1  151.16   13.21
   7  -3   1  150.09    6.74
   7  -3   1  153.56    6.76
   7  -3   1  149.93    6.82
   7  -3   1  146.65    7.09
   7   3  -1  146.80    6.40
   7  -3   1  148.83    6.92
   7  -3   1  154.09    6.86
   7   3   0  199.66    7.68
   7  -3   0  195.47    8.44
   7  -3   0  205.78    8.17
   7  -3   0  220.70    8.45
   7  -3   0  211.67    8.24
   7  -3   0  196.81    8.41
   7  -3   0  194.11    8.03
   7   3   0  204.12    7.79
   7  -3  -1  113.76    6.16
   7   3   1  116.87    5.60
   7  -3  -1  135.31    6.22
   7  -3  -1  119.69    5.86
   7  -3  -1  115.75    5.97
   7   3   1  118.04    5.70
   7  -3  -1  113.49    5.85
   7  -3  -1  115.89    5.68
   7  -3  -1  108.46    5.41
   7   3   1  112.73    5.72
   7  -3  -1  119.46    6.17
   7  -3  -2  357.76   12.17
   7  -3  -2  342.79   10.86
   7  -3  -2  350.86   11.62
   7   3   2  352.87   11.37
   7  -3  -2  371.74   11.93
   7  -3  -2  353.42   11.67
   7  -3  -2  344.20   11.40
   7   3   2  353.31   11.38
   7   3   2  361.42   11.62
   7  -3  -2  347.98   11.15
   7  -3  -2  368.29   11.76
   7   3   2  375.18   21.32
  -7  -3   3   27.99    8.09
   7  -3  -3   35.07    3.25
   7  -3  -3   31.22    3.16
   7   3   3   38.40    6.86
   7  -3  -3   34.92    3.21
   7  -3  -3   28.73    2.94
   7  -3  -3   31.37    3.03
   7   3   3   34.29    3.20
   7  -3  -3   34.36    3.45
   7  -3  -3   28.69    2.71
   7   3   3   41.54    3.34
  -7  -3   4  115.95   15.16
   7   3   4  132.16    6.50
   7  -3  -4  127.18    6.24
   7   3   4  135.63   12.45
   7  -3  -4  134.40    6.53
   7  -3  -4  123.61    6.21
   7   3   4  141.25    6.44
   7  -3  -4  120.18    5.59
   7  -3  -4  141.70    6.85
  -7  -3   5 1259.57   53.33
   7  -3  -5 1280.45   31.47
   7  -3  -5 1368.68   32.21
   7  -3  -5 1285.91   31.05
   7   3   5 1370.53   45.34
   7   3   5 1305.56   32.07
   7  -3  -5 1335.99   32.06
   7  -3  -5 1436.19   32.31
   7   3   5 1409.51   31.79
   7  -3  -6 1316.32   29.61
   7   3   6 1287.59   29.79
   7  -3  -6 1252.69   30.27
   7  -3  -6 1190.38   29.40
   7   3   6 1248.80   30.94
   7   3   6 1184.35   29.90
  -7  -3   6 1181.86   50.68
   7   3   6 1116.09   40.23
   7  -3  -6 1205.95   30.18
   7   3   7  970.78   25.96
  -7  -3   7  945.71   24.82
   7  -3  -7  928.37   24.25
   7  -3  -7 1026.96   25.72
   7   3   7 1032.94   24.91
   7  -3  -7 1029.26   25.58
  -7  -3   7  930.36   43.17
  -7  -3   8  197.37    8.46
   7  -3  -8  217.03    9.08
  -7  -3   8  198.94   18.93
   7  -3  -8  200.47    7.98
   7   3   8  212.41    9.30
   7   3   8  208.31    8.36
   7  -3  -9  116.09    6.32
   7   3   9  110.01    5.72
  -7  -3   9  109.84    5.98
   7   3   9  113.69    6.44
   7   3  10  362.29   10.92
  -7  -3  10  351.69   11.32
  -7   3 -11  216.29    8.02
   7   3  11  207.49    7.47
   7   3  12   35.60    2.36
  -7   3 -12   41.06    3.09
  -7   3 -12   39.32    2.70
   7  -3 -12   45.34    3.06
   7  -3 -12   37.18    2.59
   7  -3 -13    6.55    1.08
   7   4 -13   39.52    2.08
  -7  -4 -12  293.50    9.55
   7  -4  11  183.49    7.29
  -7  -4 -11  187.03    7.30
   7   4 -10  219.50    7.91
   7  -4  10  173.20    7.02
   7  -4   9   23.31    2.49
   7  -4   9   27.25    3.03
  -7  -4  -9   29.59    4.70
   7   4  -9   27.97    3.00
   7  -4   8   29.31    2.82
   7  -4   8   26.46    3.21
   7  -4   8   25.42    2.92
   7   4  -8   31.99    3.20
  -7  -4  -8   31.33    4.99
   7  -4   7   29.78    2.91
  -7   4   7   27.36    7.28
   7  -4   7   25.80    2.77
   7  -4   7   26.53    3.32
   7  -4   7   33.80    3.00
   7   4  -7   32.60    3.28
   7  -4   7   29.22    3.30
  -7   4   6  202.04   18.76
   7  -4   6  217.91    9.32
   7  -4   6  202.98    8.22
   7   4  -6  238.12    8.95
   7  -4   6  217.85    9.49
   7  -4   6  247.40    8.63
   7  -4   5  153.42    7.25
   7  -4   5  173.35    7.07
  -7   4   5  152.51   16.79
   7  -4   5  171.69    8.17
   7  -4   5  172.94    7.25
   7   4  -5  177.74    7.47
   7   4  -5  170.21   14.67
   7  -4   5  168.04    8.09
   7   4  -4  370.92   22.19
   7  -4   4  398.04   11.70
   7  -4   4  356.92   12.71
   7  -4   4  369.26   12.92
  -7   4   4  357.29   25.57
   7   4  -4  366.82   11.75
   7  -4   4  345.86   12.17
   7  -4   4  369.80   11.73
   7  -4   3   27.69    2.85
   7  -4   3   28.40    3.18
   7   4  -3   27.10    5.97
   7  -4   3   28.86    2.83
   7  -4   3   29.04    3.16
   7  -4   3   31.47    3.33
   7   4  -3   31.53    2.95
   7  -4   3   26.21    3.15
   7  -4   3   29.78    3.41
  -7   4   3   18.45    6.22
   7   4  -3   27.97    2.84
   7  -4   2   28.17    2.84
   7  -4   2   26.97    3.18
   7  -4   2   23.28    3.00
   7   4  -2   22.66    5.87
   7  -4   2   31.08    2.90
   7  -4   2   26.81    3.29
   7   4  -2   26.35    2.70
   7  -4   2   24.55    3.11
  -7   4   2   23.16    6.62
   7   4  -2   28.42    2.85
   7  -4   2   26.07    2.99
   7  -4   2   30.52    3.20
   7  -4   1  144.23    7.28
   7   4  -1  138.94   12.87
   7  -4   1  149.94    6.93
   7  -4   1  155.44    7.10
   7  -4   1  150.57    7.15
   7   4  -1  140.52    6.30
   7  -4   1  156.98    7.45
   7  -4   1  143.67    7.07
   7   4  -1  147.33    6.57
   7   4   0  661.47   17.59
   7  -4   0  650.32   18.87
   7  -4   0  685.45   18.61
   7   4   0  660.17   29.68
   7  -4   0  652.99   18.27
   7  -4   0  665.98   18.67
   7  -4   0  654.92   17.20
   7  -4   0  716.33   19.04
   7  -4   0  685.80   18.68
   7  -4   0  675.60   19.04
   7   4   1   83.74    4.73
   7  -4  -1   93.33    5.47
   7  -4  -1   93.85    5.44
   7   4   1   84.22    4.89
   7  -4  -1   83.90    5.09
   7  -4  -1   93.81    5.10
   7  -4  -1   92.76    5.60
   7  -4  -1   87.50    4.76
   7  -4  -2   35.54    3.64
  -7  -4   2   36.17    8.33
   7  -4  -2   36.15    3.47
   7  -4  -2   35.68    3.28
   7  -4  -2   31.89    3.40
   7   4   2   39.54    7.05
   7   4   2   36.10    3.18
   7  -4  -2   31.24    3.24
   7  -4  -2   36.52    3.26
   7  -4  -2   40.21    3.61
   7  -4  -2   35.22    3.15
   7   4   2   36.13    3.35
   7  -4  -3   19.30    2.89
  -7  -4   3   24.06    7.32
   7  -4  -3   20.12    2.76
   7  -4  -3   21.48    2.81
   7  -4  -3   21.72    2.65
   7  -4  -3   19.55    2.71
   7   4   3   20.44    2.46
   7  -4  -3   23.19    2.78
   7  -4  -3   19.01    2.64
   7   4   3   27.51    2.98
   7  -4  -3   24.57    2.81
   7  -4  -3   19.88    2.77
   7   4   3   18.79    5.15
   7  -4  -4  398.30   13.06
   7  -4  -4  406.52   13.28
   7  -4  -4  421.33   13.71
   7   4   4  407.89   13.15
   7  -4  -4  416.35   13.32
   7   4   4  425.46   23.45
   7   4   4  410.69   12.69
   7  -4  -4  435.13   13.01
   7  -4  -4  439.44   13.74
   7  -4  -5  187.07    8.15
   7  -4  -5  186.01    8.40
   7   4   5  202.12   15.39
  -7  -4   5  158.03   17.15
   7   4   5  182.42    7.98
   7   4   5  180.94    7.56
   7  -4  -5  203.71    8.38
   7  -4  -5  190.04    8.27
   7   4   6  251.89   10.33
  -7  -4   6  227.85   19.91
   7  -4  -6  272.67   10.46
   7  -4  -6  247.72    9.72
   7  -4  -6  264.38   10.19
   7   4   6  256.32    9.39
   7  -4  -6  265.60    9.54
   7  -4  -6  260.11   10.05
   7  -4  -7   27.37    3.06
  -7  -4   7   17.23    6.51
   7  -4  -7   28.10    3.29
   7   4   7   25.83    3.33
   7   4   7   26.36    2.81
   7  -4  -8   29.23    3.29
   7   4   8   27.35    3.29
   7  -4  -8   30.64    3.06
   7   4   8   29.78    2.84
   7   4   9   25.62    3.08
   7   4   9   23.86    2.51
   7  -4  -9   18.57    2.40
  -7   4  -9   19.74    2.47
   7   4  10  193.09    7.08
  -7   4 -10  174.88    6.99
   7   4  11  140.20    5.44
  -7   4 -11  140.62    6.07
   7   4  12  197.25    6.08
  -7   4 -12  197.84    6.25
   7  -4 -13   37.07    2.07
   7   5 -12   32.02    2.15
   7  -5  12   31.06    2.15
   7  -5  11  197.24    7.28
   7   5 -11  219.24    7.21
   7   5 -10   42.55    3.23
  -7  -5 -10   48.35    4.36
   7  -5  10   37.41    3.26
   7  -5   9  104.40    5.42
   7  -5   9  105.47    5.86
   7   5  -9  113.91    5.62
  -7  -5  -8  179.07    9.69
   7   5  -8  173.52    7.28
   7  -5   8  175.08    6.97
   7  -5   8  162.59    7.54
  -7  -5  -7   99.87    7.55
   7  -5   7  102.96    5.36
   7  -5   7   94.21    5.86
   7  -5   7   85.51    5.39
   7   5  -7   97.19    5.41
   7   5  -6  218.57    8.46
  -7  -5  -6  220.82   11.15
   7  -5   6  205.95    9.15
   7  -5   6  200.78    8.86
   7  -5   6  189.87    7.54
   7  -5   6  179.28    7.74
   7  -5   6  227.75    8.16
   7  -5   6  228.69    8.45
   7  -5   5   75.08    4.63
   7  -5   5   72.28    5.28
   7  -5   5   72.34    5.26
   7  -5   5   62.10    4.00
   7   5  -5   71.48    4.56
   7  -5   5   64.77    4.61
   7   5  -5   64.19    9.31
   7  -5   5   66.06    4.15
   7  -5   4  396.01   12.39
   7  -5   4  407.60   13.63
   7   5  -4  439.63   13.14
   7  -5   4  424.86   14.35
   7   5  -4  392.09   23.46
   7  -5   4  433.46   14.44
   7  -5   4  461.70   13.39
   7  -5   3  915.38   22.18
   7   5  -3  861.41   22.10
   7   5  -3  756.14   34.40
   7  -5   3  778.37   21.02
   7  -5   3  828.30   22.72
   7   5  -3  850.20   21.60
   7  -5   3  926.80   23.52
   7  -5   3  885.61   22.98
   7  -5   3  841.44   23.31
   7  -5   2   62.14    4.38
   7  -5   2   59.34    4.71
   7  -5   2   53.98    4.68
   7   5  -2   53.41    3.85
   7  -5   2   58.55    4.70
   7  -5   2   56.62    4.46
   7  -5   2   54.86    4.62
   7   5  -2   58.89    8.79
  -7   5   1 1725.76   58.37
   7  -5   1 1755.96   40.43
   7  -5   1 1786.65   41.42
   7  -5   1 1835.77   41.28
   7  -5   1 1860.78   41.61
   7   5  -1 1730.97   39.42
   7  -5   1 1750.18   41.29
   7   5  -1 1714.56   56.39
   7   5   0   41.87    3.37
   7  -5   0   51.64    4.44
   7  -5   0   42.32    3.92
   7  -5   0   48.08    4.31
   7   5   0   41.54    3.70
   7  -5   0   43.13    4.13
   7  -5   0   49.48    4.25
   7  -5   0   40.46    3.16
   7  -5   0   42.54    3.70
  -7  -5   1 1554.76   57.76
   7  -5  -1 1891.35   41.46
   7  -5  -1 1722.62   40.01
   7  -5  -1 1797.61   40.58
   7   5   1 1811.25   40.11
   7   5   1 1658.14   38.91
   7  -5  -1 1822.81   41.15
   7  -5  -1 1731.31   39.12
   7  -5  -2   53.10    4.42
   7  -5  -2   47.87    4.36
   7   5   2   48.26    3.94
   7  -5  -2   44.27    3.67
   7  -5  -2   48.98    4.31
   7   5   2   46.58    3.96
   7  -5  -2   45.86    3.89
   7  -5  -2   45.83    3.74
   7  -5  -2   56.27    4.31
  -7  -5   2   29.91    7.88
   7   5   2   39.60    7.34
   7   5   3  887.27   22.83
   7  -5  -3  884.63   22.69
   7  -5  -3  861.15   23.28
   7  -5  -3  958.55   24.36
  -7  -5   3  708.02   36.74
   7   5   3  890.59   36.46
   7  -5  -3  827.00   22.74
   7  -5  -3  882.52   22.87
   7  -5  -3  931.49   22.75
   7  -5  -3  933.85   23.86
   7   5   3  817.65   21.78
   7  -5  -3  964.69   23.59
   7  -5  -4  409.93   13.16
   7  -5  -4  430.73   13.80
   7  -5  -4  447.26   14.37
   7   5   4  412.25   23.24
   7  -5  -4  438.05   13.84
   7  -5  -4  445.75   13.32
   7   5   4  380.72   12.22
   7  -5  -4  408.21   13.27
   7  -5  -4  381.14   13.03
   7   5   4  404.52   13.00
   7  -5  -5   83.68    5.44
   7  -5  -5   83.29    5.67
   7   5   5   79.64    4.96
   7  -5  -5   84.60    5.29
   7   5   5   78.65    9.67
   7  -5  -5   87.77    5.39
   7  -5  -5   78.05    5.13
   7   5   5   81.25    4.66
   7   5   6  155.04    6.66
   7   5   6  159.60    7.83
   7  -5  -6  163.18    7.17
   7  -5  -6  142.62    7.19
   7  -5  -6  150.85    7.36
   7  -5  -6  156.91    7.94
   7  -5  -7  106.48    5.95
   7  -5  -7  110.00    6.39
   7   5   7   97.30    6.04
   7   5   7   98.53    5.13
   7  -5  -7  110.71    6.19
   7  -5  -7  117.02    6.37
   7  -5  -8  204.63    8.30
   7  -5  -8  208.41    8.88
   7   5   8  204.36    8.65
   7   5   8  187.21    7.29
   7  -5  -8  220.53    8.82
   7  -5  -8  209.87    8.65
   7  -5  -9   89.39    4.94
   7  -5  -9   95.55    5.58
   7   5   9   93.69    5.33
   7  -5  -9   94.26    5.36
   7  -5  -9  107.90    5.60
   7  -5 -10   38.86    3.31
   7  -5 -11  193.93    7.00
   7  -5 -12   17.04    1.60
   7   6 -11  104.85    4.11
   7  -6  11   94.47    4.05
   7   6 -10  289.71    8.75
   7  -6  10  263.82    8.76
   7   6 -10  266.58    8.40
   7  -6   9   22.28    2.46
   7   6  -9   24.48    2.53
   7  -6   9   27.08    2.77
  -7  -6  -9   26.90    3.34
   7  -6   8  659.06   16.45
   7  -6   8  505.43   15.43
   7  -6   8  587.81   16.60
  -7  -6  -8  735.29   19.44
   7  -6   8  615.79   16.91
   7   6  -8  659.56   16.71
  -7  -6  -7  504.70   16.01
   7  -6   7  404.75   13.34
   7  -6   7  426.44   13.84
   7  -6   7  450.42   13.74
   7  -6   7  458.27   13.36
   7   6  -7  472.09   13.54
  -7  -6  -6   65.32    5.66
   7  -6   6   66.67    4.99
   7  -6   6   62.44    4.79
   7   6  -6   74.34    4.60
   7  -6   6   79.02    4.77
   7  -6   6   69.20    4.63
   7   6  -5  373.68   22.87
   7  -6   5  406.89   13.84
  -7  -6  -5  400.09   14.78
   7   6  -5  419.77   12.68
   7  -6   5  368.86   12.65
   7  -6   5  438.91   13.17
   7  -6   5  398.90   12.62
   7  -6   5  413.47   12.34
   7   6  -4 1063.74   43.03
   7  -6   4 1173.83   30.15
  -7  -6  -4 1084.02   30.32
   7  -6   4 1226.99   28.08
   7  -6   4 1163.12   27.94
   7   6  -4 1249.18   28.51
   7  -6   4 1118.29   29.14
   7  -6   4 1309.77   29.37
   7  -6   3  129.87    6.50
   7  -6   3  118.75    6.98
   7   6  -3  118.93    5.82
   7  -6   3  109.35    6.50
  -7  -6  -3  119.61    6.49
   7   6  -3  109.74   12.04
   7  -6   3  111.76    6.69
   7   6  -2  126.20    6.49
   7  -6   2  138.89    6.85
   7  -6   2  125.10    7.02
   7   6  -2  135.65    6.22
   7  -6   2  131.78    7.31
   7  -6   2  133.56    7.39
   7   6  -2  113.42   12.48
   7  -6   1  223.88    9.54
   7   6  -1  232.39    9.08
   7  -6   1  237.85    9.97
   7   6  -1  219.44    8.28
   7  -6   1  214.51    9.51
   7  -6   0   20.10    3.16
   7   6   0   21.64    2.52
   7   6   0   23.91    2.95
   7  -6   0   19.38    2.63
   7  -6   0   21.14    2.31
   7  -6   0   25.01    3.45
   7  -6   0   18.74    3.16
   7  -6   0   21.50    2.61
   7  -6   0   27.81    3.42
   7  -6  -1  225.79    9.11
   7  -6  -1  239.28    8.77
   7  -6  -1  260.97   10.15
   7  -6  -1  263.52   10.48
   7  -6  -1  251.24   10.16
   7  -6  -1  264.53   10.61
   7   6   1  251.43    9.64
   7   6   2  174.46   15.30
   7   6   2  181.81    7.99
   7  -6  -2  186.90    8.61
   7  -6  -2  185.33    8.21
   7  -6  -2  197.04    8.67
   7   6   2  177.59    7.70
   7  -6  -2  174.32    7.51
   7  -6  -2  190.09    8.90
   7  -6  -2  176.42    8.33
   7  -6  -2  160.45    7.40
   7   6   3   92.66   10.82
   7  -6  -3  111.94    6.25
   7   6   3   95.75    5.40
   7  -6  -3   92.07    5.32
   7  -6  -3   99.85    6.14
   7  -6  -3  103.97    6.19
   7  -6  -3   89.82    6.10
   7  -6  -3   87.15    5.18
   7  -6  -3   77.62    5.00
   7  -6  -4 1042.67   28.22
   7  -6  -4 1204.32   29.06
   7  -6  -4 1248.12   29.34
   7   6   4 1142.12   28.51
   7  -6  -4 1281.85   29.47
   7   6   4 1083.94   42.20
   7  -6  -4 1242.19   30.12
   7  -6  -4 1175.63   30.47
   7  -6  -4 1317.18   30.22
   7   6   5  362.13   11.89
   7  -6  -5  404.40   12.93
   7   6   5  376.32   22.04
   7  -6  -5  409.93   13.91
   7  -6  -5  413.18   13.47
   7  -6  -5  342.51   11.94
   7  -6  -5  354.85   12.29
   7  -6  -5  435.78   13.19
   7   6   6   65.99    4.85
   7  -6  -6   80.86    5.26
   7  -6  -6   75.84    5.45
   7  -6  -6   72.45    4.78
   7  -6  -6   61.28    4.29
  -7  -6   7  437.15   14.00
   7  -6  -7  449.28   13.74
   7   6   7  418.76   13.57
   7  -6  -7  411.59   13.39
   7  -6  -7  415.82   14.08
   7  -6  -7  411.46   13.19
   7  -6  -8  702.22   18.48
   7   6   8  642.24   17.96
   7  -6  -8  683.99   18.12
   7  -6  -8  672.66   18.15
   7  -6  -8  646.53   18.68
   7  -6  -9   25.60    2.69
   7  -6  -9   29.91    2.91
   7  -6  -9   22.29    2.58
   7  -6  -9   21.19    2.77
   7  -6 -10  256.19    8.33
   7  -6 -10  249.38    8.62
   7  -6 -11   97.02    4.06
   7  -6 -11   91.60    4.18
   7  -7  11   55.29    2.55
   7   7 -10   18.56    1.71
   7   7 -10   18.49    1.76
   7  -7  10   15.55    1.64
   7   7  -9   51.86    3.22
   7   7  -9   46.08    2.92
   7  -7   9   44.71    3.17
   7  -7   8   24.27    2.55
   7   7  -8   21.62    2.48
   7   7  -8   24.01    2.38
   7  -7   8   22.01    2.53
   7  -7   7   15.91    2.55
   7   7  -7   18.95    2.24
   7  -7   7   12.72    2.27
   7  -7   7   14.17    2.24
   7  -7   6   20.07    2.99
   7  -7   6   19.79    2.69
   7   7  -6   16.85    2.20
   7  -7   6   15.24    2.75
   7  -7   5   26.41    3.48
   7   7  -5   30.73    2.87
   7  -7   5   30.00    3.56
   7  -7   5   34.04    3.35
   7  -7   4   22.23    3.34
   7  -7   4   21.90    3.36
   7   7  -4   24.02    2.57
   7   7  -4   22.48    2.85
   7  -7   4   24.79    3.04
   7   7  -3  538.44   15.61
   7  -7   3  514.58   16.22
   7  -7   3  499.61   16.26
   7  -7   3  484.14   15.76
   7   7  -3  513.72   14.38
  -7  -7  -3  505.74   15.39
   7   7  -3  444.23   25.80
   7  -7   3  555.65   15.93
   7  -7   2  362.17   13.24
   7   7  -2  394.79   12.61
   7  -7   2  357.69   13.18
  -7  -7  -2  373.30   12.87
   7  -7   2  347.25   12.79
   7  -7   1  331.64   12.08
   7  -7   1  330.47   12.50
   7  -7   1  323.89   12.06
   7  -7   1  328.57   11.19
  -7  -7  -1  301.75   10.57
   7   7  -1  349.13   11.74
  -7  -7  -1  329.12   12.25
   7  -7   1  324.87   12.28
   7  -7   0  246.67   10.14
   7  -7   0  239.86   10.45
   7  -7   0  243.62    9.02
   7  -7   0  233.94    9.96
   7  -7   0  256.11   10.57
  -7  -7   0  246.34   10.51
   7  -7   0  231.89   10.14
   7   7   0  259.00    9.78
   7  -7  -1  407.51   12.31
   7  -7  -1  408.05   12.38
   7   7   1  428.40   13.26
   7  -7  -1  419.94   13.93
   7  -7  -1  418.97   12.74
  -7  -7   1  399.69   14.45
   7   7   1  426.70   13.60
   7  -7  -1  432.43   14.41
   7  -7  -1  421.53   14.04
   7  -7  -1  405.87   14.42
   7  -7  -2  339.19   12.99
   7  -7  -2  347.94   12.50
   7  -7  -2  365.91   12.83
   7   7   2  363.22   12.20
   7  -7  -2  362.80   12.88
   7   7   2  316.25   21.13
   7   7   2  348.08   11.55
   7  -7  -2  349.90   11.34
   7  -7  -3  497.02   16.26
   7  -7  -3  481.39   15.37
   7   7   3  461.06   14.11
   7  -7  -3  517.98   15.63
   7  -7  -3  529.94   15.92
   7  -7  -3  499.84   14.61
   7  -7  -4   18.27    2.46
   7  -7  -4   24.79    3.34
   7  -7  -4   22.12    3.27
   7  -7  -4   20.67    2.92
  -7  -7   4   25.07    3.77
   7  -7  -4   21.67    2.76
   7  -7  -5   20.32    2.55
   7  -7  -5   24.62    3.32
   7  -7  -5   26.07    3.28
   7  -7  -5   22.61    2.92
   7  -7  -5   25.49    2.94
  -7  -7   5   24.36    3.62
  -7  -7   6   10.09    2.78
   7  -7  -6   10.53    2.42
   7  -7  -6    9.42    2.09
   7  -7  -6   11.13    2.21
   7  -7  -6   12.28    2.00
   7  -7  -6    9.42    2.30
   7   7   6    9.58    2.07
   7  -7  -7   20.10    2.39
   7  -7  -7   26.31    2.98
   7  -7  -7   17.46    2.79
   7  -7  -7   17.64    2.44
   7   7   7   20.21    2.50
  -7  -7   7   24.76    3.06
   7  -7  -8   11.72    2.32
   7  -7  -8   10.82    1.81
   7  -7  -8   11.81    2.14
   7  -7  -8   13.87    2.21
   7   7   8   11.27    1.78
   7  -7  -9   48.20    3.29
   7  -7  -9   43.76    3.43
   7  -7 -10   15.81    1.98
   7  -7 -11   53.08    2.73
  -7  -7  11   71.87    2.99
   7  -8  10   30.81    1.87
   7   8 -10   29.04    1.77
   7  -8   9   17.23    1.78
   7   8  -8  242.62    6.29
   7  -8   8  238.94    7.26
   7  -8   7   11.70    2.08
   7  -8   7   11.34    2.27
   7  -8   7   11.95    1.93
   7   8  -7   10.58    1.93
   7   8  -7   10.53    1.51
   7  -8   6  247.58    9.12
   7  -8   6  255.80    9.36
   7  -8   6  286.70    9.30
   7   8  -6  281.48    9.36
   7   8  -6  250.46    8.02
   7  -8   5   95.02    5.21
   7   8  -5   87.38    5.06
   7  -8   5   81.32    5.23
   7  -8   5   80.13    5.15
   7  -8   4  154.12    7.69
   7  -8   4  160.31    7.61
   7  -8   4  158.49    7.29
   7   8  -4  176.32    7.49
   7  -8   4  177.54    7.54
   7  -8   3   75.86    4.95
   7  -8   3   77.86    5.54
   7  -8   3   84.25    5.61
   7   8  -3   97.83    5.45
  -7  -8  -3   81.06    4.94
   7  -8   2   61.37    4.39
   7  -8   2   67.96    5.28
  -7  -8  -2   57.46    4.01
  -7  -8  -2   60.92    4.65
   7  -8   2   59.05    4.53
   7   8  -2   61.89    4.53
  -7  -8  -1  637.36   18.68
   7  -8   1  634.58   17.58
   7  -8   1  647.02   17.89
  -7  -8  -1  614.45   17.13
   7  -8   0  346.46   12.17
   7  -8   0  351.02   12.49
   7   8   0  355.23   11.57
  -7  -8   0  335.11   11.30
   7   8   0  374.58   12.16
  -7  -8   0  359.57   12.86
   7  -8   0  362.81   12.97
   7  -8   0  352.71   11.48
   7   8   1  634.27   17.18
   7  -8  -1  634.20   18.82
   7  -8  -1  646.64   18.36
  -7  -8   1  638.05   19.07
   7   8   1  644.79   17.98
  -7  -8   2   70.96    5.51
   7   8   2   67.51    4.25
   7  -8  -2   71.55    4.23
   7  -8  -2   73.77    4.96
   7  -8  -3   81.21    4.73
   7  -8  -3   80.27    5.07
  -7  -8   4  183.78    8.59
   7  -8  -4  181.71    7.71
   7  -8  -4  185.25    8.58
   7  -8  -4  189.02    7.57
   7  -8  -5   82.18    4.69
   7   8   5   74.98    4.63
  -7  -8   5   68.11    4.28
   7  -8  -5   73.64    5.26
   7  -8  -5   69.35    4.43
  -7  -8   5   84.51    5.48
   7   8   6  246.05    8.76
   7  -8  -6  272.93    9.28
  -7  -8   6  282.93    9.93
   7  -8  -6  259.44    9.95
   7   8   7   13.34    1.79
   7  -8  -7   10.36    2.22
   7  -8  -8  220.16    8.04
   7  -8  -9   20.53    2.16
  -7  -8   9   23.34    2.15
   7  -8 -10   30.99    2.10
   7   9  -8   66.62    3.10
   7  -9   8   58.68    2.96
   7  -9   8   57.25    2.89
   7   9  -7  169.54    5.67
   7  -9   7  151.30    5.46
   7  -9   7  154.72    5.50
   7  -9   6  450.05   12.56
   7  -9   6  424.68   12.34
   7  -9   5   84.59    4.63
   7   9  -5   94.09    4.78
  -7  -9  -5   88.24    4.42
   7  -9   4  140.37    6.22
   7  -9   4  140.48    6.41
  -7  -9  -3  155.20    6.32
   7   9  -3  175.60    7.08
   7  -9   3  161.60    6.92
   7  -9   3  149.67    6.60
  -7  -9  -2   18.53    2.57
   7   9  -2   23.01    2.70
  -7  -9  -2   19.62    2.38
   7  -9   2   20.32    2.74
  -7  -9  -1  154.82    7.04
   7   9  -1  151.75    6.66
   7  -9   1  141.04    6.28
   7   9  -1  138.57    6.03
  -7  -9  -1  132.36    5.98
  -7  -9   0   15.18    2.70
   7  -9   0   10.47    2.53
   7   9   0   13.36    1.86
  -7  -9   0   14.33    2.36
   7   9   0   15.71    2.34
  -7  -9   1  144.20    7.13
  -7  -9   1  136.37    6.28
   7  -9  -1  140.87    7.19
  -7  -9   2   14.99    2.90
  -7  -9   2   15.40    2.13
   7  -9  -2   16.01    2.71
  -7  -9   3  118.20    5.42
  -7  -9   4  129.98    5.77
   7  -9  -4  132.96    5.55
  -7  -9   4  135.74    6.58
   7   9   4  118.44    5.52
  -7  -9   5  107.93    5.14
   7  -9  -5  101.33    4.75
  -7  -9   5  116.22    5.75
   7   9   5   92.99    4.44
   7  -9  -6  453.44   11.90
  -7  -9   6  439.78   12.09
  -7  -9   6  468.08   12.48
   7  -9  -7  182.07    6.07
  -7  -9   7  179.48    6.28
  -7  -9   8   62.76    3.21
   7 -10   7   21.26    1.50
   7 -10   6   21.81    1.77
   7  10  -6   24.17    1.84
  -7 -10  -5   64.18    2.85
   7 -10   5   73.26    3.49
  -7 -10  -4   10.00    1.69
   7 -10   4    8.23    1.77
   7  10  -4    8.71    1.34
   7  10  -4    9.88    1.57
  -7 -10  -3    8.98    1.97
   7  10  -3   10.49    1.62
   7  10  -3    6.96    1.23
   7 -10   3    9.69    1.88
   7  10  -2  112.92    4.96
  -7 -10  -2  107.54    4.79
  -7 -10  -1  506.77   13.34
  -7 -10  -1  454.07   12.28
  -7 -10   0  471.19   13.23
  -7 -10   0  448.80   12.20
  -7 -10   1  542.24   14.61
  -7 -10   1  516.00   13.50
  -7 -10   2   99.74    5.09
  -7 -10   2   87.18    4.39
   7 -10  -2   85.36    4.86
  -7 -10   3   18.24    2.35
  -7 -10   3   21.13    2.56
  -7 -10   3   15.53    1.67
  -7 -10   3   17.41    2.20
   7 -10  -3   14.94    2.20
   7 -10  -4    3.95    1.41
  -7 -10   4    2.50    1.22
  -7 -10   4    5.97    1.75
  -7 -10   4    2.43    1.46
  -7 -10   5   77.84    3.44
   7 -10  -5   72.27    3.97
   7 -10  -6   24.72    2.17
  -7 -10   6   33.23    2.08
   7 -10  -7   20.28    1.66
  -7 -11  -4    2.11    0.85
  -7 -11  -3   28.55    1.95
  -7 -11  -2  152.91    5.28
  -7 -11  -1   26.47    2.25
  -7 -11   0   50.30    2.87
  -7 -11   0   53.53    3.18
  -7 -11   1   24.92    2.23
  -7 -11   1   22.54    2.03
  -7 -11   1   17.95    1.68
  -7 -11   2  148.85    5.06
  -7 -11   2  144.87    5.17
  -7 -11   3   30.05    2.23
  -7 -11   3   23.90    1.83
  -7 -11   4    5.28    1.07
   8   0   0  992.47   38.68
   8   0   0  953.76   23.90
   8   0   0  946.03   23.83
   8   0   0  925.58   23.40
   8   0   1 1205.61   29.18
   8   0   1 1234.41   28.63
   8   0  -1 1204.61   28.67
   8   0   1 1224.06   28.89
   8   0  -1 1176.47   28.31
   8   0  -1 1212.35   29.05
   8   0  -1 1165.61   28.28
   8   0  -1 1180.37   43.76
   8   0   2  407.40   23.51
   8   0  -2  414.83   23.77
   8   0   2  429.12   13.69
   8   0  -2  430.13   13.44
   8   0   2  427.92   13.29
   8   0  -2  417.63   13.01
   8   0  -2  428.12   13.19
   8   0  -2  425.58   13.37
   8   0   2  437.21   13.79
   8   0   3 1226.89   44.09
   8   0  -3 1102.78   43.02
   8   0   3 1201.23   29.18
   8   0   3 1180.69   28.83
   8   0  -3 1157.58   28.15
   8   0  -3 1207.96   28.26
   8   0  -3 1101.51   27.82
  -8   0   3 1191.48   53.59
   8   0   4    1.66    1.51
   8   0   4   -0.47    2.56
   8   0  -4    1.99    2.79
   8   0   4    6.93    1.94
   8   0  -4    2.59    1.55
   8   0  -4    1.83    1.33
   8   0   5    9.31    2.23
   8   0   5   14.66    4.58
   8   0  -5    9.03    4.23
   8   0   5   11.45    2.28
   8   0  -5   14.07    2.26
   8   0  -5   12.04    2.16
   8   0   5    9.26    2.41
  -8   0   5   10.99    6.48
   8   0   6   58.39    4.61
   8   0   6   46.35    3.47
   8   0  -6   46.31    3.64
   8   0   6   46.21    7.26
   8   0   6   51.17    4.17
   8   0  -6   49.25    3.93
   8   0   6   55.57    4.54
   8   0  -6   50.88    4.06
   8   0  -6   53.14    3.98
  -8   0   6   50.10   11.19
  -8   0   7  138.07   17.55
   8   0   7  152.45    7.25
   8   0  -7  147.25    6.93
   8   0   7  155.96    7.48
   8   0  -7  147.61    6.80
   8   0   7  147.97    7.63
   8   0   8   14.02    2.37
   8   0  -8   14.35    2.22
   8   0  -8   13.44    2.21
   8   0   8   13.58    2.34
   8   0   9  293.27   10.47
   8   0   9  288.70   10.04
   8   0  -9  276.79    9.60
   8   0  -9  278.68    9.41
   8   0  10   24.15    2.61
  -8   0 -10   18.11    3.65
   8   0  10   24.55    2.72
   8   0 -10   23.98    2.46
   8   0  11  190.14    7.01
  -8   0 -11  188.76    8.29
   8   0  11  188.54    6.71
   8   0 -11  188.05    6.43
  -8   0 -12    7.13    1.49
  -8   0 -12    5.55    1.53
   8   0  12    3.37    0.83
  -8   0 -13   68.54    3.09
  -8   0 -13   72.63    3.04
  -8  -1 -13   79.05    3.20
   8  -1  13   73.46    2.88
  -8  -1 -12   61.33    3.62
  -8  -1 -12   60.38    3.71
   8  -1  11  121.80    5.25
  -8  -1 -11  125.45    6.75
   8  -1  11  111.22    4.85
   8  -1  10  137.64    6.12
   8   1 -10  124.33    5.30
   8   1 -10  143.10    6.01
  -8  -1 -10  134.03    8.11
   8  -1  10  135.39    6.17
   8  -1   9   30.44    2.80
   8   1  -9   29.61    2.79
   8   1  -9   32.27    3.05
   8  -1   9   35.55    3.25
   8  -1   9   32.85    3.32
   8  -1   8  628.68   18.24
   8   1  -8  704.64   18.22
   8   1  -8  675.77   18.35
   8  -1   8  700.98   18.92
   8  -1   8  692.48   19.52
   8  -1   7  186.35    8.18
   8   1  -7  191.57    7.79
   8  -1   7  177.28    8.17
   8   1  -7  196.05    8.02
   8  -1   7  195.08    8.80
  -8   1   7  165.98   18.83
  -8   1   6  142.10   18.25
   8  -1   6  161.07    7.78
   8  -1   6  164.01    6.74
   8  -1   6  164.15    7.91
   8   1  -6  157.95    7.07
   8   1  -6  156.36    7.20
   8  -1   6  166.56    7.65
   8  -1   6  162.35    8.00
   8  -1   5   15.22    2.57
   8  -1   5   11.44    2.19
   8   1  -5   11.58    4.53
   8  -1   5   15.96    2.80
   8   1  -5   12.31    2.14
   8  -1   5   10.95    2.27
   8   1  -5   15.17    2.46
   8  -1   5   10.10    2.25
  -8   1   5   11.71    6.41
   8  -1   4 1391.97   32.82
   8   1  -4 1441.87   32.32
  -8   1   4 1318.34   58.15
   8  -1   4 1374.62   32.69
   8   1  -4 1266.96   30.57
   8   1  -4 1348.37   32.23
   8  -1   4 1345.86   32.72
   8  -1   4 1397.90   33.41
   8   1  -4 1286.61   47.27
   8  -1   4 1444.06   32.44
   8  -1   4 1393.08   47.86
   8  -1   4 1391.96   33.64
   8  -1   3   59.06    4.66
   8   1  -3   52.86    3.93
   8  -1   3   55.76    4.13
   8   1  -3   48.16    3.46
   8  -1   3   58.29    4.45
   8  -1   3   59.72    4.43
  -8   1   3   65.98   11.92
   8  -1   3   51.73    3.64
   8  -1   3   56.64    4.28
   8   1  -3   65.01    9.26
   8  -1   3   57.42    8.74
   8  -1   2  338.36   11.60
   8  -1   2  311.17   10.70
   8   1  -2  311.71   10.25
   8  -1   2  334.37   11.60
   8   1  -2  359.09   11.43
   8  -1   2  345.02   11.47
   8  -1   2  331.14   20.95
   8   1  -2  323.62   20.78
   8  -1   2  328.92   10.51
   8  -1   2  329.40   11.53
   8  -1   1   81.16    4.58
   8   1  -1   77.99   10.15
   8  -1   1   77.92    4.92
   8   1  -1   74.47    4.39
   8  -1   1   81.95    5.00
   8   1  -1   78.96    4.79
   8  -1   1   79.03    4.98
   8  -1   1   75.85    5.08
   8  -1   1   73.81    5.11
   8  -1   0 1057.93   26.17
   8   1   0 1070.25   26.18
   8   1   0 1043.53   25.44
   8   1   0 1087.53   26.47
   8  -1   0 1061.34   26.09
   8   1   0 1088.37   26.08
   8  -1   0 1068.44   26.38
   8  -1   0 1091.73   41.57
   8   1   0 1042.80   40.67
   8  -1   0 1026.98   25.80
   8  -1   0 1057.55   26.80
   8  -1  -1   75.06    4.42
   8  -1  -1   67.50    4.35
   8   1   1   71.31    4.75
   8   1   1   61.20    4.62
   8   1   1   69.94    4.47
   8  -1  -1   61.11    4.43
   8  -1  -1   64.52    4.62
   8  -1  -1   71.11    9.75
   8   1   1   70.29    4.59
   8  -1  -1   63.80    4.41
   8  -1  -2  303.41   10.33
   8   1   2  319.45   11.27
   8  -1  -2  318.95   11.21
   8   1   2  327.66   10.92
   8  -1  -2  322.38   11.12
   8  -1  -2  307.98   10.65
   8   1   2  318.12   20.42
   8  -1  -2  303.44   20.34
   8   1   3   58.15    8.71
   8  -1  -3   49.15    8.08
   8  -1  -3   55.56    3.83
   8   1   3   58.61    4.38
   8  -1  -3   59.12    4.22
   8  -1  -3   57.46    4.16
  -8  -1   3   51.12   11.29
   8  -1  -3   53.43    4.01
   8  -1  -4 1380.82   32.85
   8   1   4 1509.02   49.35
   8  -1  -4 1249.14   46.99
   8   1   4 1421.21   33.79
   8   1   4 1447.95   33.46
  -8  -1   4 1400.12   59.66
   8  -1  -4 1465.57   33.96
   8  -1  -4 1394.81   32.58
   8  -1  -4 1277.88   31.39
   8  -1  -4 1454.22   33.33
   8  -1  -5    1.26    1.36
   8   1   5    2.32    1.77
   8  -1  -5    4.33    1.70
   8   1   5    4.03    3.30
   8   1   5    1.74    1.57
   8  -1  -5    2.61    1.49
  -8  -1   5    3.38    5.23
   8  -1  -5    3.97    1.99
   8   1   5    2.42    1.73
   8   1   6  181.32    8.50
   8  -1  -6  162.16    7.05
   8   1   6  177.45    7.95
   8  -1  -6  178.85    7.93
  -8  -1   6  164.78   19.34
   8  -1  -6  188.55    7.90
   8  -1  -6  182.43    7.55
   8  -1  -7  221.92    8.59
   8   1   7  239.79    9.42
   8  -1  -7  241.63    9.41
   8   1   7  247.39    9.75
  -8  -1   7  216.71   21.66
   8   1   7  239.46   10.05
   8   1   8  646.34   18.19
   8  -1  -8  689.20   18.47
   8   1   8  655.71   18.12
   8   1   8  655.93   19.14
   8  -1  -8  636.28   17.22
   8  -1  -9   43.01    3.57
   8   1   9   35.63    3.04
   8   1   9   35.01    3.32
   8  -1 -10  126.46    5.80
   8   1  10  120.53    5.91
  -8   1 -10  104.96    6.88
   8   1  10  125.30    5.82
   8   1  11  115.31    5.12
   8   1  11  110.38    4.92
  -8   1 -11  119.77    5.84
  -8   1 -11  104.15    5.82
   8  -1 -11  122.76    5.12
   8  -1 -12   57.77    2.77
   8   1  12   43.10    2.32
  -8   1 -12   47.65    2.87
  -8   1 -12   62.42    3.49
   8  -1 -13   62.86    2.82
  -8  -2 -12   14.49    2.05
  -8  -2 -12   13.73    1.86
   8   2 -11  348.80    9.66
   8  -2  11  302.89    9.37
  -8  -2 -11  365.91   11.85
   8  -2  11  287.04    8.85
   8   2 -10   30.34    2.81
   8  -2  10   30.14    2.80
   8  -2  10   24.57    2.53
  -8  -2 -10   29.07    4.24
   8   2  -9  225.61    8.24
   8  -2   9  209.47    8.51
   8  -2   9  213.53    8.15
  -8  -2  -9  207.88   10.91
   8  -2   8   62.32    4.40
   8  -2   8   67.07    4.92
   8   2  -8   67.17    4.51
   8  -2   8   68.12    4.53
   8   2  -7   69.37    4.68
   8  -2   7   72.61    5.00
  -8   2   7   67.28   11.88
   8  -2   7   73.56    5.26
   8  -2   7   70.59    4.78
   8   2  -6  199.88    7.70
   8  -2   6  230.29    9.64
  -8   2   6  204.69   21.32
   8  -2   6  222.77    9.37
   8  -2   6  218.20    8.02
   8  -2   6  222.89    8.95
   8   2  -5   70.66    4.33
   8  -2   5   73.61    4.83
  -8   2   5   78.41   13.34
   8  -2   5   74.02    5.34
   8   2  -5   60.63    8.92
   8  -2   5   76.16    4.68
   8  -2   5   82.79    5.19
   8  -2   4  485.55   14.63
   8  -2   4  451.78   14.41
  -8   2   4  478.09   32.19
   8  -2   4  453.62   13.94
   8   2  -4  444.01   13.24
   8  -2   4  470.54   15.18
   8   2  -4  423.25   24.47
   8  -2   4  484.19   14.22
   8  -2   4  464.56   14.93
   8  -2   3 1145.56   27.80
   8   2  -3 1164.72   27.28
   8   2  -3 1113.13   27.12
   8  -2   3 1073.93   27.76
  -8   2   3 1213.09   52.25
   8  -2   3 1055.72   26.44
   8   2  -3 1073.92   26.28
   8  -2   3 1098.54   28.35
   8  -2   3 1109.71   27.97
   8  -2   3 1188.17   27.66
   8   2  -3 1081.99   42.17
   8  -2   3 1094.48   26.64
   8  -2   2  425.25   12.84
   8  -2   2  447.23   13.66
   8  -2   2  429.25   24.19
   8   2  -2  408.88   23.86
   8  -2   2  427.07   13.61
   8   2  -2  440.55   13.09
   8  -2   2  412.82   13.41
   8   2  -2  412.64   12.96
   8  -2   2  403.48   13.67
   8  -2   2  400.44   13.38
   8   2  -2  405.31   12.52
   8  -2   2  415.20   13.36
   8  -2   1  436.40   13.19
   8  -2   1  436.40   13.24
   8   2  -1  446.09   24.87
   8  -2   1  439.66   14.03
   8  -2   1  420.19   14.05
   8   2  -1  434.38   13.02
   8  -2   1  418.42   13.30
   8   2  -1  436.72   13.39
   8  -2   1  412.15   13.98
   8  -2   1  458.54   13.96
   8  -2   1  425.37   13.60
   8   2  -1  437.29   13.16
   8  -2   0 2831.79   61.73
   8  -2   0 3056.92   63.03
   8  -2   0 2918.38   81.79
   8   2   0 2992.68   82.09
   8  -2   0 2878.51   61.92
   8   2   0 2931.90   61.96
   8  -2   0 2872.18   63.22
   8  -2   0 2839.44   63.33
   8   2   0 2869.67   62.13
   8   2   0 3040.64   62.04
   8  -2   0 2841.88   62.61
   8  -2   0 2977.82   62.52
   8   2   1  459.57   14.24
   8   2   1  449.89   13.33
   8  -2  -1  437.61   13.44
   8   2   1  441.52   13.60
   8  -2  -1  425.05   13.07
   8   2   1  430.00   13.32
   8  -2  -1  444.66   13.94
   8  -2  -1  449.14   25.06
   8  -2  -1  444.81   14.15
   8  -2  -1  451.05   13.44
   8  -2  -1  420.54   12.96
   8  -2  -2  437.57   13.30
   8  -2  -2  449.42   14.03
   8  -2  -2  429.19   24.64
   8   2   2  454.76   25.04
   8   2   2  454.41   14.22
   8  -2  -2  446.09   13.79
   8  -2  -2  458.13   14.20
   8  -2  -2  452.50   14.67
   8  -2  -2  436.83   13.54
   8   2   2  466.36   14.35
  -8  -2   3 1139.41   52.00
   8  -2  -3 1095.88   27.28
   8   2   3 1169.78   42.66
   8  -2  -3 1152.94   27.31
   8  -2  -3 1082.73   26.55
   8   2   3 1143.55   27.68
   8  -2  -3 1049.97   26.50
   8  -2  -3 1104.38   28.05
   8  -2  -3 1108.87   27.35
   8   2   3 1091.47   27.68
   8   2   4  397.11   23.01
   8  -2  -4  393.73   12.93
   8   2   4  426.05   13.76
   8  -2  -4  402.08   12.62
   8  -2  -4  430.84   13.83
   8  -2  -4  385.63   12.45
   8   2   4  426.04   13.45
   8  -2  -4  423.28   13.42
   8  -2  -5   76.31    5.08
   8   2   5   89.81    5.69
   8   2   5   81.29    5.36
   8  -2  -5   69.87    4.59
   8   2   5   81.26    9.81
   8  -2  -5   70.02    4.69
   8   2   5   86.01    5.26
   8  -2  -5   83.99    5.32
   8  -2  -5   71.83    4.58
  -8  -2   5   70.02   12.85
  -8  -2   6  198.16   21.24
   8  -2  -6  220.71    8.60
   8  -2  -6  217.11    8.31
   8   2   6  238.52    9.27
   8  -2  -6  213.68    8.34
   8  -2  -6  251.16    9.20
   8  -2  -6  242.84    9.54
  -8  -2   7   79.85   13.05
   8  -2  -7   71.48    4.54
   8  -2  -7   79.64    5.20
   8  -2  -7   72.04    4.39
   8   2   7   84.63    5.21
   8  -2  -8   62.33    4.50
   8   2   8   55.29    4.18
   8   2   8   59.65    4.25
   8  -2  -8   55.74    3.84
   8   2   9  215.49    8.24
   8   2   9  198.04    7.66
   8   2  10   34.43    2.93
   8  -2 -10   36.05    3.12
   8   2  11  311.71    9.31
   8   2  11  309.19    9.26
   8  -2 -11  340.78    9.73
  -8   2 -11  317.46    9.91
   8  -2 -12   13.01    1.50
   8   2  12   11.97    1.21
  -8   2 -12   16.31    1.89
  -8   2 -12   13.98    1.62
   8   3 -12   30.23    2.13
  -8  -3 -12   30.48    2.24
   8  -3  12   34.27    2.26
  -8  -3 -11   42.65    3.79
   8   3 -11   44.08    2.93
   8  -3  10   13.03    1.99
   8   3 -10   14.46    2.13
   8  -3  10   12.33    1.77
   8  -3   9   27.34    2.69
   8  -3   9   29.18    3.01
   8  -3   8  176.54    7.39
   8  -3   8  170.85    7.33
   8  -3   8  186.84    8.17
   8   3  -7   83.50    4.63
   8  -3   7   86.78    5.63
   8  -3   7   81.76    5.29
   8  -3   7   86.07    5.08
   8  -3   6   55.68    4.09
   8   3  -6   58.45    4.28
   8  -3   6   46.11    3.61
  -8   3   6   49.87   10.23
   8  -3   6   54.12    4.56
   8   3  -6   52.46    3.79
   8  -3   6   47.96    4.30
   8  -3   5  379.81   13.33
   8   3  -5  343.69   21.77
   8  -3   5  387.30   12.15
   8  -3   5  383.60   12.52
   8  -3   5  363.66   12.22
   8   3  -5  389.67   12.50
   8  -3   5  388.83   13.43
   8   3  -5  383.57   11.89
  -8   3   4  799.37   42.83
   8  -3   4  937.19   23.40
   8   3  -4  865.61   37.07
   8  -3   4  912.57   23.49
   8   3  -4  938.67   22.95
   8   3  -4  944.22   23.44
   8  -3   4  854.01   23.40
   8  -3   4  897.67   24.43
   8   3  -4  892.11   22.64
   8  -3   3  497.11   16.14
   8   3  -3  530.46   14.81
   8  -3   3  513.76   15.35
   8   3  -3  487.92   26.76
   8  -3   3  492.13   15.21
   8  -3   3  508.34   15.93
  -8   3   3  488.53   31.72
   8  -3   3  507.81   15.08
   8   3  -3  524.86   14.86
   8  -3   3  483.29   15.50
   8   3  -3  516.18   15.07
   8  -3   2  119.84    6.66
   8   3  -2  115.45    6.03
   8  -3   2  133.43    6.68
   8   3  -2  129.62   13.31
   8  -3   2  116.13    6.32
   8  -3   2  122.07    6.22
   8  -3   2  118.18    6.32
   8   3  -2  126.47    6.11
   8  -3   2  116.00    6.48
   8   3  -2  113.42    5.72
[truncated: 87,849 more chars]
