# Supplementary material for: Synthesis, crystal structure and Hirshfeld surface analysis of 2,2-di­chloro-3,3-dieth­oxy-1-(4-fluoro­phen­yl)propan-1-ol
Source: Acta Crystallogr E Crystallogr Commun. 2025 Apr 29;81(Pt 5):444–7. doi: 10.1107/S2056989025002154 (PMC12054764; doi:10.1107/S2056989025002154)
Supplement: Supplementary file 3 [file e-81-00444-Isup4.hkl]

data_I                                                                          
_shelx_title ' GF5_a.res in P2(1)2(1)2(1)'                                      
_shelx_refln_list_code          4                                               
_shelx_F_calc_maximum      106.50                                               
_exptl_crystal_F_000       648.00                                               
_reflns_d_resolution_high  0.7888                                               
                                                                                
loop_                                                                           
 _space_group_symop_operation_xyz                                               
 'x, y, z'                                                                      
 '-x+1/2, -y, z+1/2'                                                            
 '-x, y+1/2, -z+1/2'                                                            
 'x+1/2, -y+1/2, -z'                                                            
                                                                                
_cell_length_a    10.5608                                                       
_cell_length_b    10.8048                                                       
_cell_length_c    12.8872                                                       
_cell_angle_alpha  90.000                                                       
_cell_angle_beta   90.000                                                       
_cell_angle_gamma  90.000                                                       
                                                                                
_shelx_F_squared_multiplier     1.000                                           
                                                                                
loop_                                                                           
 _refln_index_h                                                                 
 _refln_index_k                                                                 
 _refln_index_l                                                                 
 _refln_F_squared_calc                                                          
 _refln_F_squared_meas                                                          
 _refln_F_squared_sigma                                                         
 _refln_observed_status                                                         
   2   0   0        892.52        755.13        19.62 o                         
   4   0   0       2218.16       2195.91        53.98 o                         
   6   0   0        257.11        258.32         8.24 o                         
   8   0   0        986.11       1020.06        13.89 o                         
  10   0   0        581.44        609.19        11.64 o                         
  12   0   0       1077.26       1096.80        18.46 o                         
   1   1   0        451.25        436.46         6.41 o                         
   2   1   0        142.79        119.55         4.50 o                         
   3   1   0          4.20          8.30         2.17 o                         
   4   1   0        146.07        127.50         7.01 o                         
   5   1   0        608.14        556.02         8.40 o                         
   6   1   0        150.99        176.31         4.31 o                         
   7   1   0        376.26        372.43         4.03 o                         
   8   1   0       1070.37       1144.51         8.99 o                         
   9   1   0         22.03         25.50         1.01 o                         
  10   1   0          1.45          4.07         0.58 o                         
  11   1   0         86.49         86.72         2.24 o                         
  12   1   0         89.68         87.79         2.42 o                         
  13   1   0          2.64          3.44         0.82 o                         
   0   2   0        225.98        189.02         7.32 o                         
   1   2   0       5266.50       5190.39        77.20 o                         
   2   2   0      11103.79      11473.47       398.67 o                         
   3   2   0        898.13        809.61        15.27 o                         
   4   2   0       3687.51       3661.88        84.60 o                         
   5   2   0       5017.72       4882.74        66.81 o                         
   6   2   0         29.68         39.49         1.96 o                         
   7   2   0       4373.75       4395.39        28.15 o                         
   8   2   0       3124.22       3171.23        21.52 o                         
   9   2   0        483.18        479.30         4.61 o                         
  10   2   0         51.43         48.83         1.51 o                         
  11   2   0         31.81         31.41         1.36 o                         
  12   2   0         68.79         75.40         2.19 o                         
  13   2   0         63.54         57.55         2.55 o                         
   1   3   0        446.09        455.23        10.78 o                         
   2   3   0       1821.75       1690.17        42.65 o                         
   3   3   0        107.46        101.43         8.43 o                         
   4   3   0        349.72        292.92         6.75 o                         
   5   3   0         10.63         15.62         1.53 o                         
   6   3   0       1329.59       1330.81        16.37 o                         
   7   3   0        194.82        218.58         3.09 o                         
   8   3   0         73.59         76.32         1.72 o                         
   9   3   0          1.49          3.79         0.68 o                         
  10   3   0         18.95         21.14         1.39 o                         
  11   3   0         18.41         19.87         1.36 o                         
  12   3   0          8.59          6.70         0.84 o                         
  13   3   0          0.15          0.17         0.50 o                         
   0   4   0       2727.23       2741.28        64.25 o                         
   1   4   0        295.13        275.67        10.28 o                         
   2   4   0       2475.43       2437.57        43.99 o                         
   3   4   0        646.49        559.62        27.45 o                         
   4   4   0        355.96        343.17         9.55 o                         
   5   4   0        731.90        626.75        16.58 o                         
   6   4   0          2.02         10.02         1.25 o                         
   7   4   0        729.23        722.03         6.46 o                         
   8   4   0       1426.43       1445.81        11.38 o                         
   9   4   0        604.47        627.40         5.78 o                         
  10   4   0         87.22         88.18         2.51 o                         
  11   4   0        147.66        153.99         3.39 o                         
  12   4   0         20.66         25.19         1.60 o                         
   1   5   0        700.63        599.96        11.01 o                         
   2   5   0       1068.67       1036.08        16.67 o                         
   3   5   0        380.49        304.09        12.27 o                         
   4   5   0        341.48        335.63         9.04 o                         
   5   5   0         66.65         66.30         1.53 o                         
   6   5   0       1936.83       1967.06        20.14 o                         
   7   5   0         45.18         47.35         1.36 o                         
   8   5   0        395.77        413.79         5.57 o                         
   9   5   0         76.40         78.66         2.05 o                         
  10   5   0          1.15          1.47         0.80 o                         
  11   5   0        341.31        352.64         7.57 o                         
  12   5   0         18.99         19.96         0.95 o                         
   0   6   0       1059.14       1073.38        36.64 o                         
   1   6   0       2030.58       2091.26        30.41 o                         
   2   6   0          0.58          6.28         2.21 o                         
   3   6   0          3.68          6.85         1.27 o                         
   4   6   0        146.20        155.99         2.29 o                         
   5   6   0          2.69          5.06         0.51 o                         
   6   6   0        107.79        107.88         2.40 o                         
   7   6   0         22.34         23.67         1.01 o                         
   8   6   0        719.90        740.54         9.19 o                         
   9   6   0        493.20        509.98         6.50 o                         
  10   6   0        294.50        298.98         4.72 o                         
  11   6   0        353.28        369.05         7.15 o                         
  12   6   0         59.53         45.46         2.35 o                         
   1   7   0       2680.54       2495.53        22.86 o                         
   2   7   0          0.45          3.40         0.44 o                         
   3   7   0        884.44        875.09         8.31 o                         
   4   7   0        310.94        319.83         4.78 o                         
   5   7   0        620.91        656.93         7.52 o                         
   6   7   0         11.29         11.79         0.78 o                         
   7   7   0        234.74        262.84         3.81 o                         
   8   7   0         67.76         67.69         1.86 o                         
   9   7   0        378.39        401.20         5.37 o                         
  10   7   0          2.95          6.89         1.09 o                         
  11   7   0        627.66        604.84        11.31 o                         
   0   8   0       6991.41       7066.15        67.02 o                         
   1   8   0          1.31          3.96         0.52 o                         
   2   8   0        657.25        656.62         4.27 o                         
   3   8   0          6.93          7.57         0.49 o                         
   4   8   0        239.14        244.06         2.89 o                         
   5   8   0         89.91         93.91         1.74 o                         
   6   8   0        280.51        296.19         3.58 o                         
   7   8   0        359.92        380.53         4.59 o                         
   8   8   0        242.41        256.29         4.45 o                         
   9   8   0        652.44        709.99        20.31 o                         
  10   8   0          1.15          1.78         0.77 o                         
   1   9   0        388.98        408.68         3.15 o                         
   2   9   0       1102.41       1089.54         7.94 o                         
   3   9   0        160.02        154.05         2.44 o                         
   4   9   0        493.10        481.46         4.74 o                         
   5   9   0        100.67        102.26         2.35 o                         
   6   9   0       1140.93       1256.82        11.59 o                         
   7   9   0         16.51         15.01         1.10 o                         
   8   9   0         90.49         83.71         7.46 o                         
   9   9   0          8.09          9.59         1.73 o                         
  10   9   0        239.84        197.84         5.76 o                         
   0  10   0        237.58        237.16         3.54 o                         
   1  10   0         25.01         26.95         0.98 o                         
   2  10   0        207.39        210.02         2.90 o                         
   3  10   0          2.54          4.11         0.77 o                         
   4  10   0         33.88         32.13         1.12 o                         
   5  10   0        557.44        569.09        10.84 o                         
   6  10   0         76.09         78.72         2.71 o                         
   7  10   0        442.90        493.45        12.03 o                         
   8  10   0        363.02        390.94        10.82 o                         
   9  10   0         48.67         59.34         2.87 o                         
   1  11   0        212.34        224.46         3.60 o                         
   2  11   0          2.36          2.53         0.72 o                         
   3  11   0          6.66          6.54         0.88 o                         
   4  11   0        242.96        236.29         4.61 o                         
   5  11   0         33.76         40.02         2.26 o                         
   6  11   0        110.17        124.24         3.20 o                         
   7  11   0         60.42         55.55         2.28 o                         
   0  12   0        498.72        527.63        17.15 o                         
   1  12   0         35.31         34.77         1.50 o                         
   2  12   0        577.11        583.97        16.40 o                         
   3  12   0         81.67         79.66         3.82 o                         
   4  12   0        221.08        227.99         4.51 o                         
   5  12   0         89.32         97.38         4.95 o                         
   6  12   0         40.46         35.80         2.33 o                         
   1  13   0          1.28          1.71         0.62 o                         
   2  13   0          2.36          2.14         0.64 o                         
   3  13   0          8.83          8.74         1.46 o                         
   4  13   0          5.85          5.81         1.05 o                         
   1   0   1       6363.82       5584.43       211.17 o                         
   2   0   1        100.95         96.18         3.62 o                         
   3   0   1        810.83        737.75        12.22 o                         
   4   0   1       6285.81       6407.94       136.55 o                         
   5   0   1         70.48         76.16         2.54 o                         
   6   0   1        395.69        422.11         8.02 o                         
   7   0   1          0.48          4.81         1.13 o                         
   8   0   1       1250.18       1295.40        11.35 o                         
   9   0   1       1778.24       1849.99        14.74 o                         
  10   0   1        109.09        111.79         2.61 o                         
  11   0   1        232.33        251.41         3.67 o                         
  12   0   1          1.46          2.24         0.90 o                         
  13   0   1        357.61        348.01         9.27 o                         
 -13   1   1        117.41        110.84         4.24 o                         
 -12   1   1        127.92        124.47         3.32 o                         
 -11   1   1        796.04        817.11         9.74 o                         
 -10   1   1         61.71         66.07         1.66 o                         
  -9   1   1        491.39        495.41         6.32 o                         
  -8   1   1         83.22         83.63         1.81 o                         
  -7   1   1        616.35        628.89         6.85 o                         
  -6   1   1       2315.80       2339.69        30.83 o                         
  -5   1   1         69.24         75.06         2.51 o                         
  -4   1   1       1936.75       1748.34        44.64 o                         
  -3   1   1       2938.82       2636.49        54.26 o                         
  -2   1   1        753.16        698.00        17.03 o                         
  -1   1   1       7801.55       7892.80       114.88 o                         
   0   1   1       1666.06       1589.87        19.33 o                         
   1   1   1       7420.67       7732.89       112.90 o                         
   2   1   1        596.90        588.27        10.98 o                         
   3   1   1       2576.81       2409.46        36.83 o                         
   4   1   1       1948.54       1844.75        47.44 o                         
   5   1   1         81.96         91.25         3.00 o                         
   6   1   1       2223.60       2227.83        29.65 o                         
   7   1   1        590.12        594.02         5.36 o                         
   8   1   1         68.83         72.47         1.59 o                         
   9   1   1        636.62        651.26         6.90 o                         
  10   1   1         75.16         77.24         1.97 o                         
  11   1   1        751.07        768.83        10.01 o                         
  12   1   1        131.33        130.34         3.40 o                         
  13   1   1        118.32        113.86         4.30 o                         
 -13   2   1         36.00         29.06         1.98 o                         
 -12   2   1        130.54        130.01         2.86 o                         
 -11   2   1        151.20        159.66         5.23 o                         
 -10   2   1        238.87        245.24         3.43 o                         
  -9   2   1       1278.32       1285.53         9.81 o                         
  -8   2   1        456.79        465.10         4.32 o                         
  -7   2   1        452.22        455.70         4.45 o                         
  -6   2   1       1766.27       1787.52        31.44 o                         
  -5   2   1        346.54        364.94         9.91 o                         
  -4   2   1       1042.09        870.26        22.04 o                         
  -3   2   1       3524.34       3142.06        67.13 o                         
  -2   2   1       1125.84       1130.54        57.66 o                         
  -1   2   1       5901.26       5866.98        93.14 o                         
   0   2   1        348.84        299.30         6.28 o                         
   1   2   1       5450.75       5364.53        80.59 o                         
   2   2   1       1235.48       1229.43        32.90 o                         
   3   2   1       3495.37       3429.68        52.43 o                         
   4   2   1        979.70        935.92        17.80 o                         
   5   2   1        391.37        417.29         7.45 o                         
   6   2   1       1685.53       1703.54        30.33 o                         
   7   2   1        389.46        391.92         4.12 o                         
   8   2   1        470.15        473.13         4.53 o                         
   9   2   1       1170.89       1201.12        13.23 o                         
  10   2   1        242.82        249.17         4.36 o                         
  11   2   1        164.73        173.55         3.47 o                         
  12   2   1        133.60        139.46         4.26 o                         
  13   2   1         30.28         23.49         1.42 o                         
 -13   3   1         29.73         21.35         1.44 o                         
 -12   3   1        231.79        240.02         4.03 o                         
 -11   3   1        104.70        110.17         3.49 o                         
 -10   3   1        203.04        211.44         3.72 o                         
  -9   3   1        471.01        478.07         5.62 o                         
  -8   3   1        902.23        932.88         8.46 o                         
  -7   3   1        150.34        159.48         2.38 o                         
  -6   3   1       1868.98       1816.75        41.42 o                         
  -5   3   1        156.53        151.48         4.17 o                         
  -4   3   1       1036.30        966.42        26.84 o                         
  -3   3   1         84.49        101.59         7.01 o                         
  -2   3   1       3066.45       2991.50       112.56 o                         
  -1   3   1       3916.33       3760.04        65.27 o                         
   0   3   1       4928.24       4819.79        81.76 o                         
   1   3   1       3959.40       3977.12        48.38 o                         
   2   3   1       3135.18       3098.99        48.52 o                         
   3   3   1         72.35         87.24         4.22 o                         
   4   3   1       1096.58       1050.27        17.87 o                         
   5   3   1        148.49        142.30         4.17 o                         
   6   3   1       1815.33       1796.48        28.08 o                         
   7   3   1        115.79        125.73         1.89 o                         
   8   3   1        870.47        888.89         7.83 o                         
   9   3   1        468.89        476.79         6.87 o                         
  10   3   1        182.50        193.12         4.98 o                         
  11   3   1        110.17        121.93         3.50 o                         
  12   3   1        199.66        219.80        13.03 o                         
  13   3   1         21.20         15.04         1.19 o                         
 -12   4   1         12.85         15.31         0.94 o                         
 -11   4   1         42.72         38.13         2.51 o                         
 -10   4   1          2.74          4.42         1.04 o                         
  -9   4   1        588.50        611.08         6.93 o                         
  -8   4   1        367.23        380.74         4.57 o                         
  -7   4   1        165.28        158.88         2.59 o                         
  -6   4   1         51.33         53.01         1.35 o                         
  -5   4   1       2632.84       2368.30       109.80 o                         
  -4   4   1        394.08        348.36         8.64 o                         
  -3   4   1       1242.65       1175.38        25.36 o                         
  -2   4   1       2080.61       1961.52        22.87 o                         
  -1   4   1       1351.34       1334.45        29.23 o                         
   0   4   1       1107.06       1053.94        21.58 o                         
   1   4   1       1285.42       1274.83        24.84 o                         
   2   4   1       1956.84       1817.94        23.30 o                         
   3   4   1       1157.01       1106.84        58.25 o                         
   4   4   1        413.94        386.03         8.92 o                         
   5   4   1       2630.55       2497.54        31.29 o                         
   6   4   1         39.62         43.22         1.01 o                         
   7   4   1        101.74         95.39         1.94 o                         
   8   4   1        355.63        372.42         4.30 o                         
   9   4   1        583.50        601.58         6.65 o                         
  10   4   1          6.78          6.26         0.92 o                         
  11   4   1         38.56         37.51         1.95 o                         
  12   4   1         20.08         23.02         1.62 o                         
 -12   5   1         61.73         58.91         3.12 o                         
 -11   5   1         61.87         64.71         2.44 o                         
 -10   5   1        101.02        107.25         2.71 o                         
  -9   5   1        257.56        269.78         3.71 o                         
  -8   5   1        199.74        200.13         3.96 o                         
  -7   5   1       1892.63       1920.00        18.39 o                         
  -6   5   1         19.25         18.74         1.06 o                         
  -5   5   1       1086.97       1067.33        13.51 o                         
  -4   5   1        101.36        100.41         5.07 o                         
  -3   5   1        142.68        147.79         4.38 o                         
  -2   5   1        919.29        945.14        12.94 o                         
  -1   5   1        773.27        749.85        13.02 o                         
   0   5   1        396.39        407.52        12.89 o                         
   1   5   1        893.00        872.68        14.56 o                         
   2   5   1        939.64        953.25        14.51 o                         
   3   5   1        118.65        121.43         4.08 o                         
   4   5   1         82.16         78.69         3.24 o                         
   5   5   1       1176.42       1139.29        14.77 o                         
   6   5   1         10.13         11.38         0.70 o                         
   7   5   1       1872.46       1905.24        33.49 o                         
   8   5   1        149.44        152.07         3.10 o                         
   9   5   1        235.16        249.24         4.04 o                         
  10   5   1         70.90         77.45         2.91 o                         
  11   5   1         63.92         68.26         2.44 o                         
  12   5   1         56.10         56.05         2.18 o                         
 -11   6   1         47.66         45.57         1.58 o                         
 -10   6   1        477.42        515.02         6.71 o                         
  -9   6   1        359.59        371.80         5.78 o                         
  -8   6   1        571.58        574.84         7.70 o                         
  -7   6   1        228.66        241.91         4.42 o                         
  -6   6   1         31.41         32.18         1.22 o                         
  -5   6   1        535.02        537.84         6.40 o                         
  -4   6   1        440.52        459.84         6.66 o                         
  -3   6   1        267.28        277.02         7.02 o                         
  -2   6   1       2053.79       1970.91        23.99 o                         
  -1   6   1       1617.48       1659.85        20.75 o                         
   0   6   1       6759.86       6809.02        97.83 o                         
   1   6   1       1498.00       1498.79        19.16 o                         
   2   6   1       2192.38       2072.69        25.52 o                         
   3   6   1        337.25        346.04        13.66 o                         
   4   6   1        424.66        444.48         4.91 o                         
   5   6   1        464.72        467.91         4.59 o                         
   6   6   1         37.86         39.55         1.10 o                         
   7   6   1        263.42        268.39         4.77 o                         
   8   6   1        502.15        512.30         8.51 o                         
   9   6   1        357.00        372.61         5.72 o                         
  10   6   1        474.28        511.89         8.61 o                         
  11   6   1         52.97         55.36         2.52 o                         
 -11   7   1          2.27          2.24         1.00 o                         
 -10   7   1         44.29         43.17         1.93 o                         
  -9   7   1        442.19        459.02         6.53 o                         
  -8   7   1         81.30         85.03         2.62 o                         
  -7   7   1        343.91        351.18         4.47 o                         
  -6   7   1         79.99         84.57         1.98 o                         
  -5   7   1        176.58        172.34         2.93 o                         
  -4   7   1         95.15         94.13         1.85 o                         
  -3   7   1       1380.83       1386.08        14.68 o                         
  -2   7   1        270.29        270.36         3.02 o                         
  -1   7   1        228.15        237.35         2.95 o                         
   0   7   1         22.98         28.35         0.79 o                         
   1   7   1        200.25        208.47         2.42 o                         
   2   7   1        291.25        290.88         2.73 o                         
   3   7   1       1326.50       1320.81        13.07 o                         
   4   7   1         74.75         72.80         1.29 o                         
   5   7   1        179.50        173.27         2.10 o                         
   6   7   1         86.91         95.20         1.94 o                         
   7   7   1        430.56        447.74         4.58 o                         
   8   7   1         81.57         87.79         2.21 o                         
   9   7   1        391.05        411.14         6.70 o                         
  10   7   1         56.53         57.54         2.22 o                         
  11   7   1          5.23          5.81         1.37 o                         
 -10   8   1         83.25         78.17         2.94 o                         
  -9   8   1          7.12         11.76         1.76 o                         
  -8   8   1        391.87        422.47         7.23 o                         
  -7   8   1        653.38        680.45         9.56 o                         
  -6   8   1        529.62        532.98         5.79 o                         
  -5   8   1        757.32        785.33        10.55 o                         
  -4   8   1        646.08        668.36         5.30 o                         
  -3   8   1        490.10        475.30         5.23 o                         
  -2   8   1       1126.29       1119.80        11.36 o                         
  -1   8   1       1104.23       1060.35         7.57 o                         
   0   8   1       2429.59       2399.98        15.40 o                         
   1   8   1       1024.74        976.32         7.31 o                         
   2   8   1       1188.27       1178.87         9.40 o                         
   3   8   1        506.04        482.22         3.82 o                         
   4   8   1        606.08        625.70         4.63 o                         
   5   8   1        718.23        734.07         8.06 o                         
   6   8   1        526.58        515.32         5.60 o                         
   7   8   1        654.64        687.45         8.77 o                         
   8   8   1        430.26        443.02         6.72 o                         
   9   8   1          1.96          3.53         0.99 o                         
  10   8   1         79.36         75.69        12.26 o                         
 -10   9   1        169.70        147.41         4.76 o                         
  -9   9   1         31.32         28.42         3.77 o                         
  -8   9   1        123.66        136.11         4.63 o                         
  -7   9   1        144.32        153.60         4.05 o                         
  -6   9   1        366.12        372.99         4.46 o                         
  -5   9   1        381.03        401.87         4.81 o                         
  -4   9   1         69.44         65.14         1.58 o                         
  -3   9   1         43.95         42.50         1.19 o                         
  -2   9   1        557.60        552.98         5.02 o                         
  -1   9   1        489.50        486.58         4.19 o                         
   0   9   1         32.76         34.78         1.04 o                         
   1   9   1        475.92        472.07         4.05 o                         
   2   9   1        533.61        530.81         4.48 o                         
   3   9   1         32.39         33.74         1.15 o                         
   4   9   1         69.42         64.73         1.37 o                         
   5   9   1        394.48        393.56         4.36 o                         
   6   9   1        403.38        403.45         8.84 o                         
   7   9   1        138.42        150.37         4.23 o                         
   8   9   1        114.44        118.34        11.03 o                         
   9   9   1         37.07         45.58         3.20 o                         
  10   9   1        174.37        149.81         4.83 o                         
  -9  10   1         68.47         64.44         2.91 o                         
  -8  10   1         19.07         18.10         1.45 o                         
  -7  10   1        510.82        515.46        28.32 o                         
  -6  10   1         13.85         18.27         1.17 o                         
  -5  10   1        516.05        552.19         6.14 o                         
  -4  10   1        373.27        376.38         7.83 o                         
  -3  10   1        316.57        324.67         4.62 o                         
  -2  10   1         35.45         40.79         1.97 o                         
  -1  10   1        452.62        466.00         4.78 o                         
   0  10   1         18.27         22.99         0.91 o                         
   1  10   1        392.26        403.98         3.98 o                         
   2  10   1         25.31         27.96         1.13 o                         
   3  10   1        371.77        384.18         4.96 o                         
   4  10   1        390.92        399.44         9.71 o                         
   5  10   1        501.84        535.44        10.94 o                         
   6  10   1         23.49         28.22         1.62 o                         
   7  10   1        544.30        567.91        14.10 o                         
   8  10   1         19.63         19.80         1.62 o                         
   9  10   1         81.24         74.33         3.16 o                         
  -7  11   1         24.79         28.38         2.41 o                         
  -6  11   1        640.05        669.18        11.62 o                         
  -5  11   1         93.75         97.74         2.17 o                         
  -4  11   1        202.24        207.21         3.46 o                         
  -3  11   1          9.17          8.73         0.97 o                         
  -2  11   1        271.62        278.26         4.36 o                         
  -1  11   1        175.24        177.03         2.73 o                         
   0  11   1         93.06         99.01         1.99 o                         
   1  11   1        156.23        158.70         2.96 o                         
   2  11   1        262.93        272.17         4.74 o                         
   3  11   1         15.68         15.62         1.31 o                         
   4  11   1        196.50        202.89         3.68 o                         
   5  11   1        111.14        113.61         4.13 o                         
   6  11   1        632.92        693.18        12.14 o                         
   7  11   1         23.10         23.07         2.02 o                         
  -6  12   1        114.37        115.12         4.23 o                         
  -5  12   1          6.85         10.22         1.75 o                         
  -4  12   1        184.92        207.13         4.22 o                         
  -3  12   1        110.54        105.24         6.90 o                         
  -2  12   1         93.83         92.36         5.08 o                         
  -1  12   1         20.57         21.86         1.07 o                         
   0  12   1        190.64        190.60         3.58 o                         
   1  12   1         20.61         21.08         1.14 o                         
   2  12   1        100.75        105.96         3.34 o                         
   3  12   1        121.02         82.67         2.99 o                         
   4  12   1        172.75        195.58         4.99 o                         
   5  12   1          6.87          8.90         1.24 o                         
   6  12   1        137.90        145.59         4.89 o                         
  -4  13   1         43.27         35.95         2.07 o                         
  -3  13   1        213.74        209.64        11.04 o                         
  -2  13   1         31.71         30.06         2.42 o                         
  -1  13   1        245.72        224.45         5.57 o                         
   0  13   1         40.84         37.38         1.40 o                         
   1  13   1        246.22        220.47         5.44 o                         
   2  13   1         38.86         35.11         2.47 o                         
   3  13   1        253.62        257.88         7.40 o                         
   4  13   1         46.86         40.88         2.18 o                         
   0   0   2       8849.46       9645.20       191.39 o                         
   1   0   2        131.21        120.65         3.01 o                         
   2   0   2      11343.12      11135.13       480.76 o                         
   3   0   2         11.75          8.61         1.49 o                         
   4   0   2         35.21         44.89         1.67 o                         
   5   0   2       1879.84       1925.42        53.04 o                         
   6   0   2        385.73        409.53        10.48 o                         
   7   0   2         96.85        118.64         2.48 o                         
   8   0   2        432.97        458.01         5.20 o                         
   9   0   2        152.64        175.94         2.98 o                         
  10   0   2          9.62          7.41         0.62 o                         
  11   0   2         32.98         34.49         1.47 o                         
  12   0   2        152.28        152.82         2.86 o                         
  13   0   2         77.25         64.91         2.12 o                         
 -13   1   2         16.38         14.62         1.05 o                         
 -12   1   2         62.08         63.84         1.78 o                         
 -11   1   2         23.86         20.68         1.08 o                         
 -10   1   2        110.53        104.57         2.25 o                         
  -9   1   2       1519.58       1520.78        18.49 o                         
  -8   1   2        345.08        355.99         4.07 o                         
  -7   1   2       1182.29       1178.13        13.93 o                         
  -6   1   2        102.12        108.14         4.46 o                         
  -5   1   2       1130.81       1068.87        19.96 o                         
  -4   1   2       3302.13       3012.79        48.06 o                         
  -3   1   2       9237.72       9098.78       272.45 o                         
  -2   1   2       2696.83       2620.74        60.27 o                         
  -1   1   2       1604.24       1596.47        21.18 o                         
   0   1   2       2237.11       2287.73        34.55 o                         
   1   1   2       1555.56       1556.86        20.81 o                         
   2   1   2       2643.15       2661.09        49.92 o                         
   3   1   2       8595.80       8559.81       197.18 o                         
   4   1   2       3099.67       3045.60        39.02 o                         
   5   1   2        878.83        823.81        19.38 o                         
   6   1   2        147.23        163.43         5.27 o                         
   7   1   2       1329.64       1335.13        12.81 o                         
   8   1   2        330.01        339.18         4.56 o                         
   9   1   2       1638.95       1666.55        13.52 o                         
  10   1   2        126.94        118.29         2.01 o                         
  11   1   2         10.60          9.51         0.79 o                         
  12   1   2         56.69         57.99         1.82 o                         
  13   1   2         10.40          9.29         0.90 o                         
 -13   2   2        214.96        180.88         3.78 o                         
 -12   2   2         52.24         51.62         1.75 o                         
 -11   2   2        246.95        251.24         4.26 o                         
 -10   2   2        117.55        117.71         2.32 o                         
  -9   2   2        435.16        436.94         6.54 o                         
  -8   2   2        445.49        450.36         4.36 o                         
  -7   2   2        385.41        386.38         3.95 o                         
  -6   2   2         30.46         30.50         2.24 o                         
  -5   2   2       1895.04       1842.24        67.65 o                         
  -4   2   2       1435.32       1405.62       106.74 o                         
  -3   2   2        787.93        750.95        36.67 o                         
  -2   2   2        470.27        455.49        29.45 o                         
  -1   2   2       5730.66       5634.42        82.33 o                         
   0   2   2      10501.55      10978.88       125.77 o                         
   1   2   2       6269.07       6402.05        92.66 o                         
   2   2   2        448.92        452.88        10.73 o                         
   3   2   2        822.20        824.32        16.49 o                         
   4   2   2       1468.51       1479.68        27.49 o                         
   5   2   2       2032.28       2093.22        29.47 o                         
   6   2   2         28.26         28.89         2.20 o                         
   7   2   2        340.64        341.17         3.87 o                         
   8   2   2        478.21        482.62         5.11 o                         
   9   2   2        500.06        509.50         6.86 o                         
  10   2   2         98.59        100.16         2.46 o                         
  11   2   2        285.60        296.00         5.57 o                         
  12   2   2         40.19         40.12         1.78 o                         
  13   2   2        209.38        176.20         3.70 o                         
 -12   3   2        142.37        129.74         2.44 o                         
 -11   3   2        722.11        746.27        13.52 o                         
 -10   3   2        534.65        537.91         9.44 o                         
  -9   3   2        590.81        600.16         6.43 o                         
  -8   3   2        121.12        129.09         2.21 o                         
  -7   3   2        442.18        461.44         4.76 o                         
  -6   3   2        330.07        332.11         3.56 o                         
  -5   3   2        235.63        237.99        11.08 o                         
  -4   3   2        334.90        328.71         5.91 o                         
  -3   3   2        172.97        163.56         9.21 o                         
  -2   3   2       3302.10       3307.96        83.21 o                         
  -1   3   2       9169.04       9085.25       130.19 o                         
   0   3   2       2739.78       2563.13        31.98 o                         
   1   3   2       9036.48       9458.69       226.67 o                         
   2   3   2       3596.84       3732.69        57.75 o                         
   3   3   2        216.22        208.10         7.45 o                         
   4   3   2        280.56        275.19         5.10 o                         
   5   3   2        251.72        254.09         5.59 o                         
   6   3   2        373.88        375.32         4.88 o                         
   7   3   2        371.34        381.53         3.68 o                         
   8   3   2         99.60        110.72         2.06 o                         
   9   3   2        513.11        523.55         6.28 o                         
  10   3   2        592.78        608.78         8.04 o                         
  11   3   2        765.49        804.37         9.39 o                         
  12   3   2        161.31        148.88         2.94 o                         
 -12   4   2        134.92        134.54         2.88 o                         
 -11   4   2        133.50        152.21         3.35 o                         
 -10   4   2        669.42        649.85        13.20 o                         
  -9   4   2        723.63        739.71        10.33 o                         
  -8   4   2        709.83        702.29         7.23 o                         
  -7   4   2         26.67         29.23         0.99 o                         
  -6   4   2        886.32        898.89         8.97 o                         
  -5   4   2        111.68        117.94         3.70 o                         
  -4   4   2        957.25        912.07        13.42 o                         
  -3   4   2       2030.62       1963.53        27.07 o                         
  -2   4   2       1281.31       1214.87        17.71 o                         
  -1   4   2       3626.29       3457.85        53.83 o                         
   0   4   2        725.05        799.21        18.24 o                         
   1   4   2       3551.82       3522.08        44.62 o                         
   2   4   2       1242.75       1173.67        19.84 o                         
   3   4   2       2121.52       2088.79        45.91 o                         
   4   4   2        998.95        982.84        25.95 o                         
   5   4   2         85.33         89.75         2.76 o                         
   6   4   2        830.42        837.82         8.85 o                         
   7   4   2         37.60         38.22         1.11 o                         
   8   4   2        875.35        886.29        11.54 o                         
   9   4   2        778.94        790.04         7.53 o                         
  10   4   2        644.15        655.95         8.95 o                         
  11   4   2        146.49        167.49         3.21 o                         
  12   4   2        148.49        145.81         3.17 o                         
 -12   5   2        125.67        117.44         4.79 o                         
 -11   5   2        373.46        367.27         6.28 o                         
 -10   5   2         35.88         38.85         1.84 o                         
  -9   5   2          5.64          6.74         1.16 o                         
  -8   5   2        246.34        257.14         4.15 o                         
  -7   5   2         60.81         61.19         1.77 o                         
  -6   5   2       1027.84       1022.70        18.50 o                         
  -5   5   2        198.91        214.27         6.69 o                         
  -4   5   2       1053.46       1038.28        24.00 o                         
  -3   5   2       1446.91       1577.51        26.94 o                         
  -2   5   2       1199.18       1213.82        17.20 o                         
  -1   5   2        862.00        859.66        11.75 o                         
   0   5   2       2650.27       2762.15        48.21 o                         
   1   5   2        853.71        861.00        11.85 o                         
   2   5   2       1166.55       1196.69        16.34 o                         
   3   5   2       1561.97       1671.09        39.21 o                         
   4   5   2       1063.56        978.69        23.78 o                         
   5   5   2        227.64        240.66         6.16 o                         
   6   5   2       1062.17       1074.66        17.87 o                         
   7   5   2         49.29         51.35         1.55 o                         
   8   5   2        283.15        295.22         4.51 o                         
   9   5   2         10.55         12.22         1.07 o                         
  10   5   2         45.55         46.13         1.79 o                         
  11   5   2        347.88        357.24         4.93 o                         
  12   5   2        112.54        107.26         4.25 o                         
 -11   6   2         95.40        100.75         7.59 o                         
 -10   6   2        200.09        225.10         4.91 o                         
  -9   6   2         52.52         54.06         1.96 o                         
  -8   6   2        916.61        925.35        13.79 o                         
  -7   6   2        131.17        140.84         2.92 o                         
  -6   6   2       1509.02       1542.68        19.43 o                         
  -5   6   2        489.24        504.71         7.50 o                         
  -4   6   2       2519.23       2473.48        32.10 o                         
  -3   6   2        175.31        177.26         5.19 o                         
  -2   6   2        779.96        764.15        12.41 o                         
  -1   6   2         55.06         60.33         2.44 o                         
   0   6   2        548.12        540.48        11.10 o                         
   1   6   2         56.89         60.51         2.42 o                         
   2   6   2        891.24        880.33        13.92 o                         
   3   6   2        224.21        234.24        13.13 o                         
   4   6   2       2382.85       2363.51        22.43 o                         
   5   6   2        489.06        500.60         5.68 o                         
   6   6   2       1617.66       1654.67        25.86 o                         
   7   6   2        182.92        193.55         2.85 o                         
   8   6   2       1005.65       1050.68        11.81 o                         
   9   6   2         37.39         37.88         1.81 o                         
  10   6   2        180.99        202.06         4.04 o                         
  11   6   2        103.31        110.39         2.86 o                         
 -11   7   2         93.44         87.31         3.74 o                         
 -10   7   2         28.94         27.01         1.47 o                         
  -9   7   2        516.29        555.46        11.05 o                         
  -8   7   2         61.02         64.68         1.99 o                         
  -7   7   2        387.79        395.20         7.42 o                         
  -6   7   2         39.24         44.60         1.32 o                         
  -5   7   2         89.57         85.97         2.06 o                         
  -4   7   2        455.85        438.49         4.84 o                         
  -3   7   2       1676.33       1702.20        14.11 o                         
  -2   7   2          0.77          3.76         0.44 o                         
  -1   7   2        155.68        153.61         2.25 o                         
   0   7   2        876.56        865.12        10.08 o                         
   1   7   2        245.36        240.75         2.62 o                         
   2   7   2          4.69          5.87         0.47 o                         
   3   7   2       1631.98       1648.48        13.57 o                         
   4   7   2        407.81        392.21         3.65 o                         
   5   7   2         91.76         90.61         1.52 o                         
   6   7   2         27.02         28.70         0.97 o                         
   7   7   2        372.02        378.26         4.87 o                         
   8   7   2         72.76         74.19         2.21 o                         
   9   7   2        540.44        574.75         6.80 o                         
  10   7   2         26.80         27.27         2.19 o                         
  11   7   2         72.59         73.33         4.18 o                         
 -10   8   2          5.50          7.08         1.35 o                         
  -9   8   2        354.93        374.59        11.03 o                         
  -8   8   2        439.13        474.27         9.35 o                         
  -7   8   2         60.76         65.55         1.98 o                         
  -6   8   2        345.47        356.08         4.00 o                         
  -5   8   2        101.45        103.01         1.98 o                         
  -4   8   2        869.39        897.99         7.21 o                         
  -3   8   2        678.16        694.01         5.62 o                         
  -2   8   2        442.58        425.24         4.07 o                         
  -1   8   2        659.57        634.34         7.06 o                         
   0   8   2        257.08        257.44         2.32 o                         
   1   8   2        656.30        631.35         4.48 o                         
   2   8   2        455.31        434.24         4.30 o                         
   3   8   2        646.32        656.37         6.33 o                         
   4   8   2        954.54        976.39         9.46 o                         
   5   8   2         73.81         74.70         1.48 o                         
   6   8   2        412.61        422.87         5.75 o                         
   7   8   2         74.01         75.92         2.49 o                         
   8   8   2        436.96        461.56        10.71 o                         
   9   8   2        302.95        280.61         5.62 o                         
  10   8   2          0.02          0.56         0.80 o                         
  -9   9   2        158.76        133.35         4.86 o                         
  -8   9   2        116.93        127.39         3.29 o                         
  -7   9   2         20.91         21.88         1.39 o                         
  -6   9   2         51.72         54.11         1.79 o                         
  -5   9   2        163.28        166.80         3.25 o                         
  -4   9   2        807.13        838.29        11.40 o                         
  -3   9   2        249.76        246.50         3.70 o                         
  -2   9   2        623.51        621.17         6.02 o                         
  -1   9   2        235.02        240.76         2.74 o                         
   0   9   2        127.94        118.71         1.87 o                         
   1   9   2        236.01        240.25         2.65 o                         
   2   9   2        603.77        588.77         4.54 o                         
   3   9   2        241.87        237.11         3.66 o                         
   4   9   2        781.89        802.25         8.85 o                         
   5   9   2        158.89        160.20         3.69 o                         
   6   9   2         55.38         56.52         2.04 o                         
   7   9   2         16.65         16.60         1.55 o                         
   8   9   2        102.24        105.06        15.21 o                         
   9   9   2        131.81        130.21         5.73 o                         
  -8  10   2        128.63        138.94         5.50 o                         
  -7  10   2        109.28        118.19         3.70 o                         
  -6  10   2        197.60        205.37         3.97 o                         
  -5  10   2         52.49         54.30         1.63 o                         
  -4  10   2         31.00         33.91         1.22 o                         
  -3  10   2        476.79        491.73         5.99 o                         
  -2  10   2        107.12        112.81         2.30 o                         
  -1  10   2        693.31        696.86         5.73 o                         
   0  10   2        298.26        292.98         2.94 o                         
   1  10   2        537.55        539.75         4.49 o                         
   2  10   2        119.44        126.94         2.20 o                         
   3  10   2        408.46        417.74         5.55 o                         
   4  10   2         27.42         30.33         1.17 o                         
   5  10   2         48.20         51.97         1.92 o                         
   6  10   2        184.34        188.57         7.85 o                         
   7  10   2         89.71         97.23         4.52 o                         
   8  10   2        147.46        143.97        11.91 o                         
  -7  11   2        149.82        164.07         5.67 o                         
  -6  11   2          5.46          6.67         1.50 o                         
  -5  11   2        190.14        206.92         5.25 o                         
  -4  11   2         20.08         17.17         0.92 o                         
  -3  11   2         55.60         61.64         2.41 o                         
  -2  11   2        699.70        722.28         7.80 o                         
  -1  11   2        401.06        422.35         4.63 o                         
   0  11   2        275.72        283.70         3.10 o                         
   1  11   2        390.57        408.57         5.10 o                         
   2  11   2        741.36        788.37         7.12 o                         
   3  11   2         55.99         61.86         2.06 o                         
   4  11   2         13.03         13.47         0.96 o                         
   5  11   2        176.40        192.86         4.53 o                         
   6  11   2          7.35          8.43         0.94 o                         
   7  11   2        149.59        157.65         3.88 o                         
  -6  12   2         61.54         56.23         2.61 o                         
  -5  12   2        118.13        101.26        21.90 o                         
  -4  12   2         60.33         62.46         2.82 o                         
  -3  12   2         80.72         87.82         2.63 o                         
  -2  12   2        179.56        168.36         5.04 o                         
  -1  12   2        139.31        134.94         3.17 o                         
   0  12   2         29.21         28.77         1.82 o                         
   1  12   2        148.62        151.33         2.77 o                         
   2  12   2        171.89        189.23         5.44 o                         
   3  12   2         61.71         60.33         3.93 o                         
   4  12   2         64.31         65.54         8.84 o                         
   5  12   2         91.28         94.45         2.96 o                         
   6  12   2         66.39         56.24         5.30 o                         
  -3  13   2        201.95        180.17         5.64 o                         
  -2  13   2         10.03          9.36         2.62 o                         
  -1  13   2         41.56         35.10         2.45 o                         
   0  13   2         22.42         21.66         1.27 o                         
   1  13   2         31.21         25.83         1.65 o                         
   2  13   2         17.05         12.48         1.21 o                         
   1   0   3       7123.20       7117.22       111.37 o                         
   2   0   3       1515.14       1411.48        26.25 o                         
   3   0   3       3838.03       3870.04        59.50 o                         
   4   0   3       5013.05       4793.32        74.66 o                         
   5   0   3       2382.95       2375.26       212.16 o                         
   6   0   3       4879.09       4814.90       149.04 o                         
   7   0   3        719.96        754.13        11.72 o                         
   8   0   3       1243.10       1261.35        15.53 o                         
   9   0   3        115.43        129.30         2.83 o                         
  10   0   3        477.20        470.62         7.29 o                         
  11   0   3         26.05         29.36         1.29 o                         
  12   0   3          9.89         11.01         0.84 o                         
  13   0   3         13.53         11.45         1.31 o                         
 -13   1   3        120.02         93.86         3.57 o                         
 -12   1   3         35.72         41.73         1.38 o                         
 -11   1   3         27.85         28.75         1.17 o                         
 -10   1   3         16.18         16.07         1.12 o                         
  -9   1   3          0.79          3.12         0.54 o                         
  -8   1   3         57.37         59.33         1.49 o                         
  -7   1   3        106.88         92.21         1.86 o                         
  -6   1   3         45.82         44.60         3.71 o                         
  -5   1   3       3313.95       3650.68       212.11 o                         
  -4   1   3        243.69        205.23         7.21 o                         
  -3   1   3         13.75         21.49         2.89 o                         
  -2   1   3       1043.88       1041.56        19.88 o                         
  -1   1   3       1733.04       1675.91        28.37 o                         
   0   1   3       2456.42       2474.84        38.74 o                         
   1   1   3       1733.30       1691.91        29.48 o                         
   2   1   3       1049.23       1039.94        19.65 o                         
   3   1   3          6.31         11.08         1.65 o                         
   4   1   3        259.40        252.97         6.63 o                         
   5   1   3       3236.10       3561.13       289.45 o                         
   6   1   3         28.47         31.75         3.25 o                         
   7   1   3        130.40        117.07         2.51 o                         
   8   1   3         58.41         60.47         1.86 o                         
   9   1   3          1.09          3.40         0.68 o                         
  10   1   3         15.86         16.19         1.14 o                         
  11   1   3         19.50         20.11         1.10 o                         
  12   1   3         39.81         45.43         1.62 o                         
  13   1   3        109.10         87.98         3.40 o                         
 -12   2   3        123.33        121.30         3.72 o                         
 -11   2   3        206.96        190.40         3.14 o                         
 -10   2   3        946.01        992.32        10.43 o                         
  -9   2   3       1293.14       1284.52        13.28 o                         
  -8   2   3       1168.12       1199.96        12.62 o                         
  -7   2   3        677.43        690.46         6.35 o                         
  -6   2   3         38.15         38.24         1.58 o                         
  -5   2   3        568.32        569.69        12.35 o                         
  -4   2   3       2249.82       2382.26        49.01 o                         
  -3   2   3       1853.80       1845.69        40.68 o                         
  -2   2   3       6762.37       6777.95       100.86 o                         
  -1   2   3       3580.46       3514.37        44.22 o                         
   0   2   3        202.90        195.92         5.09 o                         
   1   2   3       3771.09       3735.36        46.61 o                         
   2   2   3       7042.29       7363.94       108.58 o                         
   3   2   3       1644.82       1644.19        30.17 o                         
   4   2   3       2301.83       2393.06        33.58 o                         
   5   2   3        638.92        599.55        10.97 o                         
   6   2   3         43.36         39.86         1.37 o                         
   7   2   3        753.58        773.00         8.85 o                         
   8   2   3       1137.06       1193.66        10.41 o                         
   9   2   3       1083.92       1072.03        10.47 o                         
  10   2   3        933.10        979.32        12.69 o                         
  11   2   3        218.82        207.71         3.12 o                         
  12   2   3        129.49        133.24         2.95 o                         
 -12   3   3        288.46        285.04         9.78 o                         
 -11   3   3        190.41        198.22         6.74 o                         
 -10   3   3        169.63        177.13         4.23 o                         
  -9   3   3         86.97         80.61         1.87 o                         
  -8   3   3        533.39        545.65         5.32 o                         
  -7   3   3         41.85         44.15         1.30 o                         
  -6   3   3        285.71        279.92         3.60 o                         
  -5   3   3        315.37        359.93         7.08 o                         
  -4   3   3        125.67        139.87         4.36 o                         
  -3   3   3        735.60        676.36        17.02 o                         
  -2   3   3       3653.91       3617.59        58.04 o                         
  -1   3   3       1892.80       1845.93        31.92 o                         
   0   3   3       5214.36       5159.92        62.52 o                         
   1   3   3       1749.96       1742.44        48.39 o                         
   2   3   3       3786.78       3949.86        62.18 o                         
   3   3   3        856.27        816.61        22.13 o                         
   4   3   3        165.56        178.57         4.84 o                         
   5   3   3        281.40        313.66         5.72 o                         
   6   3   3        278.43        272.07         3.25 o                         
   7   3   3         33.73         35.84         1.15 o                         
   8   3   3        584.30        605.32         7.18 o                         
   9   3   3         76.30         72.02         1.92 o                         
  10   3   3        132.67        136.52         3.56 o                         
  11   3   3        213.32        225.98         3.89 o                         
  12   3   3        279.27        280.98         4.87 o                         
 -12   4   3        154.27        133.48         3.47 o                         
 -11   4   3        151.70        157.43         4.72 o                         
 -10   4   3        155.79        159.07         3.73 o                         
  -9   4   3         77.07         81.50         2.42 o                         
  -8   4   3         14.81         19.48         1.00 o                         
  -7   4   3         28.49         30.87         1.06 o                         
  -6   4   3        203.48        215.15         3.58 o                         
  -5   4   3        229.33        219.69         4.14 o                         
  -4   4   3          1.50          4.51         0.94 o                         
  -3   4   3       3698.01       3799.73        63.00 o                         
  -2   4   3       5365.92       5419.31        56.59 o                         
  -1   4   3       5936.60       6139.44       101.43 o                         
   0   4   3        107.44         91.48         2.58 o                         
   1   4   3       5442.36       5719.35        73.39 o                         
   2   4   3       4999.99       5106.49        52.77 o                         
   3   4   3       3846.95       4076.90        76.55 o                         
   4   4   3          1.78          6.03         1.83 o                         
   5   4   3        224.16        214.23         3.26 o                         
   6   4   3        227.49        245.56         2.71 o                         
   7   4   3         22.23         23.20         0.87 o                         
   8   4   3         10.14         14.24         0.91 o                         
   9   4   3         62.37         67.69         2.46 o                         
  10   4   3        157.21        161.57         3.82 o                         
  11   4   3        156.52        160.61         2.80 o                         
  12   4   3        167.37        155.63        10.60 o                         
 -12   5   3         72.46         58.12         2.84 o                         
 -11   5   3         29.32         30.80         1.93 o                         
 -10   5   3        217.89        209.90         4.72 o                         
  -9   5   3        784.06        841.34        15.09 o                         
  -8   5   3       1080.96       1067.91        19.02 o                         
  -7   5   3        944.32        921.87        16.55 o                         
  -6   5   3        242.54        225.81         3.61 o                         
  -5   5   3        280.81        271.72         4.99 o                         
  -4   5   3        705.62        673.99        12.65 o                         
  -3   5   3        784.55        691.39        43.95 o                         
  -2   5   3        132.00        124.69         4.29 o                         
  -1   5   3        311.17        338.25         6.48 o                         
   0   5   3       4210.89       4316.91        66.41 o                         
   1   5   3        425.65        441.20         9.08 o                         
   2   5   3        150.11        135.22         4.81 o                         
   3   5   3        780.53        707.94        43.59 o                         
   4   5   3        704.82        606.26        47.70 o                         
   5   5   3        340.58        336.84         5.98 o                         
   6   5   3        308.91        289.17         5.68 o                         
   7   5   3        975.04        957.46        15.96 o                         
   8   5   3       1035.20       1049.40        10.89 o                         
   9   5   3        808.50        844.22        10.79 o                         
  10   5   3        191.48        177.35         3.43 o                         
  11   5   3         44.53         48.83         1.73 o                         
  12   5   3         64.23         59.22         4.99 o                         
 -11   6   3         64.35         68.30         2.79 o                         
 -10   6   3         42.17         45.15         1.63 o                         
  -9   6   3        571.73        581.38         8.00 o                         
  -8   6   3         77.38         83.41         2.71 o                         
  -7   6   3        126.90        126.67         2.77 o                         
  -6   6   3        898.30        888.36        10.85 o                         
  -5   6   3         91.16         98.66         1.77 o                         
  -4   6   3        568.33        558.85         7.61 o                         
  -3   6   3         40.83         41.53         1.84 o                         
  -2   6   3        702.54        739.07        12.18 o                         
  -1   6   3          8.84         13.13         1.30 o                         
   0   6   3         70.48         81.62         4.07 o                         
   1   6   3          7.26         12.31         1.29 o                         
   2   6   3        696.53        736.44        12.31 o                         
   3   6   3         29.40         27.46         1.32 o                         
   4   6   3        579.87        576.76         8.28 o                         
   5   6   3         85.60         97.29         2.18 o                         
   6   6   3        845.09        848.29        16.28 o                         
   7   6   3        103.66        101.21         2.80 o                         
   8   6   3         85.03         86.19         2.11 o                         
   9   6   3        579.90        595.95         9.86 o                         
  10   6   3         38.77         40.25         1.71 o                         
  11   6   3         64.88         71.32         2.74 o                         
 -11   7   3         21.10         19.36         1.72 o                         
 -10   7   3        158.69        172.12         3.32 o                         
  -9   7   3        148.87        143.56         7.10 o                         
  -8   7   3        382.01        402.42         6.63 o                         
  -7   7   3        530.93        551.89         9.58 o                         
  -6   7   3        497.10        508.18         6.87 o                         
  -5   7   3        811.20        820.95         8.82 o                         
  -4   7   3        917.22        916.65         8.30 o                         
  -3   7   3        937.13        922.15         7.34 o                         
  -2   7   3        205.75        194.82         2.30 o                         
  -1   7   3         80.67         77.02         1.35 o                         
   0   7   3         52.10         52.62         1.47 o                         
   1   7   3         72.32         68.52         1.40 o                         
   2   7   3        238.39        224.96         2.61 o                         
   3   7   3        747.08        722.72         6.73 o                         
   4   7   3        933.15        932.51         7.96 o                         
   5   7   3        966.11        965.65        11.56 o                         
   6   7   3        442.22        456.20        11.05 o                         
   7   7   3        507.87        534.27         8.67 o                         
   8   7   3        434.66        457.20         6.54 o                         
   9   7   3        144.29        155.56         3.58 o                         
  10   7   3        151.83        156.34         5.05 o                         
  11   7   3         16.26         18.77         0.99 o                         
 -10   8   3        285.62        274.76         7.93 o                         
  -9   8   3         15.60         15.38         1.33 o                         
  -8   8   3         90.44         93.76         2.69 o                         
  -7   8   3         85.37         89.76         3.33 o                         
  -6   8   3        442.48        457.79         5.59 o                         
  -5   8   3        107.03        112.40         2.53 o                         
  -4   8   3        166.43        170.76         2.87 o                         
  -3   8   3        233.35        225.85         3.12 o                         
  -2   8   3          3.35          6.05         0.61 o                         
  -1   8   3        266.01        268.77         2.84 o                         
   0   8   3          0.26          1.89         0.48 o                         
   1   8   3        242.29        246.51         2.58 o                         
   2   8   3          0.65          2.46         0.51 o                         
   3   8   3        210.49        200.26         3.53 o                         
   4   8   3        183.97        194.01         3.05 o                         
   5   8   3        102.77        107.54         2.19 o                         
   6   8   3        426.08        427.64        14.18 o                         
   7   8   3         87.31         86.62         3.71 o                         
   8   8   3         91.65         90.47         3.35 o                         
   9   8   3         16.84         16.72         1.41 o                         
  10   8   3        287.27        304.75        18.64 o                         
  -9   9   3        109.63         98.60         3.98 o                         
  -8   9   3        226.25        237.23         5.83 o                         
  -7   9   3        165.17        172.08         5.01 o                         
  -6   9   3         21.18         26.41         1.30 o                         
  -5   9   3         19.55         18.74         1.24 o                         
  -4   9   3        140.18        140.91         2.54 o                         
  -3   9   3        457.75        491.36         8.58 o                         
  -2   9   3        984.98        985.63         9.16 o                         
  -1   9   3        774.28        774.83         8.00 o                         
   0   9   3         51.16         44.31         1.15 o                         
   1   9   3        763.85        759.93         5.63 o                         
   2   9   3        951.39        920.36         8.69 o                         
   3   9   3        440.90        455.41         6.09 o                         
   4   9   3         99.01         96.97         1.99 o                         
   5   9   3         35.90         33.97         1.42 o                         
   6   9   3         31.19         33.63         1.85 o                         
   7   9   3        133.50        126.78         5.81 o                         
   8   9   3        212.70        215.27        25.00 o                         
   9   9   3         95.00         95.41        11.05 o                         
  -8  10   3         48.52         50.89         2.95 o                         
  -7  10   3         11.21          9.52         0.85 o                         
  -6  10   3        147.64        158.33         3.60 o                         
  -5  10   3         66.12         72.16         1.80 o                         
  -4  10   3        253.54        259.73         3.77 o                         
  -3  10   3        107.22        108.87         2.12 o                         
  -2  10   3        267.99        269.60         3.08 o                         
  -1  10   3        537.71        568.08         4.84 o                         
   0  10   3          8.49         11.65         0.68 o                         
   1  10   3        533.87        562.54         4.74 o                         
   2  10   3        268.37        273.63         3.12 o                         
   3  10   3         99.64        100.04         1.84 o                         
   4  10   3        261.75        263.12         4.47 o                         
   5  10   3         63.21         67.95         1.91 o                         
   6  10   3        154.96        165.95         5.95 o                         
   7  10   3         19.89         18.47         1.02 o                         
   8  10   3         33.60         27.08         6.32 o                         
  -7  11   3         34.17         30.61         2.09 o                         
  -6  11   3         19.03         19.69         1.55 o                         
  -5  11   3         18.35         18.60         1.04 o                         
  -4  11   3        153.23        167.08         3.61 o                         
  -3  11   3        402.66        407.78        10.99 o                         
  -2  11   3         95.06         91.59         1.88 o                         
  -1  11   3         36.09         40.56         1.39 o                         
   0  11   3        179.60        182.09         2.27 o                         
   1  11   3         38.59         42.73         1.21 o                         
   2  11   3         76.00         75.54         1.71 o                         
   3  11   3        423.15        442.72         4.34 o                         
   4  11   3        141.79        151.71         3.43 o                         
   5  11   3         29.01         31.96         1.49 o                         
   6  11   3         24.25         24.39         1.28 o                         
   7  11   3         33.39         28.65         3.30 o                         
  -5  12   3        208.47        159.94        30.20 o                         
  -4  12   3        473.25        440.31        11.83 o                         
  -3  12   3        451.83        434.91        16.47 o                         
  -2  12   3        580.92        594.88        19.95 o                         
  -1  12   3        100.97        106.02         2.37 o                         
   0  12   3         53.80         52.66         1.92 o                         
   1  12   3         86.05        100.10         3.41 o                         
   2  12   3        569.03        610.82         7.42 o                         
   3  12   3        453.00        450.81        16.83 o                         
   4  12   3        446.60        450.65        12.99 o                         
   5  12   3        243.33        228.09         7.00 o                         
  -3  13   3         64.99         43.73         2.36 o                         
  -2  13   3         88.93         74.40         3.51 o                         
  -1  13   3         48.43         43.56         5.40 o                         
   0  13   3         31.21         28.47         1.64 o                         
   1  13   3         51.01         37.04         1.81 o                         
   2  13   3         83.85         69.03         3.43 o                         
   0   0   4       4969.00       5227.68       110.78 o                         
   1   0   4       2130.30       2093.77        35.56 o                         
   2   0   4       1180.15       1182.54        21.62 o                         
   3   0   4         22.53         31.22         2.31 o                         
   4   0   4       6847.04       6961.91       176.26 o                         
   5   0   4        296.82        317.51         8.77 o                         
   6   0   4        187.98        180.48         8.48 o                         
   7   0   4        279.81        285.71         4.64 o                         
   8   0   4          0.06          2.80         0.78 o                         
   9   0   4        187.37        194.67         4.03 o                         
  10   0   4        119.54        123.70         2.12 o                         
  11   0   4         54.79         48.47         1.31 o                         
  12   0   4        256.03        237.02         7.42 o                         
 -12   1   4         75.48         64.24         3.42 o                         
 -11   1   4        243.22        239.34         4.07 o                         
 -10   1   4        732.34        742.46         6.83 o                         
  -9   1   4         91.03         93.52         2.01 o                         
  -8   1   4       1519.47       1481.34        14.16 o                         
  -7   1   4        111.63         99.12         1.97 o                         
  -6   1   4        338.41        350.16        10.71 o                         
  -5   1   4        637.90        675.59        15.68 o                         
  -4   1   4       6913.94       7418.91       115.70 o                         
  -3   1   4       1060.52       1076.28        17.73 o                         
  -2   1   4        808.78        654.67        71.07 o                         
  -1   1   4        773.16        780.98        16.73 o                         
   0   1   4        303.08        299.78         8.75 o                         
   1   1   4        689.79        698.47        24.69 o                         
   2   1   4        812.46        719.33        15.25 o                         
   3   1   4        981.46        965.78        14.08 o                         
   4   1   4       6815.52       7169.96        90.51 o                         
   5   1   4        560.19        562.01        12.57 o                         
   6   1   4        289.94        291.92         6.60 o                         
   7   1   4        103.95         91.48         3.15 o                         
   8   1   4       1524.43       1513.67        21.40 o                         
   9   1   4         78.30         78.26         1.95 o                         
  10   1   4        678.65        689.24         6.17 o                         
  11   1   4        246.39        238.94         3.11 o                         
  12   1   4         92.80         81.12         3.83 o                         
 -12   2   4        375.10        362.30        21.42 o                         
 -11   2   4        113.65        117.48         2.16 o                         
 -10   2   4        470.97        453.49         5.43 o                         
  -9   2   4        247.32        234.73         3.91 o                         
  -8   2   4        531.93        497.70         6.20 o                         
  -7   2   4         21.67         25.75         1.12 o                         
  -6   2   4        670.52        655.30         8.09 o                         
  -5   2   4        316.01        334.94         9.56 o                         
  -4   2   4        317.71        328.64         7.18 o                         
  -3   2   4         38.26         34.48         3.61 o                         
  -2   2   4        282.97        303.93        10.17 o                         
  -1   2   4        292.90        301.73         7.58 o                         
   0   2   4       3668.78       3567.96        47.22 o                         
   1   2   4        282.60        289.63         7.36 o                         
   2   2   4        262.76        269.08         9.42 o                         
   3   2   4         35.60         37.16         4.72 o                         
   4   2   4        489.78        484.01         8.30 o                         
   5   2   4        313.18        332.82         6.39 o                         
   6   2   4        631.17        608.49         9.60 o                         
   7   2   4         16.70         18.48         0.93 o                         
   8   2   4        462.36        441.78         6.48 o                         
   9   2   4        222.58        218.34         3.25 o                         
  10   2   4        445.50        436.60         5.51 o                         
  11   2   4        114.94        122.62         2.09 o                         
  12   2   4        348.54        312.46         6.00 o                         
 -12   3   4        186.04        172.60        13.95 o                         
 -11   3   4         59.31         65.00         1.60 o                         
 -10   3   4        278.30        287.50         5.08 o                         
  -9   3   4        541.04        520.64         7.49 o                         
  -8   3   4        921.44        974.67        13.94 o                         
  -7   3   4        111.37        113.04         2.61 o                         
  -6   3   4        409.89        391.25         4.48 o                         
  -5   3   4       1109.21       1104.95        29.83 o                         
  -4   3   4        536.16        499.68        10.04 o                         
  -3   3   4       1753.29       1773.19        34.77 o                         
  -2   3   4        730.66        702.94        17.41 o                         
  -1   3   4       3771.36       3823.26        49.40 o                         
   0   3   4       2614.84       2711.06        36.36 o                         
   1   3   4       3430.15       3508.03        61.72 o                         
   2   3   4        779.67        778.67        18.38 o                         
   3   3   4       1750.39       1762.76        34.00 o                         
   4   3   4        510.18        469.30         9.34 o                         
   5   3   4       1042.97       1063.74        15.58 o                         
   6   3   4        354.22        342.91         5.37 o                         
   7   3   4        138.02        140.52         2.83 o                         
   8   3   4        858.65        913.60        16.06 o                         
   9   3   4        489.74        473.39         7.35 o                         
  10   3   4        275.68        295.81         6.36 o                         
  11   3   4         41.03         48.84         1.59 o                         
  12   3   4        158.43        134.35         3.30 o                         
 -12   4   4          1.70          2.29         1.14 o                         
 -11   4   4         98.52         94.82         2.42 o                         
 -10   4   4        162.79        168.96         3.92 o                         
  -9   4   4         92.08         92.28         3.14 o                         
  -8   4   4        359.25        355.83         5.37 o                         
  -7   4   4        402.30        395.92         5.10 o                         
  -6   4   4          5.89          6.79         0.65 o                         
  -5   4   4        613.54        584.47         7.36 o                         
  -4   4   4        766.70        775.12        21.11 o                         
  -3   4   4        189.93        181.75        15.32 o                         
  -2   4   4       1413.36       1365.01        27.92 o                         
  -1   4   4       1427.38       1434.60        27.98 o                         
   0   4   4        712.18        732.28        14.01 o                         
   1   4   4       1467.04       1504.62        46.79 o                         
   2   4   4       1333.95       1318.53        26.77 o                         
   3   4   4        151.69        153.83         7.65 o                         
   4   4   4        712.54        701.72        35.03 o                         
   5   4   4        562.28        551.31         6.98 o                         
   6   4   4          4.46          5.61         0.76 o                         
   7   4   4        440.51        448.25         4.93 o                         
   8   4   4        382.66        391.73         4.59 o                         
   9   4   4        112.32        112.64         2.86 o                         
  10   4   4        173.32        177.90         3.74 o                         
  11   4   4        113.58        113.01         3.14 o                         
  12   4   4          8.46          6.53         1.07 o                         
 -12   5   4         68.87         47.84         2.41 o                         
 -11   5   4        164.11        161.56         3.60 o                         
 -10   5   4         34.84         31.91         1.41 o                         
  -9   5   4         55.39         58.18         2.23 o                         
  -8   5   4         19.71         23.04         1.20 o                         
  -7   5   4        479.54        457.38         8.77 o                         
  -6   5   4         93.57         99.62         3.26 o                         
  -5   5   4       1027.44        993.73        10.41 o                         
  -4   5   4        414.06        400.09         6.99 o                         
  -3   5   4       1946.05       1986.16        38.62 o                         
  -2   5   4          8.95         18.05         1.77 o                         
  -1   5   4       1907.50       1885.46        35.27 o                         
   0   5   4         20.69         20.49         4.50 o                         
   1   5   4       1801.52       1773.44        24.93 o                         
   2   5   4          7.87         13.96         1.61 o                         
   3   5   4       1764.63       1778.15        82.74 o                         
   4   5   4        424.35        403.06         6.79 o                         
   5   5   4       1084.81       1093.17        21.48 o                         
   6   5   4         97.18        106.95         2.08 o                         
   7   5   4        448.35        446.50         7.04 o                         
   8   5   4         15.09         19.05         1.00 o                         
   9   5   4         44.99         48.22         2.45 o                         
  10   5   4         29.99         28.04         1.33 o                         
  11   5   4        179.40        174.25         4.68 o                         
  12   5   4         73.27         69.55         3.18 o                         
 -11   6   4         30.01         28.42         1.63 o                         
 -10   6   4        101.16        106.29         3.28 o                         
  -9   6   4        160.24        177.33         4.38 o                         
  -8   6   4        410.33        434.87         6.19 o                         
  -7   6   4       1287.30       1279.89        28.44 o                         
  -6   6   4        886.95        868.38        13.33 o                         
  -5   6   4        105.60        105.80         2.12 o                         
  -4   6   4        354.10        320.77         3.56 o                         
  -3   6   4       1715.74       1694.51        16.73 o                         
  -2   6   4        302.75        296.71         7.14 o                         
  -1   6   4        214.82        214.02         6.29 o                         
   0   6   4        326.76        309.11         6.58 o                         
   1   6   4        238.84        230.20         8.81 o                         
   2   6   4        371.54        366.73        11.15 o                         
   3   6   4       1831.46       1819.47        23.18 o                         
   4   6   4        301.61        279.97         5.11 o                         
   5   6   4        143.70        135.89         3.41 o                         
   6   6   4        904.81        930.96        15.13 o                         
   7   6   4       1281.76       1296.14        27.36 o                         
   8   6   4        471.40        489.61         8.03 o                         
   9   6   4        129.11        133.28         6.06 o                         
  10   6   4        104.90        103.57         4.27 o                         
  11   6   4         44.90         40.57         2.73 o                         
 -11   7   4         77.80         60.77         2.71 o                         
 -10   7   4        285.69        304.81         6.41 o                         
  -9   7   4          8.32          9.07         1.40 o                         
  -8   7   4        106.61        114.00         3.58 o                         
  -7   7   4         20.92         24.94         1.43 o                         
  -6   7   4         50.77         50.80         1.61 o                         
  -5   7   4        256.09        265.53         3.58 o                         
  -4   7   4        502.00        497.12         5.30 o                         
  -3   7   4        960.35        979.35         8.15 o                         
  -2   7   4        588.37        566.76         5.31 o                         
  -1   7   4        628.44        636.42         7.27 o                         
   0   7   4        394.06        378.26         6.07 o                         
   1   7   4        582.53        590.40         7.61 o                         
   2   7   4        536.57        505.74         4.94 o                         
   3   7   4       1023.00       1059.19        14.53 o                         
   4   7   4        526.76        513.09         7.59 o                         
   5   7   4        219.73        222.99         6.59 o                         
   6   7   4         65.51         59.08         2.35 o                         
   7   7   4         22.72         23.32         1.31 o                         
   8   7   4        115.67        116.61         3.08 o                         
   9   7   4          7.81          8.38         1.19 o                         
  10   7   4        283.84        281.29         6.79 o                         
  11   7   4         75.23         63.90         2.79 o                         
 -10   8   4         31.34         25.81         2.00 o                         
  -9   8   4        100.50        102.79         3.49 o                         
  -8   8   4         68.47         73.92         2.41 o                         
  -7   8   4        150.22        178.01         5.03 o                         
  -6   8   4        147.83        170.08         4.35 o                         
  -5   8   4       1241.24       1243.16        12.74 o                         
  -4   8   4        328.12        315.27         3.84 o                         
  -3   8   4        296.84        294.23         3.45 o                         
  -2   8   4        383.80        365.88         3.95 o                         
  -1   8   4        466.02        462.24         4.14 o                         
   0   8   4       1624.26       1585.03        10.91 o                         
   1   8   4        469.90        455.42         4.10 o                         
   2   8   4        411.53        389.45         3.92 o                         
   3   8   4        280.13        274.48         4.32 o                         
   4   8   4        417.98        412.96         5.91 o                         
   5   8   4       1210.92       1219.65        15.72 o                         
   6   8   4        124.34        136.01         4.40 o                         
   7   8   4        180.36        198.53         4.33 o                         
   8   8   4         79.03         79.54         3.53 o                         
   9   8   4        103.57        109.88         3.50 o                         
  10   8   4         35.97         31.82         2.13 o                         
  -9   9   4        153.54        135.86         4.70 o                         
  -8   9   4         75.95         78.03         4.30 o                         
  -7   9   4        148.01        150.63         4.79 o                         
  -6   9   4        632.46        659.68        13.40 o                         
  -5   9   4       1087.70       1153.39        15.59 o                         
  -4   9   4         14.28         18.72         1.07 o                         
  -3   9   4        415.95        422.96         4.96 o                         
  -2   9   4         63.21         67.07         1.48 o                         
  -1   9   4        259.03        274.46         2.86 o                         
   0   9   4         25.72         27.93         0.95 o                         
   1   9   4        276.99        286.59         3.03 o                         
   2   9   4         62.93         65.22         1.45 o                         
   3   9   4        415.56        407.14         4.58 o                         
   4   9   4         10.91         13.06         0.87 o                         
   5   9   4       1080.32       1110.53        17.91 o                         
   6   9   4        627.66        623.32        14.66 o                         
   7   9   4        136.64        138.44         3.42 o                         
   8   9   4         91.98         84.30         2.41 o                         
   9   9   4        137.43        114.68        11.17 o                         
  -7  10   4          8.56          9.91         0.84 o                         
  -6  10   4          4.99          9.11         1.02 o                         
  -5  10   4         69.53         71.94         2.13 o                         
  -4  10   4        184.83        182.80         5.42 o                         
  -3  10   4        162.89        171.58         2.56 o                         
  -2  10   4        364.79        375.92         3.95 o                         
  -1  10   4        108.30        103.81         1.88 o                         
   0  10   4         17.70         20.85         0.93 o                         
   1  10   4         79.07         73.19         1.51 o                         
   2  10   4        391.81        392.03         4.71 o                         
   3  10   4        149.31        154.42         2.34 o                         
   4  10   4        225.38        229.41         3.04 o                         
   5  10   4         79.14         78.82         1.76 o                         
   6  10   4          9.04         12.23         0.98 o                         
   7  10   4          2.97          3.89         0.77 o                         
  -7  11   4          6.42          2.26         0.91 o                         
  -6  11   4        212.03        205.64         6.58 o                         
  -5  11   4         49.08         50.15         1.73 o                         
  -4  11   4        111.07        110.15         9.14 o                         
  -3  11   4         66.39         61.25         1.77 o                         
  -2  11   4        543.95        544.98         6.03 o                         
  -1  11   4        104.59        113.08         2.04 o                         
   0  11   4       1247.57       1346.97        13.45 o                         
   1  11   4         74.05         81.88         1.58 o                         
   2  11   4        556.95        568.99         5.18 o                         
   3  11   4         86.28         87.39         1.72 o                         
   4  11   4        101.94        114.76         2.81 o                         
   5  11   4         45.56         50.65         2.04 o                         
   6  11   4        239.71        236.56         6.99 o                         
   7  11   4          3.98          5.66         1.15 o                         
  -5  12   4         29.93         13.92         1.60 o                         
  -4  12   4         93.37         94.11         2.84 o                         
  -3  12   4         38.34         30.68         1.62 o                         
  -2  12   4         34.80         34.19         1.30 o                         
  -1  12   4         54.11         52.24         1.86 o                         
   0  12   4        161.82        166.00         5.45 o                         
   1  12   4         70.86         71.38         2.41 o                         
   2  12   4         18.74         19.54         1.18 o                         
   3  12   4         29.32         28.77         1.50 o                         
   4  12   4         85.96         91.68         3.90 o                         
   5  12   4         29.30         23.86         2.02 o                         
  -2  13   4        106.38         76.76         3.34 o                         
  -1  13   4         52.10         42.73         5.19 o                         
   0  13   4         23.38         19.61         1.35 o                         
   1  13   4         55.68         42.16         4.36 o                         
   2  13   4         95.22         76.50         3.36 o                         
   1   0   5         14.27         15.97         2.42 o                         
   2   0   5        402.15        369.94         5.79 o                         
   3   0   5       1227.34       1220.92        28.06 o                         
   4   0   5       1111.43       1111.02        25.76 o                         
   5   0   5          8.06          4.51         1.24 o                         
   6   0   5        301.99        346.85         7.51 o                         
   7   0   5        975.08        969.21        17.48 o                         
   8   0   5         13.48         12.40         1.02 o                         
   9   0   5        176.66        186.61         3.80 o                         
  10   0   5         14.31         14.95         0.81 o                         
  11   0   5        154.71        137.62         3.36 o                         
  12   0   5        250.63        250.48         8.06 o                         
 -12   1   5        263.00        270.82         8.42 o                         
 -11   1   5        167.37        176.91         3.58 o                         
 -10   1   5        689.73        650.89        10.29 o                         
  -9   1   5        438.26        414.49         9.13 o                         
  -8   1   5         11.56         13.89         0.93 o                         
  -7   1   5        190.41        184.46         2.85 o                         
  -6   1   5        122.98        120.13         2.41 o                         
  -5   1   5       2006.24       2216.12        33.41 o                         
  -4   1   5       1156.82       1172.36        22.63 o                         
  -3   1   5       1725.83       1661.41        32.39 o                         
  -2   1   5       3697.03       3820.08        55.95 o                         
  -1   1   5       2585.71       2641.65        75.15 o                         
   0   1   5       2985.71       2971.37        49.04 o                         
   1   1   5       2800.17       2918.58        39.25 o                         
   2   1   5       3431.38       3496.52        43.55 o                         
   3   1   5       1950.14       1889.45        47.64 o                         
   4   1   5       1236.74       1243.32        29.41 o                         
   5   1   5       1741.50       1776.19        23.20 o                         
   6   1   5        137.76        132.03         3.21 o                         
   7   1   5        217.75        210.65         3.28 o                         
   8   1   5          1.25          2.90         0.64 o                         
   9   1   5        374.36        366.24         4.73 o                         
  10   1   5        808.45        773.22        12.66 o                         
  11   1   5        151.60        161.90         4.39 o                         
  12   1   5        243.10        248.97         9.96 o                         
 -12   2   5         46.15         44.26         2.91 o                         
 -11   2   5        470.18        480.56         7.60 o                         
 -10   2   5         54.01         55.94         1.48 o                         
  -9   2   5         48.23         53.25         1.69 o                         
  -8   2   5         73.40         80.12         2.23 o                         
  -7   2   5        404.91        396.60         5.13 o                         
  -6   2   5        209.81        224.75         4.63 o                         
  -5   2   5        474.84        466.34        11.32 o                         
  -4   2   5         45.59         42.41         2.10 o                         
  -3   2   5        761.25        757.82        24.02 o                         
  -2   2   5        612.08        666.28        11.80 o                         
  -1   2   5        323.06        317.58         8.60 o                         
   0   2   5        120.29        129.34         5.13 o                         
   1   2   5        282.85        268.49         7.80 o                         
   2   2   5        653.22        722.52        12.41 o                         
   3   2   5        857.56        852.79        16.04 o                         
   4   2   5         39.66         35.29         2.85 o                         
   5   2   5        525.68        513.74         9.36 o                         
   6   2   5        248.80        255.56         4.07 o                         
   7   2   5        392.40        382.59         6.73 o                         
   8   2   5         75.74         83.87         2.30 o                         
   9   2   5         25.97         32.55         1.29 o                         
  10   2   5         54.09         57.72         1.66 o                         
  11   2   5        430.25        454.15         7.26 o                         
  12   2   5         41.34         35.70         6.79 o                         
 -12   3   5        103.00         96.27         2.76 o                         
 -11   3   5         70.90         74.96         2.49 o                         
 -10   3   5         15.65         15.41         0.98 o                         
  -9   3   5         56.70         60.50         1.82 o                         
  -8   3   5        447.09        408.94         4.97 o                         
  -7   3   5       1406.72       1371.70        20.05 o                         
  -6   3   5        740.21        701.28         8.84 o                         
  -5   3   5       4768.30       4669.61        48.64 o                         
  -4   3   5        637.68        656.99        19.39 o                         
  -3   3   5         60.42         77.42         5.86 o                         
  -2   3   5        148.00        148.74         4.38 o                         
  -1   3   5        572.79        583.88         9.36 o                         
   0   3   5       1776.31       1914.45        28.64 o                         
   1   3   5        507.14        513.86        13.40 o                         
   2   3   5        162.95        171.98         4.72 o                         
   3   3   5        143.98        155.95         7.98 o                         
   4   3   5        654.35        672.08        18.86 o                         
   5   3   5       4687.72       4615.66        34.98 o                         
   6   3   5        809.82        776.23        11.02 o                         
   7   3   5       1450.41       1450.54        19.60 o                         
   8   3   5        479.34        448.30        10.20 o                         
   9   3   5         67.76         68.07         1.87 o                         
  10   3   5         10.60          9.69         1.52 o                         
  11   3   5         81.82         87.28         2.49 o                         
  12   3   5         99.94         80.50        11.52 o                         
 -12   4   5         69.16         61.81         2.84 o                         
 -11   4   5         19.89         18.94         1.04 o                         
 -10   4   5        331.95        315.40        10.79 o                         
  -9   4   5          8.92          8.02         0.93 o                         
  -8   4   5         38.04         33.78         1.41 o                         
  -7   4   5        177.06        181.67         3.17 o                         
  -6   4   5        880.25        850.45        10.15 o                         
  -5   4   5         17.18         17.23         1.29 o                         
  -4   4   5       2023.57       1962.27        54.14 o                         
  -3   4   5        558.85        594.97        17.89 o                         
  -2   4   5        575.20        677.92        18.38 o                         
  -1   4   5        357.38        359.65         7.51 o                         
   0   4   5        228.43        215.48         6.95 o                         
   1   4   5        392.79        390.27         7.93 o                         
   2   4   5        434.30        528.07        15.44 o                         
   3   4   5        588.53        629.34        17.87 o                         
   4   4   5       1960.32       1928.01        20.79 o                         
   5   4   5         21.79         22.37         1.09 o                         
   6   4   5        828.13        829.13         9.40 o                         
   7   4   5        195.32        201.74         3.93 o                         
   8   4   5         44.39         42.17         1.69 o                         
   9   4   5          8.29          7.70         0.92 o                         
  10   4   5        355.94        363.52         8.37 o                         
  11   4   5         23.18         20.97         1.63 o                         
  12   4   5         60.91         66.66         5.11 o                         
 -11   5   5        130.80        130.87         3.00 o                         
 -10   5   5        205.76        201.72         6.90 o                         
  -9   5   5        139.84        142.45         5.05 o                         
  -8   5   5        332.02        313.44         9.28 o                         
  -7   5   5         74.60         73.65         1.82 o                         
  -6   5   5        365.49        360.11         6.60 o                         
  -5   5   5        304.89        296.25         4.50 o                         
  -4   5   5        251.66        245.13         4.20 o                         
  -3   5   5       1903.76       1859.51        59.72 o                         
  -2   5   5        959.05        980.71        30.89 o                         
  -1   5   5        387.56        372.91         7.99 o                         
   0   5   5       3016.85       3231.87        50.60 o                         
   1   5   5        411.49        421.82         8.72 o                         
   2   5   5       1067.71       1080.61        30.05 o                         
   3   5   5       1967.74       1951.98        18.93 o                         
   4   5   5        249.12        252.12         3.65 o                         
   5   5   5        291.91        284.01         4.27 o                         
   6   5   5        411.40        392.93         5.96 o                         
   7   5   5         88.08         88.34         2.06 o                         
   8   5   5        372.26        352.65         7.75 o                         
   9   5   5        151.56        155.86         4.07 o                         
  10   5   5        180.02        169.36         4.04 o                         
  11   5   5        121.10        124.59         3.67 o                         
 -11   6   5        622.93        603.24        12.06 o                         
 -10   6   5         56.30         56.90         2.04 o                         
  -9   6   5        235.12        231.39         6.51 o                         
  -8   6   5        300.58        311.66         5.55 o                         
  -7   6   5        423.86        436.21         6.98 o                         
  -6   6   5         90.77        101.09         2.33 o                         
  -5   6   5        301.04        308.27         4.60 o                         
  -4   6   5         53.68         48.12         1.37 o                         
  -3   6   5        948.48        889.82         8.00 o                         
  -2   6   5        880.64        846.93         9.03 o                         
  -1   6   5       1056.93        984.85        15.32 o                         
   0   6   5         32.64         26.09         1.32 o                         
   1   6   5       1187.65       1122.08        16.98 o                         
   2   6   5        885.44        837.14         8.70 o                         
   3   6   5        960.26        904.86        11.21 o                         
   4   6   5         58.92         51.65         2.09 o                         
   5   6   5        323.56        324.70         6.26 o                         
   6   6   5         88.66         97.80         2.83 o                         
   7   6   5        405.91        416.64        11.54 o                         
   8   6   5        296.20        294.55         5.96 o                         
   9   6   5        244.75        243.46         5.43 o                         
  10   6   5         52.82         54.32         3.22 o                         
  11   6   5        608.71        622.94        11.82 o                         
 -10   7   5         50.12         49.74         1.35 o                         
  -9   7   5         93.41        103.13         2.59 o                         
  -8   7   5        436.38        450.09        10.09 o                         
  -7   7   5         32.48         32.84         1.76 o                         
  -6   7   5        410.43        420.59         7.23 o                         
  -5   7   5        195.94        198.79         2.88 o                         
  -4   7   5       1120.40       1109.82        10.51 o                         
  -3   7   5        500.91        492.80         5.38 o                         
  -2   7   5         31.99         32.84         1.20 o                         
  -1   7   5        122.42        118.83         2.49 o                         
   0   7   5         14.86         15.11         0.75 o                         
   1   7   5        134.59        130.33         2.00 o                         
   2   7   5         25.76         27.72         1.28 o                         
   3   7   5        445.84        437.01         7.86 o                         
   4   7   5       1093.32       1092.78        14.96 o                         
   5   7   5        234.33        244.84         5.75 o                         
   6   7   5        411.91        398.79         6.13 o                         
   7   7   5         28.11         25.47         1.33 o                         
   8   7   5        459.45        479.24        12.15 o                         
   9   7   5         83.21         89.99         2.56 o                         
  10   7   5         32.56         31.34         2.16 o                         
 -10   8   5        253.31        214.53         6.01 o                         
  -9   8   5        190.99        196.03         4.86 o                         
  -8   8   5         94.15         90.46         3.46 o                         
  -7   8   5         89.25         92.61         3.24 o                         
  -6   8   5        318.21        346.19         5.99 o                         
  -5   8   5        290.77        290.16         5.57 o                         
  -4   8   5        724.55        742.22         8.74 o                         
  -3   8   5         68.71         72.89         1.71 o                         
  -2   8   5        238.83        227.80         3.40 o                         
  -1   8   5        853.22        824.99         6.59 o                         
   0   8   5       1105.31       1090.19        10.70 o                         
   1   8   5        832.67        798.71         7.59 o                         
   2   8   5        254.47        235.03         3.66 o                         
   3   8   5         87.56         85.55         2.00 o                         
   4   8   5        668.83        673.77        11.23 o                         
   5   8   5        275.05        276.54         6.67 o                         
   6   8   5        339.03        338.42        11.53 o                         
   7   8   5         84.15         80.66         2.48 o                         
   8   8   5         71.97         66.50         2.24 o                         
   9   8   5        192.10        202.30         5.35 o                         
  10   8   5        265.45        263.40        12.17 o                         
  -9   9   5         76.69         70.17         2.87 o                         
  -8   9   5         94.78         90.30         3.24 o                         
  -7   9   5         92.47         95.46         2.85 o                         
  -6   9   5        330.58        346.37         6.99 o                         
  -5   9   5         34.98         34.61         1.87 o                         
  -4   9   5         98.87         96.98         2.26 o                         
  -3   9   5        626.87        667.98         9.64 o                         
  -2   9   5        200.69        191.01         2.89 o                         
  -1   9   5        615.14        627.83         6.30 o                         
   0   9   5         11.38         10.24         0.68 o                         
   1   9   5        598.62        592.20         8.24 o                         
   2   9   5        179.82        169.87         2.56 o                         
   3   9   5        624.87        639.52         5.84 o                         
   4   9   5        101.07         98.12         2.53 o                         
   5   9   5         20.03         19.12         1.13 o                         
   6   9   5        300.46        296.01         6.75 o                         
   7   9   5        109.80        111.23         4.62 o                         
   8   9   5         78.21         74.18         2.13 o                         
   9   9   5         70.68         67.77        10.91 o                         
  -7  10   5         81.65         73.04         4.87 o                         
  -6  10   5        352.33        342.36         7.34 o                         
  -5  10   5        150.91        147.29         3.18 o                         
  -4  10   5         62.84         64.59         1.73 o                         
  -3  10   5        143.07        157.42         2.83 o                         
  -2  10   5        311.54        316.88         3.83 o                         
  -1  10   5         24.00         24.63         1.07 o                         
   0  10   5        209.81        194.64         2.56 o                         
   1  10   5         25.70         28.14         1.11 o                         
   2  10   5        294.31        293.67         4.14 o                         
   3  10   5        145.81        160.19         2.52 o                         
   4  10   5         84.67         85.36         2.52 o                         
   5  10   5        142.53        134.82         2.59 o                         
   6  10   5        306.44        288.74         7.19 o                         
   7  10   5         81.15         81.03         2.99 o                         
   8  10   5        141.64        150.43         4.89 o                         
  -6  11   5          2.27          1.59         0.75 o                         
  -5  11   5        754.51        736.25        16.63 o                         
  -4  11   5         66.66         69.31         2.84 o                         
  -3  11   5        300.33        302.06         9.52 o                         
  -2  11   5         42.23         40.59         1.35 o                         
  -1  11   5         40.40         45.96         1.44 o                         
   0  11   5        233.40        259.69         3.99 o                         
   1  11   5         28.14         33.13         1.51 o                         
   2  11   5         35.92         32.96         1.38 o                         
   3  11   5        355.30        382.68         6.81 o                         
   4  11   5         57.56         62.73         1.97 o                         
   5  11   5        705.23        758.23        10.41 o                         
   6  11   5          2.20          1.42         1.25 o                         
  -4  12   5         68.21         62.87         3.23 o                         
  -3  12   5          7.61         10.62         1.01 o                         
  -2  12   5         87.42         82.82         3.54 o                         
  -1  12   5        164.22        173.83         3.86 o                         
   0  12   5         14.45         12.98         1.17 o                         
   1  12   5        158.50        160.48         5.08 o                         
   2  12   5         82.62         84.68         2.43 o                         
   3  12   5          7.37          9.80         0.98 o                         
   4  12   5         70.90         64.70         2.21 o                         
   0  13   5        462.70        322.12         8.26 o                         
   1  13   5         42.20         31.62         1.96 o                         
   0   0   6       3753.06       4157.87        95.41 o                         
   1   0   6       5298.75       5540.68        81.65 o                         
   2   0   6         77.72         74.62         3.18 o                         
   3   0   6        876.96        812.59        17.95 o                         
   4   0   6          6.29          4.70         1.32 o                         
   5   0   6        162.04        159.74         3.60 o                         
   6   0   6          4.21          6.81         0.88 o                         
   7   0   6       1651.27       1662.27        26.52 o                         
   8   0   6         54.32         54.50         1.48 o                         
   9   0   6        520.71        501.24        13.57 o                         
  10   0   6        109.08        111.46         2.71 o                         
  11   0   6        555.61        599.71         9.09 o                         
  12   0   6         66.36         62.62         2.21 o                         
 -12   1   6         84.85         75.20         2.90 o                         
 -11   1   6         45.24         40.20         1.60 o                         
 -10   1   6         72.47         75.21         2.42 o                         
  -9   1   6         86.38         97.84         2.98 o                         
  -8   1   6        177.42        173.06         2.98 o                         
  -7   1   6        388.83        383.14         5.06 o                         
  -6   1   6        169.27        176.06         3.15 o                         
  -5   1   6        344.22        332.63         6.19 o                         
  -4   1   6        916.22        951.71        24.15 o                         
  -3   1   6        950.28        980.99        16.65 o                         
  -2   1   6        127.39        128.19         4.72 o                         
  -1   1   6        389.50        341.73         7.46 o                         
   0   1   6        199.03        211.32         9.40 o                         
   1   1   6        398.41        360.75         7.73 o                         
   2   1   6        144.87        153.64         5.19 o                         
   3   1   6        966.40        971.27        13.93 o                         
   4   1   6        899.06        929.01        18.17 o                         
   5   1   6        360.49        357.59         6.55 o                         
   6   1   6        147.67        145.82         3.55 o                         
   7   1   6        356.62        352.38         7.88 o                         
   8   1   6        196.27        190.82         3.36 o                         
   9   1   6         98.80        110.55         2.78 o                         
  10   1   6         70.80         73.86         2.18 o                         
  11   1   6         59.18         54.66         1.89 o                         
  12   1   6         78.91         67.12         2.31 o                         
 -12   2   6        149.39        143.53         3.41 o                         
 -11   2   6        307.04        332.63         5.90 o                         
 -10   2   6        144.63        148.17         3.93 o                         
  -9   2   6        234.15        231.48         6.95 o                         
  -8   2   6        247.87        233.19         4.39 o                         
  -7   2   6        356.63        329.86         5.42 o                         
  -6   2   6       1669.75       1611.02        20.14 o                         
  -5   2   6        202.29        197.98         4.36 o                         
  -4   2   6        706.56        637.88        19.23 o                         
  -3   2   6        320.01        308.04        16.45 o                         
  -2   2   6       1043.52       1082.99        17.75 o                         
  -1   2   6       1514.60       1536.06        20.30 o                         
   0   2   6        516.23        566.38        13.07 o                         
   1   2   6       1453.39       1423.94        21.84 o                         
   2   2   6        998.24       1025.20        21.38 o                         
   3   2   6        275.53        291.65         8.45 o                         
   4   2   6        633.64        568.87        13.72 o                         
   5   2   6        252.08        257.38         4.13 o                         
   6   2   6       1715.68       1609.82        17.44 o                         
   7   2   6        358.23        328.99         7.76 o                         
   8   2   6        255.58        246.11         7.02 o                         
   9   2   6        229.12        236.46         7.48 o                         
  10   2   6        150.99        158.06         3.32 o                         
  11   2   6        321.84        346.23         5.28 o                         
  12   2   6        160.30        157.74         5.25 o                         
 -12   3   6         45.09         30.83         1.37 o                         
 -11   3   6        119.25        109.90         8.40 o                         
 -10   3   6         61.35         62.78         1.85 o                         
  -9   3   6         39.37         42.38         1.54 o                         
  -8   3   6         55.35         56.18         1.76 o                         
  -7   3   6       1147.70       1176.03        14.63 o                         
  -6   3   6        325.39        293.14         6.80 o                         
  -5   3   6       1604.05       1513.60        17.22 o                         
  -4   3   6       1249.36       1290.50        32.32 o                         
  -3   3   6       2110.23       2198.86        43.61 o                         
  -2   3   6        215.45        235.43         8.66 o                         
  -1   3   6        561.73        569.60         9.81 o                         
   0   3   6          3.03          5.83         1.56 o                         
   1   3   6        609.16        615.98        14.40 o                         
   2   3   6        198.65        213.41         6.42 o                         
   3   3   6       2027.58       2090.62        41.39 o                         
   4   3   6       1271.05       1251.53        16.44 o                         
   5   3   6       1571.90       1513.98        14.67 o                         
   6   3   6        276.80        259.20         4.21 o                         
   7   3   6       1275.69       1327.41        19.42 o                         
   8   3   6         45.72         51.87         2.35 o                         
   9   3   6         61.28         60.68         2.61 o                         
  10   3   6         51.07         54.20         2.37 o                         
  11   3   6        111.90        111.28         2.52 o                         
  12   3   6         45.58         33.30         1.99 o                         
 -11   4   6         53.55         52.77         2.26 o                         
 -10   4   6         66.22         67.58         2.67 o                         
  -9   4   6         20.76         21.95         1.13 o                         
  -8   4   6        535.74        522.86        12.53 o                         
  -7   4   6        242.06        241.35         7.57 o                         
  -6   4   6        711.84        671.01         9.07 o                         
  -5   4   6        254.01        247.40         4.98 o                         
  -4   4   6        710.25        678.72         9.94 o                         
  -3   4   6         56.31         54.43         3.72 o                         
  -2   4   6        119.50        103.41         7.05 o                         
  -1   4   6        648.24        694.84        12.71 o                         
   0   4   6        130.95        127.58         3.23 o                         
   1   4   6        642.08        673.24        16.06 o                         
   2   4   6        123.36        109.00         7.09 o                         
   3   4   6         47.71         44.70         2.49 o                         
   4   4   6        675.15        682.37         9.49 o                         
   5   4   6        269.25        266.64         4.01 o                         
   6   4   6        826.09        805.59        10.55 o                         
   7   4   6        276.44        277.82         4.00 o                         
   8   4   6        460.16        456.64         8.45 o                         
   9   4   6         30.91         29.04         1.60 o                         
  10   4   6         79.08         80.08         8.44 o                         
  11   4   6         56.21         53.42         1.64 o                         
 -11   5   6          0.83          1.26         0.65 o                         
 -10   5   6        219.23        229.92         8.68 o                         
  -9   5   6         20.99         24.01         1.62 o                         
  -8   5   6        208.77        194.31         4.99 o                         
  -7   5   6        222.84        224.05         6.08 o                         
  -6   5   6        211.50        220.30         3.77 o                         
  -5   5   6        997.94        939.92        10.54 o                         
  -4   5   6       1627.36       1569.78        20.66 o                         
  -3   5   6        459.75        441.99         7.27 o                         
  -2   5   6       1317.18       1250.88        21.60 o                         
  -1   5   6       1463.64       1525.12        21.18 o                         
   0   5   6        987.84        901.16        22.13 o                         
   1   5   6       1381.89       1418.92        26.91 o                         
   2   5   6       1360.45       1302.40        18.97 o                         
   3   5   6        546.40        535.59         7.06 o                         
   4   5   6       1689.77       1681.94        17.23 o                         
   5   5   6       1061.72       1012.86        16.44 o                         
   6   5   6        177.29        190.64         3.56 o                         
   7   5   6        164.63        166.08         3.21 o                         
   8   5   6        161.47        145.42         3.22 o                         
   9   5   6         19.61         22.27         1.63 o                         
  10   5   6        244.07        243.50         4.83 o                         
  11   5   6          0.15          1.11         0.58 o                         
 -10   6   6         60.15         52.10         1.62 o                         
  -9   6   6          7.68          8.52         0.99 o                         
  -8   6   6         25.16         26.57         1.56 o                         
  -7   6   6         78.04         75.36         2.42 o                         
  -6   6   6        219.06        212.66         3.77 o                         
  -5   6   6          3.72          4.40         0.93 o                         
  -4   6   6        101.41        111.26         4.03 o                         
  -3   6   6        131.24        133.84         2.40 o                         
  -2   6   6         13.14         16.15         1.69 o                         
  -1   6   6        153.22        152.93         2.63 o                         
   0   6   6         16.64         14.31         0.79 o                         
   1   6   6        139.78        134.76         2.63 o                         
   2   6   6         14.70         14.36         0.96 o                         
   3   6   6        149.93        149.90         3.22 o                         
   4   6   6        102.62        113.18         2.57 o                         
   5   6   6          2.92          3.39         0.84 o                         
   6   6   6        209.84        194.06         4.81 o                         
   7   6   6         84.13         76.09         3.32 o                         
   8   6   6         28.21         28.76         1.63 o                         
   9   6   6          6.52          7.18         0.99 o                         
  10   6   6         71.11         67.98         2.80 o                         
 -10   7   6        306.94        314.09         5.96 o                         
  -9   7   6        269.37        263.84         4.34 o                         
  -8   7   6         85.76         91.50         2.53 o                         
  -7   7   6         17.12         19.29         1.40 o                         
  -6   7   6         73.70         74.84         2.19 o                         
  -5   7   6        267.19        272.57         4.61 o                         
  -4   7   6       1129.67       1105.34        16.67 o                         
  -3   7   6         13.28         17.06         0.99 o                         
  -2   7   6        484.68        483.71         5.61 o                         
  -1   7   6        732.21        711.53         9.28 o                         
   0   7   6       1324.53       1248.94        14.40 o                         
   1   7   6        763.12        728.13         7.41 o                         
   2   7   6        374.96        356.92         4.72 o                         
   3   7   6         17.73         20.34         1.69 o                         
   4   7   6       1183.73       1167.07        16.63 o                         
   5   7   6        250.15        233.87         4.75 o                         
   6   7   6         73.39         71.53         2.44 o                         
   7   7   6         11.31         11.26         0.90 o                         
   8   7   6         75.99         81.93         3.13 o                         
   9   7   6        248.98        235.39         4.76 o                         
  10   7   6        313.28        309.78        17.24 o                         
  -9   8   6          4.85          4.87         1.24 o                         
  -8   8   6         37.60         33.72         4.27 o                         
  -7   8   6        278.32        283.73         8.45 o                         
  -6   8   6          4.53          7.66         1.07 o                         
  -5   8   6         36.20         34.92         1.74 o                         
  -4   8   6         12.92         13.17         0.92 o                         
  -3   8   6         74.73         81.00         1.98 o                         
  -2   8   6        111.56        119.07         2.50 o                         
  -1   8   6        468.62        458.54         6.27 o                         
   0   8   6        145.25        154.39         2.34 o                         
   1   8   6        443.10        430.94         6.32 o                         
   2   8   6         99.84        104.64         3.34 o                         
   3   8   6         80.51         82.76         2.34 o                         
   4   8   6         18.51         19.21         1.26 o                         
   5   8   6         39.45         40.66         2.33 o                         
   6   8   6          1.53          3.74         0.94 o                         
   7   8   6        288.95        284.54         7.80 o                         
   8   8   6         31.25         22.66         1.80 o                         
   9   8   6          8.37          7.40         0.96 o                         
  -8   9   6          4.76          6.04         1.30 o                         
  -7   9   6        460.35        470.08        13.63 o                         
  -6   9   6        537.85        547.69        16.44 o                         
  -5   9   6        540.73        568.75         9.31 o                         
  -4   9   6          4.84          7.35         0.84 o                         
  -3   9   6        359.03        381.84         5.94 o                         
  -2   9   6        313.25        320.23         5.12 o                         
  -1   9   6          0.46          3.33         0.70 o                         
   0   9   6         39.41         37.55         1.14 o                         
   1   9   6          4.40          2.05         0.51 o                         
   2   9   6        301.17        285.35         7.82 o                         
   3   9   6        350.80        357.98        10.65 o                         
   4   9   6          0.34          2.38         0.75 o                         
   5   9   6        493.06        530.07         8.33 o                         
   6   9   6        531.26        529.23        11.27 o                         
   7   9   6        455.64        487.52         7.54 o                         
   8   9   6          6.39          6.10         0.99 o                         
  -7  10   6         21.69         24.66         1.37 o                         
  -6  10   6        417.02        411.73         8.23 o                         
  -5  10   6         52.36         53.84         1.73 o                         
  -4  10   6        280.24        307.18         5.92 o                         
  -3  10   6         57.68         55.30         1.59 o                         
  -2  10   6        313.95        315.19         5.48 o                         
  -1  10   6          9.18          8.28         0.80 o                         
   0  10   6         66.84         61.14         1.63 o                         
   1  10   6         10.42          8.85         0.94 o                         
   2  10   6        321.41        331.50         5.87 o                         
   3  10   6         69.43         68.79         1.81 o                         
   4  10   6        247.35        258.12         4.43 o                         
   5  10   6         48.23         48.02         1.50 o                         
   6  10   6        434.08        424.75         9.17 o                         
   7  10   6         28.47         31.92         4.56 o                         
  -6  11   6         51.98         37.41        13.82 o                         
  -5  11   6        183.70        157.98         7.07 o                         
  -4  11   6         17.98         18.14         1.06 o                         
  -3  11   6         68.35         66.33         3.13 o                         
  -2  11   6        149.05        152.37         3.20 o                         
  -1  11   6        125.18        110.47         2.51 o                         
   0  11   6        283.88        298.76         8.47 o                         
   1  11   6        128.11        120.95         3.01 o                         
   2  11   6        170.17        181.84         3.35 o                         
   3  11   6         81.91         87.02         2.39 o                         
   4  11   6         16.02         18.43         1.30 o                         
   5  11   6        181.36        170.40         4.11 o                         
   6  11   6         53.35         48.07         2.62 o                         
  -4  12   6        180.79         96.08         3.67 o                         
  -3  12   6        274.04        263.51         7.74 o                         
  -2  12   6         46.82         44.67         7.10 o                         
  -1  12   6        556.19        530.06        14.38 o                         
   0  12   6          1.78          2.04         0.89 o                         
   1  12   6        557.50        551.88        14.11 o                         
   2  12   6         41.64         42.47         1.96 o                         
   3  12   6        248.41        217.35         5.54 o                         
   4  12   6        173.22        154.39         4.67 o                         
   1   0   7       1603.80       1759.03        26.16 o                         
   2   0   7          0.70          6.95         1.54 o                         
   3   0   7       1619.94       1624.55        29.60 o                         
   4   0   7        435.71        423.09        21.26 o                         
   5   0   7        554.31        540.85         7.53 o                         
   6   0   7       1745.32       1721.13        18.89 o                         
   7   0   7        684.73        654.29         9.11 o                         
   8   0   7        157.36        160.69         3.40 o                         
   9   0   7         16.31         22.83         1.39 o                         
  10   0   7         75.02         78.34         2.41 o                         
  11   0   7          5.11          5.76         0.67 o                         
  12   0   7          4.28          4.65         0.86 o                         
 -12   1   7        387.32        326.44        16.13 o                         
 -11   1   7          9.58          6.65         0.83 o                         
 -10   1   7        328.21        338.45         5.00 o                         
  -9   1   7         50.57         54.20         2.18 o                         
  -8   1   7        200.88        202.44         4.25 o                         
  -7   1   7        221.64        200.65         4.23 o                         
  -6   1   7         20.30         26.89         1.49 o                         
  -5   1   7        528.86        531.00        13.65 o                         
  -4   1   7       1223.96       1210.67        30.11 o                         
  -3   1   7        326.38        338.71         8.40 o                         
  -2   1   7       1470.16       1515.25        27.55 o                         
  -1   1   7         98.10        109.08         5.39 o                         
   0   1   7       2917.68       2958.92       124.72 o                         
   1   1   7         89.59        104.71         3.98 o                         
   2   1   7       1357.11       1369.02        34.98 o                         
   3   1   7        378.38        390.29         9.15 o                         
   4   1   7       1204.66       1177.66        14.67 o                         
   5   1   7        457.99        456.39         8.75 o                         
   6   1   7         16.95         22.78         1.84 o                         
   7   1   7        228.05        204.43         5.73 o                         
   8   1   7        255.55        254.18         4.47 o                         
   9   1   7         59.01         59.52         2.01 o                         
  10   1   7        302.87        308.35         6.15 o                         
  11   1   7          9.34          6.64         0.75 o                         
  12   1   7        404.79        255.12         8.34 o                         
 -11   2   7         34.67         24.91         1.36 o                         
 -10   2   7        100.29         95.34         2.31 o                         
  -9   2   7        519.96        527.33         7.93 o                         
  -8   2   7         76.72         76.42         2.58 o                         
  -7   2   7          3.49          5.14         1.01 o                         
  -6   2   7        907.55        868.52        25.39 o                         
  -5   2   7        721.53        694.54        18.28 o                         
  -4   2   7        514.62        501.75        17.76 o                         
  -3   2   7        181.87        192.04        10.31 o                         
  -2   2   7        862.65        865.38        15.65 o                         
  -1   2   7       1224.06       1313.24        18.83 o                         
   0   2   7         24.77         18.29         2.57 o                         
   1   2   7       1278.34       1353.24        21.14 o                         
   2   2   7        715.74        722.27        20.78 o                         
   3   2   7        214.98        225.29        11.51 o                         
   4   2   7        571.81        555.40         7.38 o                         
   5   2   7        634.73        597.28         7.68 o                         
   6   2   7        845.47        823.73        10.44 o                         
   7   2   7          4.49          4.89         0.88 o                         
   8   2   7         88.65         82.20         2.57 o                         
   9   2   7        498.98        511.85         7.84 o                         
  10   2   7        123.62        121.27         3.03 o                         
  11   2   7         31.57         28.40         1.22 o                         
 -11   3   7         13.55         14.02         1.39 o                         
 -10   3   7        193.03        170.34         3.98 o                         
  -9   3   7        395.87        405.81         6.83 o                         
  -8   3   7         98.82         90.58         2.74 o                         
  -7   3   7        996.15       1032.64        12.72 o                         
  -6   3   7        614.24        594.96         9.62 o                         
  -5   3   7       1645.50       1572.85        27.15 o                         
  -4   3   7        430.66        419.81        11.40 o                         
  -3   3   7       1621.59       1686.58        33.04 o                         
  -2   3   7        175.79        193.53         5.82 o                         
  -1   3   7       1253.67       1324.49        19.02 o                         
   0   3   7         83.63        106.28         4.59 o                         
   1   3   7       1221.61       1267.58        19.69 o                         
   2   3   7        190.74        203.12         4.80 o                         
   3   3   7       1744.17       1686.38        24.98 o                         
   4   3   7        428.09        405.11         6.41 o                         
   5   3   7       1462.61       1426.81        15.91 o                         
   6   3   7        615.85        610.81         9.60 o                         
   7   3   7       1028.00       1062.10        18.88 o                         
   8   3   7         91.41         87.28         2.78 o                         
   9   3   7        356.11        336.01         7.34 o                         
  10   3   7        203.76        205.23         5.58 o                         
  11   3   7         17.50         17.68         1.09 o                         
 -11   4   7         86.21         77.00         8.34 o                         
 -10   4   7         54.29         52.64         1.84 o                         
  -9   4   7        159.69        161.92         6.20 o                         
  -8   4   7        423.12        424.65         8.59 o                         
  -7   4   7         39.35         31.91         1.33 o                         
  -6   4   7         17.30         17.68         1.27 o                         
  -5   4   7         71.70         73.51         2.70 o                         
  -4   4   7        848.66        837.67        16.33 o                         
  -3   4   7        173.78        172.21         4.21 o                         
  -2   4   7       2780.15       2702.79        36.73 o                         
  -1   4   7        679.56        695.23        11.34 o                         
   0   4   7        392.87        412.46         6.09 o                         
   1   4   7        745.49        731.61        13.23 o                         
   2   4   7       2932.12       2839.64        43.55 o                         
   3   4   7        194.04        192.67         3.44 o                         
   4   4   7        812.79        809.08         8.98 o                         
   5   4   7         51.32         54.95         2.06 o                         
   6   4   7         11.10         12.30         1.21 o                         
   7   4   7         35.39         28.45         1.62 o                         
   8   4   7        407.15        412.66         7.81 o                         
   9   4   7        146.91        140.64         6.06 o                         
  10   4   7         51.95         52.48         4.67 o                         
  11   4   7         75.06         68.95         1.62 o                         
 -11   5   7        111.39         90.57         3.36 o                         
 -10   5   7         35.19         38.30         1.41 o                         
  -9   5   7        361.76        372.97         6.14 o                         
  -8   5   7        495.61        515.32         7.77 o                         
  -7   5   7         96.29        102.94         2.77 o                         
  -6   5   7        408.57        389.11        10.50 o                         
  -5   5   7        679.79        677.18        23.02 o                         
  -4   5   7        123.20        125.19         3.90 o                         
  -3   5   7       1006.96       1022.37        17.74 o                         
  -2   5   7        325.75        315.35         5.87 o                         
  -1   5   7        564.65        514.85         5.89 o                         
   0   5   7       1099.07       1084.22        19.11 o                         
   1   5   7        531.48        466.74         5.89 o                         
   2   5   7        376.10        358.22         6.31 o                         
   3   5   7        971.89        960.74        11.50 o                         
   4   5   7         90.67         91.32         2.23 o                         
   5   5   7        631.52        633.97         9.29 o                         
   6   5   7        416.79        404.19         6.02 o                         
   7   5   7        114.13        114.06         2.85 o                         
   8   5   7        468.66        465.41         9.41 o                         
   9   5   7        343.86        347.29         6.22 o                         
  10   5   7         45.97         47.31         2.25 o                         
  11   5   7        119.90         92.37         3.51 o                         
 -10   6   7         36.02         35.71         1.41 o                         
  -9   6   7        305.43        319.48         7.98 o                         
  -8   6   7         47.97         48.56         1.89 o                         
  -7   6   7        491.92        485.77        12.29 o                         
  -6   6   7        176.88        190.72         3.27 o                         
  -5   6   7        418.71        421.46         6.68 o                         
  -4   6   7        171.67        166.85         4.79 o                         
  -3   6   7        184.22        191.17         6.15 o                         
  -2   6   7        406.70        400.22         5.75 o                         
  -1   6   7        995.94        980.72        14.31 o                         
   0   6   7        241.12        227.56         4.07 o                         
   1   6   7        843.76        813.48        12.15 o                         
   2   6   7        399.71        376.45         6.18 o                         
   3   6   7        214.27        208.48         4.35 o                         
   4   6   7        183.15        175.29         3.30 o                         
   5   6   7        384.30        363.73         6.17 o                         
   6   6   7        187.33        195.83         3.93 o                         
   7   6   7        469.46        455.57         6.17 o                         
   8   6   7         33.05         34.07         1.72 o                         
   9   6   7        329.68        351.98         6.26 o                         
  10   6   7         32.26         29.69         1.56 o                         
  -9   7   7          7.07          5.63         0.69 o                         
  -8   7   7        362.61        404.73         8.05 o                         
  -7   7   7         19.46         16.93         1.24 o                         
  -6   7   7         95.44        100.26         2.54 o                         
  -5   7   7         95.34        100.04         2.43 o                         
  -4   7   7        415.45        414.79        10.09 o                         
  -3   7   7        102.12        106.70         2.41 o                         
  -2   7   7        149.49        149.70         3.25 o                         
  -1   7   7        135.95        136.59         3.33 o                         
   0   7   7         34.78         43.19         1.68 o                         
   1   7   7        130.62        128.09         3.28 o                         
   2   7   7        145.95        140.86         3.18 o                         
   3   7   7        107.81        113.07         3.60 o                         
   4   7   7        473.49        469.83         8.92 o                         
   5   7   7         95.29         97.35         3.07 o                         
   6   7   7        115.08        116.42         2.63 o                         
   7   7   7         24.36         22.64         1.43 o                         
   8   7   7        363.96        380.42         6.76 o                         
   9   7   7          8.01          4.73         0.76 o                         
  -9   8   7        118.84        105.65         4.01 o                         
  -8   8   7          9.97         11.20         1.31 o                         
  -7   8   7         11.02         11.95         0.91 o                         
  -6   8   7        755.21        780.99        12.87 o                         
  -5   8   7         10.14          8.15         0.93 o                         
  -4   8   7         56.32         55.76         1.65 o                         
  -3   8   7        125.43        132.07         2.64 o                         
  -2   8   7         54.83         58.76         1.73 o                         
  -1   8   7        411.84        409.66         6.10 o                         
   0   8   7          0.04          2.22         1.01 o                         
   1   8   7        512.21        486.88         6.70 o                         
   2   8   7         38.92         38.56         1.69 o                         
   3   8   7        121.47        118.68         3.68 o                         
   4   8   7        103.84        104.18         2.75 o                         
   5   8   7          4.61          4.65         1.02 o                         
   6   8   7        719.95        744.43        13.50 o                         
   7   8   7         14.60         13.23         1.60 o                         
   8   8   7         21.87         18.11         1.40 o                         
   9   8   7        117.64         85.98         3.63 o                         
  -8   9   7         53.28         46.27         1.77 o                         
  -7   9   7        163.51        170.22         5.61 o                         
  -6   9   7        199.95        201.97         9.57 o                         
  -5   9   7        336.20        343.04         6.60 o                         
  -4   9   7         80.14         80.93         2.93 o                         
  -3   9   7        207.81        213.49         3.70 o                         
  -2   9   7         18.33         15.75         0.95 o                         
  -1   9   7        365.07        391.37         6.59 o                         
   0   9   7        327.70        306.88         8.57 o                         
   1   9   7        383.24        401.02         8.12 o                         
   2   9   7         20.20         17.87         1.10 o                         
   3   9   7        224.05        235.71         4.80 o                         
   4   9   7         67.36         69.36         2.17 o                         
   5   9   7        337.57        307.79        11.15 o                         
   6   9   7        205.88        196.22         3.86 o                         
   7   9   7        183.66        194.04         4.68 o                         
   8   9   7         62.32         45.44         2.79 o                         
  -7  10   7         25.05         22.79         1.61 o                         
  -6  10   7         82.86         84.40         2.69 o                         
  -5  10   7          0.81          1.50         0.63 o                         
  -4  10   7         38.90         39.39         1.36 o                         
  -3  10   7         85.21         88.09         1.98 o                         
  -2  10   7        177.10        178.72         4.01 o                         
  -1  10   7          7.62         11.96         0.91 o                         
   0  10   7         24.90         22.60         0.97 o                         
   1  10   7         10.52         15.28         1.01 o                         
   2  10   7        176.58        185.49         3.53 o                         
   3  10   7         95.24         96.29         2.74 o                         
   4  10   7         24.49         24.09         1.29 o                         
   5  10   7          1.58          1.85         0.63 o                         
   6  10   7        117.82        116.58         4.91 o                         
   7  10   7         30.91         21.74         1.78 o                         
  -5  11   7        406.88        378.90         6.15 o                         
  -4  11   7        286.59        248.08         5.26 o                         
  -3  11   7        232.04        256.27         5.92 o                         
  -2  11   7        106.02        101.59         3.66 o                         
  -1  11   7        267.18        243.87         3.77 o                         
   0  11   7        410.47        433.42         8.55 o                         
   1  11   7        284.73        286.00        10.65 o                         
   2  11   7        106.73        107.97         5.11 o                         
   3  11   7        264.68        265.71         6.15 o                         
   4  11   7        281.73        290.18         7.70 o                         
   5  11   7        377.81        365.22        32.44 o                         
  -2  12   7         55.05         49.20         1.90 o                         
  -1  12   7         19.86         23.07         2.02 o                         
   0  12   7         21.32         16.99         1.85 o                         
   1  12   7         16.23         15.50         1.87 o                         
   2  12   7         67.54         55.74         2.73 o                         
   0   0   8       1617.66       1707.05        51.97 o                         
   1   0   8         22.21         18.34         1.93 o                         
   2   0   8        710.55        747.79        12.55 o                         
   3   0   8          6.79          9.77         1.28 o                         
   4   0   8          3.27          6.44         0.99 o                         
   5   0   8         13.11         13.96         1.22 o                         
   6   0   8       1467.40       1389.82        25.59 o                         
   7   0   8         85.79         88.84         3.04 o                         
   8   0   8         17.03         14.86         1.22 o                         
   9   0   8        217.98        206.74         3.73 o                         
  10   0   8         27.31         27.88         1.40 o                         
  11   0   8          3.33          4.73         0.60 o                         
 -11   1   8         50.14         47.04         2.06 o                         
 -10   1   8        257.04        286.57         6.24 o                         
  -9   1   8        233.22        224.78         4.72 o                         
  -8   1   8        670.95        732.07        12.10 o                         
  -7   1   8         20.13         19.27         1.35 o                         
  -6   1   8        884.11        887.53        14.79 o                         
  -5   1   8         88.94         84.07         3.20 o                         
  -4   1   8        418.02        409.19         6.82 o                         
  -3   1   8        579.47        585.45         7.73 o                         
  -2   1   8        379.59        375.68         8.61 o                         
  -1   1   8         59.40         54.52         3.12 o                         
   0   1   8        763.98        828.53        32.57 o                         
   1   1   8         82.08         80.33         3.74 o                         
   2   1   8        367.12        353.94         8.04 o                         
   3   1   8        597.78        597.14         8.66 o                         
   4   1   8        427.77        394.67         7.28 o                         
   5   1   8         95.86         93.99         2.84 o                         
   6   1   8        848.62        835.78        16.46 o                         
   7   1   8         23.54         20.24         1.59 o                         
   8   1   8        649.47        705.62         8.75 o                         
   9   1   8        235.31        233.01         4.54 o                         
  10   1   8        280.90        303.97         8.51 o                         
  11   1   8         51.70         48.23         1.86 o                         
 -11   2   8        298.61        297.78         6.04 o                         
 -10   2   8          6.20          7.28         0.73 o                         
  -9   2   8         11.94         11.99         1.10 o                         
  -8   2   8         61.17         70.94         2.45 o                         
  -7   2   8        169.49        168.78         4.68 o                         
  -6   2   8         27.29         34.54         1.94 o                         
  -5   2   8        453.26        457.33        10.09 o                         
  -4   2   8        578.65        581.03         7.65 o                         
  -3   2   8        366.86        371.40         6.04 o                         
  -2   2   8         84.60         84.14         2.20 o                         
  -1   2   8        250.26        259.92         5.77 o                         
   0   2   8         89.65         94.48         3.70 o                         
   1   2   8        289.46        302.99         7.62 o                         
   2   2   8         95.82         93.05         2.99 o                         
   3   2   8        317.83        310.74         4.63 o                         
   4   2   8        674.51        659.13         8.79 o                         
   5   2   8        491.51        488.71         6.87 o                         
   6   2   8         18.38         20.88         1.38 o                         
   7   2   8        158.79        151.02         5.77 o                         
   8   2   8         56.01         62.32         2.24 o                         
   9   2   8         20.31         20.19         1.52 o                         
  10   2   8          4.07          5.14         0.89 o                         
  11   2   8        319.65        306.37         9.17 o                         
 -11   3   8        156.25        140.77         5.64 o                         
 -10   3   8        183.12        173.91         7.06 o                         
  -9   3   8        209.53        199.32         3.63 o                         
  -8   3   8        221.17        190.66         4.71 o                         
  -7   3   8        298.43        267.67         5.70 o                         
  -6   3   8        320.77        317.90        10.56 o                         
  -5   3   8        405.09        383.33        11.55 o                         
  -4   3   8        236.43        227.06         7.55 o                         
  -3   3   8       1341.26       1349.65        21.66 o                         
  -2   3   8         83.40         89.71         1.93 o                         
  -1   3   8       1445.56       1425.56        18.68 o                         
   0   3   8         11.25         16.10         0.68 o                         
   1   3   8       1484.80       1434.90        20.23 o                         
   2   3   8         87.87         93.85         1.84 o                         
   3   3   8       1461.92       1397.44        14.33 o                         
   4   3   8        217.19        209.00         3.81 o                         
   5   3   8        461.51        445.35         6.66 o                         
   6   3   8        320.50        316.89         5.66 o                         
   7   3   8        244.41        221.52         4.04 o                         
   8   3   8        256.73        232.07         4.66 o                         
   9   3   8        228.35        231.37         3.95 o                         
  10   3   8        172.60        166.27         4.48 o                         
  11   3   8        159.88        133.03         2.68 o                         
 -10   4   8        284.88        306.46         5.31 o                         
  -9   4   8        157.36        169.81         5.50 o                         
  -8   4   8        118.12        115.57         3.35 o                         
  -7   4   8         30.71         30.79         1.55 o                         
  -6   4   8         29.47         31.95         1.85 o                         
  -5   4   8        264.75        262.63         8.12 o                         
  -4   4   8        130.78        117.36         4.46 o                         
  -3   4   8         59.13         68.63         4.32 o                         
  -2   4   8       1416.23       1426.31        13.81 o                         
  -1   4   8        140.96        133.17         2.74 o                         
   0   4   8        993.78        908.55         9.43 o                         
   1   4   8        128.20        122.07         2.23 o                         
   2   4   8       1445.53       1408.25        20.10 o                         
   3   4   8         61.63         62.20         1.81 o                         
   4   4   8         94.03         86.21         2.75 o                         
   5   4   8        234.26        224.98         4.46 o                         
   6   4   8         28.60         32.69         1.76 o                         
   7   4   8         30.83         31.50         1.66 o                         
   8   4   8        121.91        118.86         3.55 o                         
   9   4   8        173.32        161.25         4.25 o                         
  10   4   8        265.90        262.15         5.69 o                         
 -10   5   8         72.54         75.92         3.87 o                         
  -9   5   8          6.38          5.93         0.86 o                         
  -8   5   8         92.18         91.38         5.24 o                         
  -7   5   8        174.05        184.75         4.12 o                         
  -6   5   8        194.14        200.35         5.21 o                         
  -5   5   8        160.60        152.21         6.78 o                         
  -4   5   8       1001.38        899.89        20.79 o                         
  -3   5   8        827.60        838.98        25.61 o                         
  -2   5   8        261.29        250.13         5.10 o                         
  -1   5   8        410.90        391.22         5.96 o                         
   0   5   8         83.06         84.69         1.93 o                         
   1   5   8        440.76        413.18         5.12 o                         
   2   5   8        227.63        216.46         4.15 o                         
   3   5   8        858.56        805.04        16.02 o                         
   4   5   8        975.31        923.89        11.32 o                         
   5   5   8        143.48        138.69         3.26 o                         
   6   5   8        179.70        170.36         3.21 o                         
   7   5   8        219.23        220.02         3.67 o                         
   8   5   8         88.44         82.03         2.60 o                         
   9   5   8         11.47         12.04         1.08 o                         
  10   5   8         76.06         72.17         5.83 o                         
 -10   6   8          7.56          6.80         1.09 o                         
  -9   6   8        221.22        241.20        16.28 o                         
  -8   6   8        286.24        313.26        10.02 o                         
  -7   6   8        640.40        673.94        27.63 o                         
  -6   6   8         47.05         51.73         1.78 o                         
  -5   6   8       1379.63       1424.81        19.86 o                         
  -4   6   8         74.30         76.41         3.32 o                         
  -3   6   8       1551.56       1510.96        31.31 o                         
  -2   6   8         73.29         75.32         2.35 o                         
  -1   6   8        196.89        198.74         3.46 o                         
   0   6   8         85.15         82.83         2.75 o                         
   1   6   8        206.62        201.93         5.05 o                         
   2   6   8         55.45         53.75         3.36 o                         
   3   6   8       1635.74       1600.73        23.99 o                         
   4   6   8         66.45         65.28         1.98 o                         
   5   6   8       1256.56       1223.78        19.17 o                         
   6   6   8         42.17         46.09         2.04 o                         
   7   6   8        704.01        720.59        10.74 o                         
   8   6   8        267.20        273.12         5.48 o                         
   9   6   8        195.30        194.25         3.83 o                         
  10   6   8          8.88          5.13         0.64 o                         
  -9   7   8         53.32         48.34         2.68 o                         
  -8   7   8         20.91         19.98         1.25 o                         
  -7   7   8         24.29         24.71         1.33 o                         
  -6   7   8         28.45         32.19         1.35 o                         
  -5   7   8         35.45         37.09         1.66 o                         
  -4   7   8         29.39         31.18         1.82 o                         
  -3   7   8         43.40         43.10         1.95 o                         
  -2   7   8        260.10        282.90         5.66 o                         
  -1   7   8        549.04        530.41         6.52 o                         
   0   7   8         74.04         67.71         2.06 o                         
   1   7   8        546.41        512.18        10.24 o                         
   2   7   8        225.06        233.29         4.36 o                         
   3   7   8         33.27         33.51         2.10 o                         
   4   7   8         37.50         39.43         2.32 o                         
   5   7   8         27.46         25.24         1.83 o                         
   6   7   8         24.88         26.88         1.37 o                         
   7   7   8         14.01         12.69         0.97 o                         
   8   7   8         16.94         14.45         2.17 o                         
   9   7   8         46.25         34.94         2.32 o                         
  -8   8   8         23.83         21.15         1.46 o                         
  -7   8   8        255.57        258.74         5.10 o                         
  -6   8   8        143.00        149.27         5.11 o                         
  -5   8   8        549.94        602.00         6.85 o                         
  -4   8   8         60.63         67.74         1.94 o                         
  -3   8   8        473.86        495.18        12.50 o                         
  -2   8   8        946.04        960.40        19.73 o                         
  -1   8   8        522.05        539.85        11.05 o                         
   0   8   8         73.34         97.27         2.62 o                         
   1   8   8        542.27        558.51        10.30 o                         
   2   8   8        913.64        951.36        17.59 o                         
   3   8   8        480.74        522.81        16.61 o                         
   4   8   8         61.17         67.37         2.20 o                         
   5   8   8        514.50        537.06         9.34 o                         
   6   8   8        149.25        154.17         4.88 o                         
   7   8   8        240.24        236.29         8.63 o                         
   8   8   8         32.92         27.88         1.67 o                         
  -7   9   8         55.33         65.29         2.93 o                         
  -6   9   8          1.93          2.19         0.58 o                         
  -5   9   8        159.29        165.89         3.41 o                         
  -4   9   8         29.05         32.80         1.48 o                         
  -3   9   8        229.94        231.58         4.91 o                         
  -2   9   8         10.18         10.74         0.92 o                         
  -1   9   8         60.57         53.95         1.79 o                         
   0   9   8          1.99          4.15         0.73 o                         
   1   9   8         73.60         68.99         1.80 o                         
   2   9   8          7.02          8.01         0.83 o                         
   3   9   8        249.95        250.34        10.60 o                         
   4   9   8         36.54         38.30         1.80 o                         
   5   9   8        160.04        170.01         3.74 o                         
   6   9   8          1.17          1.52         0.76 o                         
   7   9   8         52.23         67.30         3.44 o                         
  -6  10   8         98.24         87.00         2.46 o                         
  -5  10   8        174.85        183.18         4.05 o                         
  -4  10   8        132.22        135.13         2.91 o                         
  -3  10   8          6.64          5.24         0.78 o                         
  -2  10   8        394.80        402.90         8.42 o                         
  -1  10   8         22.02         21.12         1.00 o                         
   0  10   8        403.42        433.35         9.57 o                         
   1  10   8         22.08         21.33         1.26 o                         
   2  10   8        420.58        459.14         6.20 o                         
   3  10   8          6.44          5.41         0.76 o                         
   4  10   8        131.46        131.11         3.53 o                         
   5  10   8        176.36        196.96         4.79 o                         
   6  10   8         85.51         74.08        14.50 o                         
  -4  11   8        101.42         73.76        12.03 o                         
  -3  11   8         87.26         81.81         2.69 o                         
  -2  11   8          3.41          3.56         0.65 o                         
  -1  11   8        236.34        234.30        12.75 o                         
   0  11   8        122.92        134.44         4.94 o                         
   1  11   8        215.76        220.32         6.02 o                         
   2  11   8          7.67          9.07         1.09 o                         
   3  11   8         92.79         99.33         3.01 o                         
   4  11   8         99.47         99.48         3.92 o                         
   1   0   9        149.45        145.63         2.82 o                         
   2   0   9         60.80         59.14         2.10 o                         
   3   0   9       1419.92       1440.38        18.18 o                         
   4   0   9        600.20        595.23         7.76 o                         
   5   0   9       3160.60       3077.24        35.51 o                         
   6   0   9        422.83        428.01         6.74 o                         
   7   0   9        401.82        432.27         9.09 o                         
   8   0   9        297.27        304.80         5.29 o                         
   9   0   9        293.79        321.84        12.90 o                         
  10   0   9        294.66        283.48        11.29 o                         
  11   0   9         29.86         23.45         1.41 o                         
 -11   1   9         24.89         21.56         1.33 o                         
 -10   1   9          3.45          2.84         0.55 o                         
  -9   1   9         43.71         41.71         1.73 o                         
  -8   1   9         40.06         34.32         1.45 o                         
  -7   1   9         29.46         25.10         1.67 o                         
  -6   1   9         68.01         75.05         2.81 o                         
  -5   1   9        667.77        662.62         8.56 o                         
  -4   1   9         66.55         65.35         1.72 o                         
  -3   1   9        564.31        562.06         7.68 o                         
  -2   1   9        137.58        136.58         3.02 o                         
  -1   1   9        156.44        161.12         3.33 o                         
   0   1   9        529.95        563.05         6.50 o                         
   1   1   9        166.81        174.56         3.29 o                         
   2   1   9        154.65        158.89         3.51 o                         
   3   1   9        540.10        533.37         9.86 o                         
   4   1   9         69.66         63.64         1.93 o                         
   5   1   9        718.08        705.49        16.10 o                         
   6   1   9         63.58         70.48         2.33 o                         
   7   1   9         29.23         23.01         1.72 o                         
   8   1   9         44.75         40.56         2.58 o                         
   9   1   9         38.52         38.70         1.60 o                         
  10   1   9          3.27          2.80         0.56 o                         
  11   1   9         27.06         23.44         1.73 o                         
 -10   2   9        462.53        480.56        10.94 o                         
  -9   2   9        145.55        173.73         5.50 o                         
  -8   2   9        219.47        230.88         4.71 o                         
  -7   2   9        181.16        171.50         4.52 o                         
  -6   2   9        278.94        278.33         7.05 o                         
  -5   2   9         88.18         80.85         2.40 o                         
  -4   2   9        192.79        185.22         3.28 o                         
  -3   2   9       2153.39       2234.72        21.91 o                         
  -2   2   9        947.16        948.08        10.79 o                         
  -1   2   9        378.80        369.12         6.79 o                         
   0   2   9        640.50        638.50         8.04 o                         
   1   2   9        323.90        308.14         6.97 o                         
   2   2   9        948.59        925.66         9.68 o                         
   3   2   9       2114.55       2085.91        37.57 o                         
   4   2   9        238.42        220.86         5.37 o                         
   5   2   9        129.53        120.40         4.05 o                         
   6   2   9        306.88        292.99         9.99 o                         
   7   2   9        153.87        133.27         3.41 o                         
   8   2   9        231.36        221.57         9.36 o                         
   9   2   9        157.37        183.59         4.36 o                         
  10   2   9        464.64        444.81        31.55 o                         
  11   2   9         87.90         75.28         2.11 o                         
 -10   3   9        133.41        147.42         4.20 o                         
  -9   3   9         77.98         79.54         3.79 o                         
  -8   3   9         33.59         30.22         2.15 o                         
  -7   3   9        113.56        116.66         4.39 o                         
  -6   3   9         54.43         46.28         3.79 o                         
  -5   3   9        229.25        223.76        14.78 o                         
  -4   3   9        160.02        160.21         5.19 o                         
  -3   3   9        758.01        765.65         8.86 o                         
  -2   3   9        332.19        346.73         4.55 o                         
  -1   3   9        770.62        768.85         7.68 o                         
   0   3   9          6.41          8.84         0.66 o                         
   1   3   9        860.67        839.32        10.08 o                         
   2   3   9        278.62        279.74         5.06 o                         
   3   3   9        814.80        792.62        11.26 o                         
   4   3   9        197.12        182.06         3.61 o                         
   5   3   9        222.97        216.26         4.49 o                         
   6   3   9         60.54         58.70         2.01 o                         
   7   3   9        118.06        120.40         3.27 o                         
   8   3   9         29.05         23.90         1.35 o                         
   9   3   9         80.47         76.97         2.46 o                         
  10   3   9        150.89        159.71         3.86 o                         
 -10   4   9         75.42         83.18         2.17 o                         
  -9   4   9         13.73         17.79         1.79 o                         
  -8   4   9         41.90         43.35         2.54 o                         
  -7   4   9         26.40         28.31         1.64 o                         
  -6   4   9        138.46        129.79         8.77 o                         
  -5   4   9         32.66         34.05         2.36 o                         
  -4   4   9       1271.94       1251.09        22.53 o                         
  -3   4   9        590.40        586.54         8.92 o                         
  -2   4   9        226.17        249.01         3.96 o                         
  -1   4   9        213.29        200.93         2.81 o                         
   0   4   9        333.66        325.94         3.94 o                         
   1   4   9        223.56        207.29         3.12 o                         
   2   4   9        177.33        185.76         3.91 o                         
   3   4   9        555.56        523.27         6.84 o                         
   4   4   9       1382.12       1320.35        13.39 o                         
   5   4   9         48.72         48.91         1.89 o                         
   6   4   9        138.67        135.60         3.54 o                         
   7   4   9         22.91         23.46         1.73 o                         
   8   4   9         35.67         36.46         1.58 o                         
   9   4   9         12.97         13.02         0.89 o                         
  10   4   9         90.77         91.20         3.16 o                         
 -10   5   9         40.18         36.52         2.08 o                         
  -9   5   9        245.33        257.60        22.02 o                         
  -8   5   9        300.62        321.80         9.24 o                         
  -7   5   9        106.55        115.90         3.48 o                         
  -6   5   9        431.93        497.07        16.32 o                         
  -5   5   9        221.53        238.13        17.61 o                         
  -4   5   9        232.59        261.65        12.16 o                         
  -3   5   9        671.59        678.51        13.29 o                         
  -2   5   9        254.69        256.16         3.71 o                         
  -1   5   9        831.34        804.53         9.11 o                         
   0   5   9         14.52         15.75         0.98 o                         
   1   5   9        736.48        704.64         8.31 o                         
   2   5   9        321.42        322.89         5.41 o                         
   3   5   9        573.13        559.43         9.52 o                         
   4   5   9        184.44        185.68         4.82 o                         
   5   5   9        264.81        261.35         5.26 o                         
   6   5   9        438.21        433.76         7.57 o                         
   7   5   9         95.61        103.08         2.56 o                         
   8   5   9        330.15        311.98         6.96 o                         
   9   5   9        260.53        201.82         6.87 o                         
  10   5   9         35.74         28.51         1.88 o                         
  -9   6   9         39.24         34.23         1.58 o                         
  -8   6   9         41.16         40.54         2.40 o                         
  -7   6   9         25.32         26.80         1.46 o                         
  -6   6   9        123.73        128.04         3.69 o                         
  -5   6   9        125.62        130.57         3.95 o                         
  -4   6   9         50.04         61.96         3.52 o                         
  -3   6   9        144.47        143.81         4.50 o                         
  -2   6   9         13.50         14.23         1.01 o                         
  -1   6   9        258.24        248.78         4.34 o                         
   0   6   9          5.01          7.83         1.09 o                         
   1   6   9        257.97        244.69         5.70 o                         
   2   6   9         15.31         14.59         1.57 o                         
   3   6   9        145.57        139.09         4.14 o                         
   4   6   9         61.14         62.93         2.91 o                         
   5   6   9        132.92        131.12         4.00 o                         
   6   6   9        108.49        101.47         3.34 o                         
   7   6   9         26.00         26.79         1.86 o                         
   8   6   9         46.86         37.85         1.94 o                         
  -8   7   9        406.07        416.54         9.43 o                         
  -7   7   9         48.55         51.05         2.20 o                         
  -6   7   9        396.21        458.89         6.43 o                         
  -5   7   9         26.50         25.92         1.29 o                         
  -4   7   9        487.92        482.42        15.31 o                         
  -3   7   9        134.42        132.30         5.11 o                         
  -2   7   9        372.80        370.54         9.18 o                         
  -1   7   9         59.72         66.30         2.21 o                         
   0   7   9         23.43         26.86         1.39 o                         
   1   7   9         75.40         77.59         3.03 o                         
   2   7   9        422.12        422.81         6.28 o                         
   3   7   9        123.17        124.19         4.87 o                         
   4   7   9        529.47        531.03        11.60 o                         
   5   7   9         20.58         19.54         1.57 o                         
   6   7   9        398.85        433.67         8.01 o                         
   7   7   9         54.81         49.52         2.55 o                         
   8   7   9        379.56        355.70        10.15 o                         
  -7   8   9         16.78         18.47         1.91 o                         
  -6   8   9         31.21         32.44         1.50 o                         
  -5   8   9        134.31        144.80         2.78 o                         
  -4   8   9         91.44         92.01         2.85 o                         
  -3   8   9        155.39        156.75         5.47 o                         
  -2   8   9          2.82          2.98         0.76 o                         
  -1   8   9         55.97         54.80         1.78 o                         
   0   8   9         20.60         19.49         1.50 o                         
   1   8   9         46.64         45.95         2.35 o                         
   2   8   9          1.04          3.37         0.99 o                         
   3   8   9        142.15        146.35         4.23 o                         
   4   8   9         92.53         96.47         3.87 o                         
   5   8   9        133.69        146.83         4.70 o                         
   6   8   9         31.83         31.94         2.04 o                         
   7   8   9         20.46         23.62         1.63 o                         
  -6   9   9        114.89        117.32         4.54 o                         
  -5   9   9         60.78         59.94         2.07 o                         
  -4   9   9         58.01         65.42         2.56 o                         
  -3   9   9        265.76        270.46         4.20 o                         
  -2   9   9        131.41        131.18         3.29 o                         
  -1   9   9        619.23        645.37         9.04 o                         
   0   9   9         39.74         44.13         2.41 o                         
   1   9   9        648.12        697.46        17.28 o                         
   2   9   9        116.01        121.76         2.79 o                         
   3   9   9        289.93        300.79         7.57 o                         
   4   9   9         48.84         60.29         3.08 o                         
   5   9   9         57.82         53.86         1.94 o                         
   6   9   9        120.94        121.43         3.97 o                         
  -5  10   9         82.95         77.18         3.86 o                         
  -4  10   9        107.11         98.37         2.82 o                         
  -3  10   9         78.83         73.32         2.74 o                         
  -2  10   9        141.42        146.36         3.39 o                         
  -1  10   9         73.78         73.19         2.07 o                         
   0  10   9         32.49         31.49         1.52 o                         
   1  10   9         62.14         57.06         3.95 o                         
   2  10   9        133.37        142.43         3.64 o                         
   3  10   9         81.03         79.90         2.88 o                         
   4  10   9        124.31        138.15         3.71 o                         
   5  10   9         85.26         79.42         7.51 o                         
  -3  11   9         27.52         23.45         1.66 o                         
  -2  11   9         13.85         10.87         0.97 o                         
  -1  11   9        180.04        165.82         8.57 o                         
   0  11   9         21.88         22.65         1.77 o                         
   1  11   9        153.02        132.83         5.87 o                         
   2  11   9          7.91          7.26         1.11 o                         
   3  11   9         35.24         22.65         1.65 o                         
   0   0  10        321.67        337.84         9.97 o                         
   1   0  10       1432.22       1439.51        21.44 o                         
   2   0  10        325.77        316.25         5.19 o                         
   3   0  10        221.97        235.49         5.42 o                         
   4   0  10        579.26        577.14         8.63 o                         
   5   0  10         36.32         36.97         1.51 o                         
   6   0  10          6.97          8.38         1.07 o                         
   7   0  10         21.08         17.62         1.35 o                         
   8   0  10         31.93         25.23         1.48 o                         
   9   0  10         38.15         48.54         2.12 o                         
  10   0  10          2.49          2.55         0.66 o                         
 -10   1  10         29.38         37.85         1.91 o                         
  -9   1  10        381.50        376.48         7.91 o                         
  -8   1  10        130.51        144.43         2.96 o                         
  -7   1  10        146.69        148.47         3.62 o                         
  -6   1  10        560.82        556.09         8.20 o                         
  -5   1  10        253.83        248.96         3.69 o                         
  -4   1  10        361.52        374.87         4.63 o                         
  -3   1  10        176.00        186.76         3.76 o                         
  -2   1  10        379.00        388.66         4.98 o                         
  -1   1  10        679.55        687.54         7.17 o                         
   0   1  10         37.64         38.88         1.23 o                         
   1   1  10        742.13        748.06        11.60 o                         
   2   1  10        392.57        409.71         5.50 o                         
   3   1  10        175.97        176.10         5.74 o                         
   4   1  10        374.78        386.18         6.74 o                         
   5   1  10        292.29        283.22        12.17 o                         
   6   1  10        582.38        593.65         8.22 o                         
   7   1  10        142.77        153.06         7.25 o                         
   8   1  10        117.78        129.71         4.07 o                         
   9   1  10        375.31        366.62        11.27 o                         
  10   1  10         29.39         35.33         1.60 o                         
 -10   2  10         64.12         70.32         4.09 o                         
  -9   2  10         39.04         38.54         1.57 o                         
  -8   2  10         28.58         30.49         1.57 o                         
  -7   2  10        244.02        261.06         7.31 o                         
  -6   2  10        386.10        391.67         9.91 o                         
  -5   2  10         30.06         28.05         1.30 o                         
  -4   2  10        296.97        301.26         4.47 o                         
  -3   2  10        893.31        903.41         9.45 o                         
  -2   2  10         77.06         75.40         1.87 o                         
  -1   2  10        414.06        419.22         4.41 o                         
   0   2  10         39.89         40.80         1.24 o                         
   1   2  10        450.50        443.97         5.65 o                         
   2   2  10         84.85         81.06         2.24 o                         
   3   2  10        761.72        744.19         9.97 o                         
   4   2  10        341.87        336.66         6.30 o                         
   5   2  10         11.49         10.04         1.37 o                         
   6   2  10        356.98        360.96         7.05 o                         
   7   2  10        263.83        274.00         8.49 o                         
   8   2  10         35.30         37.75         2.29 o                         
   9   2  10         43.40         41.25         1.85 o                         
  10   2  10         53.53         57.05         2.85 o                         
 -10   3  10         28.33         22.39         1.09 o                         
  -9   3  10        233.54        256.29         8.12 o                         
  -8   3  10         11.85         14.15         1.20 o                         
  -7   3  10        393.55        396.28        11.46 o                         
  -6   3  10         77.21         79.57        11.20 o                         
  -5   3  10         92.26         90.94         6.47 o                         
  -4   3  10        463.42        463.72         6.35 o                         
  -3   3  10        380.56        377.46         5.58 o                         
  -2   3  10        469.53        475.17         6.10 o                         
  -1   3  10        572.16        585.08         5.50 o                         
   0   3  10         63.86         75.91         1.58 o                         
   1   3  10        542.81        538.06         5.59 o                         
   2   3  10        458.34        451.27         9.40 o                         
   3   3  10        437.83        415.01         8.63 o                         
   4   3  10        410.06        398.79         5.72 o                         
   5   3  10        101.33         98.34         2.87 o                         
   6   3  10         66.56         70.91         3.63 o                         
   7   3  10        374.72        383.57         8.44 o                         
   8   3  10         11.17         11.99         0.88 o                         
   9   3  10        234.43        252.16         4.51 o                         
  10   3  10         28.74         22.45         1.00 o                         
  -9   4  10         53.51         60.56         8.65 o                         
  -8   4  10        519.88        528.40        31.04 o                         
  -7   4  10        229.13        210.67        24.84 o                         
  -6   4  10        236.65        261.38        10.71 o                         
  -5   4  10        412.28        444.79        14.08 o                         
  -4   4  10        534.62        554.33        16.06 o                         
  -3   4  10        248.17        254.32         5.96 o                         
  -2   4  10        211.19        212.02         3.21 o                         
  -1   4  10        254.58        253.36         3.06 o                         
   0   4  10       1225.38       1249.80        10.52 o                         
   1   4  10        247.88        238.37         3.21 o                         
   2   4  10        300.31        285.88         4.65 o                         
   3   4  10        242.01        238.00         4.22 o                         
   4   4  10        474.32        458.67         6.92 o                         
   5   4  10        419.65        419.05         7.46 o                         
   6   4  10        232.09        233.91         6.23 o                         
   7   4  10        231.11        197.78         9.77 o                         
   8   4  10        515.84        475.48        10.74 o                         
   9   4  10         48.94         53.13         2.18 o                         
  -9   5  10          5.58          6.50         1.17 o                         
  -8   5  10         24.13         26.14         1.90 o                         
  -7   5  10         42.27         45.27         2.85 o                         
  -6   5  10        190.81        208.51         4.83 o                         
  -5   5  10        120.27        157.80        19.74 o                         
  -4   5  10        206.16        204.82         7.55 o                         
  -3   5  10         79.79         81.69         2.36 o                         
  -2   5  10        321.39        329.23         4.75 o                         
  -1   5  10         29.23         31.65         1.40 o                         
   0   5  10        838.96        848.01        10.97 o                         
   1   5  10         33.08         33.76         1.72 o                         
   2   5  10        247.16        248.84         5.34 o                         
   3   5  10         67.04         64.07         2.10 o                         
   4   5  10        191.97        172.72         4.63 o                         
   5   5  10        109.25        117.72         3.22 o                         
   6   5  10        173.30        175.22         4.39 o                         
   7   5  10         43.74         41.66         3.55 o                         
   8   5  10         15.78         16.47         1.99 o                         
   9   5  10          4.57          4.93         0.76 o                         
  -8   6  10        361.50        364.78        31.84 o                         
  -7   6  10        267.42        293.76         8.34 o                         
  -6   6  10        215.01        241.98         4.38 o                         
  -5   6  10        254.69        284.73         7.26 o                         
  -4   6  10        205.74        229.11        15.28 o                         
  -3   6  10         80.65         90.73         5.14 o                         
  -2   6  10        130.80        128.48         4.26 o                         
  -1   6  10        187.98        185.64         4.11 o                         
   0   6  10        272.74        249.44         6.02 o                         
   1   6  10        181.88        176.50         5.55 o                         
   2   6  10        100.81        101.80         3.51 o                         
   3   6  10        119.07        126.15         5.68 o                         
   4   6  10        218.51        234.28         5.68 o                         
   5   6  10        226.80        228.57         5.20 o                         
   6   6  10        182.20        187.69         3.85 o                         
   7   6  10        250.61        271.49         6.43 o                         
   8   6  10        342.73        325.19        19.76 o                         
  -8   7  10         59.58         50.63         2.42 o                         
  -7   7  10         21.51         18.84         1.05 o                         
  -6   7  10         45.19         50.46         1.65 o                         
  -5   7  10         16.11         19.08         1.11 o                         
  -4   7  10         53.23         56.01         2.85 o                         
  -3   7  10         27.39         24.62         1.69 o                         
  -2   7  10        220.28        226.94         5.49 o                         
  -1   7  10         52.30         49.70         2.99 o                         
   0   7  10        267.67        276.70         6.11 o                         
   1   7  10         41.59         46.48         2.04 o                         
   2   7  10        263.88        260.98         6.28 o                         
   3   7  10         31.04         27.61         2.33 o                         
   4   7  10         57.19         55.61         2.39 o                         
   5   7  10         17.68         18.82         1.42 o                         
   6   7  10         48.11         51.86         2.10 o                         
   7   7  10         23.02         16.95         2.12 o                         
   8   7  10         68.60         58.36         2.90 o                         
  -7   8  10         35.52         32.06         1.38 o                         
  -6   8  10         30.71         24.58         1.26 o                         
  -5   8  10        393.11        420.20         6.43 o                         
  -4   8  10         78.22         84.50         3.10 o                         
  -3   8  10        317.69        327.45         7.73 o                         
  -2   8  10        145.08        158.51         5.79 o                         
  -1   8  10         54.43         48.97         3.51 o                         
   0   8  10        290.72        323.64         9.31 o                         
   1   8  10         58.45         55.66         2.92 o                         
   2   8  10        148.40        151.58         9.50 o                         
   3   8  10        324.81        359.68        12.28 o                         
   4   8  10         57.87         57.62         2.13 o                         
   5   8  10        367.40        366.36         6.55 o                         
   7   8  10         41.31         33.23         2.25 o                         
  -5   9  10         16.23         15.24         0.94 o                         
  -4   9  10        112.85        111.67        10.15 o                         
  -3   9  10         71.74         69.97         3.35 o                         
  -2   9  10        155.24        166.68         4.73 o                         
  -1   9  10        100.93        102.38         2.60 o                         
   0   9  10        187.09        195.26         4.77 o                         
   1   9  10        110.52        105.67         4.45 o                         
   2   9  10        163.20        181.10         5.96 o                         
   3   9  10         63.97         62.26         2.23 o                         
   4   9  10        114.32        116.44         5.63 o                         
   5   9  10         12.86         11.75         0.99 o                         
  -3  10  10         15.52         17.07         1.15 o                         
  -2  10  10         94.90         87.85         2.55 o                         
  -1  10  10        128.07        125.93         2.80 o                         
   0  10  10         19.38         14.45         1.21 o                         
   1  10  10        122.25        127.35         3.62 o                         
   2  10  10        105.54         91.42         2.38 o                         
   3  10  10         25.49         19.90         2.80 o                         
   4  10  10         82.77         80.34         3.31 o                         
   1   0  11         12.49         10.71         0.86 o                         
   2   0  11         33.79         32.38         1.31 o                         
   3   0  11        144.16        134.18         2.92 o                         
   4   0  11         93.35         96.74         2.03 o                         
   5   0  11        539.85        552.92         8.60 o                         
   6   0  11        275.93        260.41         6.34 o                         
   7   0  11          3.80          3.59         0.79 o                         
   8   0  11        202.91        202.62         3.76 o                         
   9   0  11         22.34         16.58         0.99 o                         
  -9   1  11         23.63         24.81         1.58 o                         
  -8   1  11        128.87        127.04         4.45 o                         
  -7   1  11         48.12         45.89         1.61 o                         
  -6   1  11         37.66         34.78         1.50 o                         
  -5   1  11         66.38         69.29         2.01 o                         
  -4   1  11         21.55         24.16         1.13 o                         
  -3   1  11         78.31         88.55         2.30 o                         
  -2   1  11        134.66        140.04         2.41 o                         
  -1   1  11        314.47        321.02         4.04 o                         
   0   1  11        499.39        508.19         5.59 o                         
   1   1  11        325.41        330.25         4.63 o                         
   2   1  11        152.21        157.94         2.88 o                         
   3   1  11         46.54         52.28         1.68 o                         
   4   1  11         15.39         16.67         1.01 o                         
   5   1  11         91.73         93.14         2.54 o                         
   6   1  11         36.70         35.53         2.16 o                         
   7   1  11         44.05         41.84         1.81 o                         
   8   1  11        125.67        123.35         3.04 o                         
   9   1  11         16.78         17.53         0.99 o                         
  -9   2  11         11.51          7.45         1.96 o                         
  -8   2  11        327.47        347.37        19.34 o                         
  -7   2  11        184.76        190.67        11.12 o                         
  -6   2  11        162.35        172.43         5.78 o                         
  -5   2  11        156.33        163.95         5.30 o                         
  -4   2  11         76.62         83.22         2.14 o                         
  -3   2  11        184.61        193.87         3.31 o                         
  -2   2  11        245.65        246.26         3.90 o                         
  -1   2  11         27.98         28.19         1.13 o                         
   0   2  11        325.21        326.53         4.23 o                         
   1   2  11         26.51         26.21         1.28 o                         
   2   2  11        211.49        206.83         3.81 o                         
   3   2  11        195.86        195.37         4.00 o                         
   4   2  11        106.22        112.86         3.10 o                         
   5   2  11        151.14        151.41         6.77 o                         
   6   2  11        182.62        185.13         4.77 o                         
   7   2  11        180.20        187.37         4.55 o                         
   8   2  11        331.92        343.42         6.53 o                         
   9   2  11         10.49          7.05         1.70 o                         
  -9   3  11         55.77         52.46         2.06 o                         
  -8   3  11         38.84         46.70         2.49 o                         
  -7   3  11        193.92        207.77         8.49 o                         
  -6   3  11        507.54        585.44        12.48 o                         
  -5   3  11        250.10        260.66         8.92 o                         
  -4   3  11         99.17        100.76         2.81 o                         
  -3   3  11         28.63         33.62         1.29 o                         
  -2   3  11        229.84        241.89         3.56 o                         
  -1   3  11         61.07         62.50         1.55 o                         
   0   3  11        223.67        226.16         3.10 o                         
   1   3  11         56.22         55.62         1.56 o                         
   2   3  11        222.29        231.43         4.77 o                         
   3   3  11         52.91         56.31         2.17 o                         
   4   3  11         69.68         66.04         1.97 o                         
   5   3  11        246.06        257.05         5.98 o                         
   6   3  11        532.18        547.16         8.06 o                         
   7   3  11        231.68        227.14         5.87 o                         
   8   3  11         53.71         49.25         1.79 o                         
   9   3  11         41.89         36.32         1.62 o                         
  -9   4  11         10.53         11.18         1.47 o                         
  -8   4  11         36.65         40.62         2.87 o                         
  -7   4  11        173.65        198.77         5.53 o                         
  -6   4  11        434.12        508.39        15.38 o                         
  -5   4  11        201.85        239.37        18.15 o                         
  -4   4  11        275.25        298.25        10.20 o                         
  -3   4  11        431.33        454.33        17.31 o                         
  -2   4  11        151.28        161.22         2.62 o                         
  -1   4  11       1022.40       1048.06        12.14 o                         
   0   4  11         72.13         77.68         1.71 o                         
   1   4  11        961.41        977.58        11.17 o                         
   2   4  11        122.39        124.97         3.28 o                         
   3   4  11        471.12        471.93         6.76 o                         
   4   4  11        267.20        255.73         4.37 o                         
   5   4  11        194.80        182.99         3.55 o                         
   6   4  11        433.39        449.51        10.08 o                         
   7   4  11        168.42        150.61         4.35 o                         
   8   4  11         33.64         29.17         3.76 o                         
   9   4  11          5.92          5.17         0.93 o                         
  -8   5  11         22.99         22.12         1.94 o                         
  -7   5  11        204.81        224.20        11.80 o                         
  -6   5  11         59.27         73.14         8.78 o                         
  -5   5  11        124.61        140.23         8.64 o                         
  -4   5  11        196.01        206.19         8.73 o                         
  -3   5  11        227.41        228.00        10.97 o                         
  -2   5  11          5.16          5.62         1.14 o                         
  -1   5  11        220.37        222.40         4.54 o                         
   0   5  11         76.80         84.32         3.25 o                         
   1   5  11        209.25        204.86         4.42 o                         
   2   5  11          5.85          7.93         1.33 o                         
   3   5  11        248.02        236.30         4.75 o                         
   4   5  11        203.04        190.45         4.68 o                         
   5   5  11        113.56        112.99         3.26 o                         
   6   5  11         51.32         50.49         3.96 o                         
   7   5  11        216.22        208.12         7.51 o                         
   8   5  11         29.20         24.48         1.88 o                         
  -7   6  11         90.42        107.10         5.57 o                         
  -6   6  11         15.81         10.39         1.21 o                         
  -5   6  11         34.24         41.47         2.34 o                         
  -4   6  11        394.61        440.26         9.37 o                         
  -3   6  11        334.28        347.07        14.72 o                         
  -2   6  11        299.27        280.94        19.68 o                         
  -1   6  11        710.70        698.10        11.34 o                         
   0   6  11        867.93        852.20        13.15 o                         
   1   6  11        706.39        717.12        14.22 o                         
   2   6  11        337.99        323.38        10.47 o                         
   3   6  11        388.10        374.77        17.29 o                         
   4   6  11        339.69        332.35         9.98 o                         
   5   6  11         26.10         27.81         1.60 o                         
   6   6  11         16.17         12.82         0.95 o                         
   7   6  11         90.66        101.32         3.12 o                         
  -7   7  11         71.14         59.30         2.74 o                         
  -6   7  11         49.34         51.09         1.68 o                         
  -5   7  11         68.58         76.78         2.33 o                         
  -4   7  11          1.65          2.16         0.90 o                         
  -3   7  11         23.52         22.62         1.33 o                         
  -2   7  11         61.70         60.86         2.56 o                         
  -1   7  11         15.63         18.11         1.28 o                         
   0   7  11          0.08          0.89         0.83 o                         
   1   7  11         16.76         18.95         1.33 o                         
   2   7  11         60.21         50.40         2.61 o                         
   3   7  11         18.46         19.60         1.82 o                         
   4   7  11          2.03          3.43         0.84 o                         
   5   7  11         65.87         57.81         2.52 o                         
   6   7  11         50.79         50.58         3.94 o                         
   7   7  11         74.62         67.62        10.08 o                         
  -6   8  11         11.44         12.35         1.19 o                         
  -5   8  11        235.53        238.49         7.57 o                         
  -4   8  11        194.97        200.19        13.89 o                         
  -3   8  11        235.35        273.44         4.88 o                         
  -2   8  11        130.77        134.44         3.91 o                         
  -1   8  11        304.29        319.85        12.32 o                         
   0   8  11        214.40        217.34         8.60 o                         
   1   8  11        285.18        262.31         5.79 o                         
   2   8  11        126.36        118.13         3.23 o                         
   3   8  11        236.63        239.43         4.95 o                         
   4   8  11        175.07        179.97         3.27 o                         
   5   8  11        254.24        234.84         4.38 o                         
   6   8  11          6.97          8.01         1.01 o                         
  -4   9  11         16.68         14.10         2.12 o                         
  -3   9  11         10.13          9.15         0.85 o                         
  -2   9  11         10.44         11.93         0.88 o                         
  -1   9  11        150.09        150.35         4.15 o                         
   0   9  11         13.53         13.41         0.86 o                         
   1   9  11        148.84        125.38         5.51 o                         
   2   9  11          7.74          7.17         0.66 o                         
   3   9  11          9.75          8.11         1.07 o                         
   4   9  11         18.33         15.03         1.07 o                         
  -1  10  11        109.01         95.88         3.55 o                         
   0  10  11         39.02         27.56         1.37 o                         
   1  10  11        103.74         82.96         2.38 o                         
   0   0  12        787.84        816.02        12.81 o                         
   1   0  12        321.96        353.43         4.49 o                         
   2   0  12       1130.58       1162.41        10.03 o                         
   3   0  12         85.67         86.86         1.83 o                         
   4   0  12        408.73        449.78         5.18 o                         
   5   0  12        273.44        264.11         4.23 o                         
   6   0  12        330.42        337.89         9.24 o                         
   7   0  12         25.99         30.25         2.16 o                         
   8   0  12          4.90          5.38         1.08 o                         
   9   0  12         45.55         38.06         2.40 o                         
  -9   1  12          8.43          7.91         1.16 o                         
  -8   1  12         62.01         65.27         2.78 o                         
  -7   1  12         53.29         55.35         3.31 o                         
  -6   1  12         83.08         81.94         4.08 o                         
  -5   1  12        165.23        169.08         3.34 o                         
  -4   1  12        493.38        515.81         6.02 o                         
  -3   1  12         65.40         65.89         1.78 o                         
  -2   1  12         13.93         17.03         1.02 o                         
  -1   1  12         15.47         16.67         0.97 o                         
   0   1  12         12.10         15.56         1.03 o                         
   1   1  12         19.65         20.64         1.19 o                         
   2   1  12         10.14         12.61         0.94 o                         
   3   1  12         68.62         69.37         1.78 o                         
   4   1  12        465.82        488.33         6.19 o                         
   5   1  12        163.31        163.06         5.35 o                         
   6   1  12         93.36         86.70         4.20 o                         
   7   1  12         49.87         46.06         1.83 o                         
   8   1  12         66.42         55.78         4.56 o                         
   9   1  12          9.06          7.41         1.05 o                         
  -8   2  12         15.23         15.10         1.48 o                         
  -7   2  12        169.53        193.78         4.34 o                         
  -6   2  12         49.97         50.11         2.37 o                         
  -5   2  12        522.48        567.94        15.51 o                         
  -4   2  12         41.11         45.57         1.60 o                         
  -3   2  12        308.42        339.50         5.11 o                         
  -2   2  12        628.09        674.67         6.48 o                         
  -1   2  12        136.17        146.92         2.36 o                         
   0   2  12        183.68        206.75         3.16 o                         
   1   2  12        126.48        137.64         2.78 o                         
   2   2  12        692.61        725.44         8.28 o                         
   3   2  12        254.03        269.07         4.22 o                         
   4   2  12         27.06         27.15         1.53 o                         
   5   2  12        539.81        586.26         9.93 o                         
   6   2  12         67.90         63.35         3.33 o                         
   7   2  12        191.82        204.15         5.56 o                         
   8   2  12         17.40         14.47         0.82 o                         
  -8   3  12         40.50         33.99         1.37 o                         
  -7   3  12         31.00         41.91         1.88 o                         
  -6   3  12        260.90        302.85         6.58 o                         
  -5   3  12        141.29        150.88         6.45 o                         
  -4   3  12        290.79        310.50         7.84 o                         
  -3   3  12        292.83        306.37         4.74 o                         
  -2   3  12        522.49        555.63         8.06 o                         
  -1   3  12         24.42         25.72         1.19 o                         
   0   3  12         24.30         26.14         1.11 o                         
   1   3  12         23.94         25.62         1.41 o                         
   2   3  12        485.39        501.94         9.69 o                         
   3   3  12        298.99        292.56         4.91 o                         
   4   3  12        354.36        366.37         5.71 o                         
   5   3  12        146.37        152.09         3.23 o                         
   6   3  12        238.94        241.68         3.59 o                         
   7   3  12         43.47         42.20         1.46 o                         
   8   3  12         36.69         24.99         2.29 o                         
  -8   4  12        142.16        135.26         4.42 o                         
  -7   4  12        241.18        315.05        10.25 o                         
  -6   4  12         67.48         75.99         8.04 o                         
  -5   4  12        111.83        120.28         7.82 o                         
  -4   4  12         48.65         53.27         2.62 o                         
  -3   4  12        109.87        123.89         3.67 o                         
  -2   4  12         14.80         16.35         1.20 o                         
  -1   4  12         83.05         79.95         2.04 o                         
   0   4  12        122.21        124.67         2.56 o                         
   1   4  12         70.16         67.14         2.25 o                         
   2   4  12         18.64         19.31         1.29 o                         
   3   4  12        109.71        121.32         2.87 o                         
   4   4  12         50.75         49.52         1.77 o                         
   5   4  12        125.11        125.86         2.75 o                         
   6   4  12         73.09         62.30         2.03 o                         
   7   4  12        263.29        212.07         4.68 o                         
   8   4  12        134.94        131.43         4.46 o                         
  -7   5  12         35.70         33.83         1.63 o                         
  -6   5  12        107.55        115.39         4.97 o                         
  -5   5  12        199.55        218.89         5.50 o                         
  -4   5  12        195.75        209.17         9.98 o                         
  -3   5  12        147.55        153.39         4.08 o                         
  -2   5  12        293.73        264.52         7.15 o                         
  -1   5  12        325.17        311.13         8.20 o                         
   0   5  12         20.57         22.33         1.80 o                         
   1   5  12        273.62        284.51         7.85 o                         
   2   5  12        317.14        308.04         5.53 o                         
   3   5  12        184.12        184.90         4.44 o                         
   4   5  12        154.39        149.46        11.37 o                         
   5   5  12        206.97        191.78        20.00 o                         
   6   5  12        120.34        114.77         3.57 o                         
   7   5  12         24.77         18.27         1.72 o                         
  -6   6  12         52.23         56.72         2.95 o                         
  -5   6  12         34.26         35.15         1.37 o                         
  -4   6  12        140.96        165.58         4.88 o                         
  -3   6  12          1.23          2.84         0.89 o                         
  -2   6  12         33.32         28.49         2.06 o                         
  -1   6  12         73.55         71.04         3.33 o                         
   0   6  12        183.62        186.95         5.66 o                         
   1   6  12         67.89         67.35         3.27 o                         
   2   6  12         30.00         30.76         1.58 o                         
   3   6  12          1.08          1.75         0.75 o                         
   4   6  12        142.01        143.90         7.34 o                         
   5   6  12         37.11         33.29         1.50 o                         
   6   6  12         51.95         49.61         1.69 o                         
  -5   7  12        153.16        157.46         2.95 o                         
  -4   7  12         95.80         98.68         3.65 o                         
  -3   7  12        130.49        145.73         4.75 o                         
  -2   7  12         83.87         94.58         3.35 o                         
  -1   7  12         99.04        112.98         9.23 o                         
   0   7  12         31.63         25.72         1.61 o                         
   1   7  12         91.97         87.26         3.35 o                         
   2   7  12        107.70        109.36         3.78 o                         
   3   7  12        125.06        129.80         3.96 o                         
   4   7  12         86.86         70.79         2.48 o                         
   5   7  12        142.74        111.64         4.08 o                         
  -4   8  12         43.48         32.05         2.27 o                         
  -3   8  12         10.14         13.41         0.89 o                         
  -2   8  12         41.81         41.67         1.34 o                         
  -1   8  12         71.22         79.93         1.98 o                         
   0   8  12          1.93          2.87         0.50 o                         
   1   8  12         59.99         57.35         3.29 o                         
   2   8  12         42.76         39.39         1.28 o                         
   3   8  12          8.75         11.47         0.93 o                         
   4   8  12         43.76         35.77         1.59 o                         
  -1   9  12         78.00         76.28         3.26 o                         
   0   9  12        102.39        113.72         4.25 o                         
   1   9  12         78.91         66.28         4.39 o                         
   2   9  12         47.92         34.47         2.13 o                         
   1   0  13         67.70         74.61         1.84 o                         
   2   0  13        143.14        163.72         2.53 o                         
   3   0  13         12.52         10.95         0.83 o                         
   4   0  13        369.27        388.29         5.66 o                         
   5   0  13        132.57        143.95         2.73 o                         
   6   0  13        180.59        186.76         6.14 o                         
   7   0  13        191.89        212.13         5.17 o                         
   8   0  13         88.48         75.82         2.32 o                         
  -8   1  13         90.27         81.60         3.00 o                         
  -7   1  13         44.88         49.55         1.91 o                         
  -6   1  13         99.31         86.90         7.46 o                         
  -5   1  13         29.56         32.67         1.85 o                         
  -4   1  13         94.65         90.00         2.43 o                         
  -3   1  13        211.72        223.15         3.45 o                         
  -2   1  13         46.36         52.53         1.70 o                         
  -1   1  13        506.99        538.35         6.42 o                         
   0   1  13         36.20         43.46         1.74 o                         
   1   1  13        587.40        625.06         7.74 o                         
   2   1  13         53.54         59.60         1.74 o                         
   3   1  13        199.86        207.42         2.99 o                         
   4   1  13        100.72        100.33         2.39 o                         
   5   1  13         17.72         20.05         1.21 o                         
   6   1  13        101.68         83.63         2.27 o                         
   7   1  13         40.10         39.23         2.11 o                         
   8   1  13         95.97         67.44         3.03 o                         
  -7   2  13        233.38        250.29         4.50 o                         
  -6   2  13          4.79          8.14         0.68 o                         
  -5   2  13         92.92        108.28         3.58 o                         
  -4   2  13        111.80        129.19         3.69 o                         
  -3   2  13         82.62         93.59         2.15 o                         
  -2   2  13         81.99         88.48         2.20 o                         
  -1   2  13        153.47        172.00         2.92 o                         
   0   2  13        113.24        123.64         2.45 o                         
   1   2  13        168.53        186.53         3.89 o                         
   2   2  13         86.54         93.76         2.27 o                         
   3   2  13         80.32         88.90         2.11 o                         
   4   2  13        110.47        123.97         2.63 o                         
   5   2  13         73.80         84.05         2.22 o                         
   6   2  13          2.13          3.39         0.54 o                         
   7   2  13        201.86        198.85         3.88 o                         
  -7   3  13          8.85          7.60         0.73 o                         
  -6   3  13        216.20        241.50         4.56 o                         
  -5   3  13         20.97         22.10         1.66 o                         
  -4   3  13        209.61        211.85         6.95 o                         
  -3   3  13         41.70         48.74         1.85 o                         
  -2   3  13        125.58        134.08         2.97 o                         
  -1   3  13         49.75         56.37         1.57 o                         
   0   3  13          0.73          2.33         0.57 o                         
   1   3  13         38.63         43.70         1.61 o                         
   2   3  13        149.74        153.57         4.27 o                         
   3   3  13         29.44         35.65         1.57 o                         
   4   3  13        189.82        193.67         3.69 o                         
   5   3  13         24.79         25.11         1.08 o                         
   6   3  13        192.75        199.42         5.95 o                         
   7   3  13          9.75          7.02         1.16 o                         
  -7   4  13         55.78         42.38         2.23 o                         
  -6   4  13         10.30          6.56         1.42 o                         
  -5   4  13        134.03        127.14         5.66 o                         
  -4   4  13         34.50         30.04         1.57 o                         
  -3   4  13          4.92          4.58         0.80 o                         
  -2   4  13        255.07        258.35         5.42 o                         
  -1   4  13         64.87         61.27         1.95 o                         
   0   4  13        100.60        108.65         4.30 o                         
   1   4  13         87.64         86.33         3.10 o                         
   2   4  13        262.39        254.26         8.77 o                         
   3   4  13          3.68          4.15         1.20 o                         
   4   4  13         22.80         22.61         1.49 o                         
   5   4  13        136.56        133.58         3.24 o                         
   6   4  13          6.15          4.85         0.83 o                         
   7   4  13         50.94         39.76         2.22 o                         
  -6   5  13          6.67          6.74         0.83 o                         
  -5   5  13          6.67          7.81         0.86 o                         
  -4   5  13          4.79          5.72         0.94 o                         
  -3   5  13          2.57          3.19         0.85 o                         
  -2   5  13        462.80        448.67        12.01 o                         
  -1   5  13         19.22         18.09         1.46 o                         
   0   5  13          6.42          5.33         1.33 o                         
   1   5  13         20.15         22.38         1.61 o                         
   2   5  13        463.45        477.13        11.77 o                         
   3   5  13          5.06          4.95         1.05 o                         
   4   5  13          1.52          3.61         1.09 o                         
   5   5  13          5.44          4.95         1.22 o                         
   6   5  13          5.13          2.84         0.91 o                         
  -5   6  13         23.79         20.60         1.22 o                         
  -4   6  13        137.63        149.60         3.81 o                         
  -3   6  13         13.39         16.54         1.04 o                         
  -2   6  13        241.59        260.03         5.99 o                         
  -1   6  13         77.51         77.38         2.98 o                         
   0   6  13        235.49        241.75         4.92 o                         
   1   6  13         76.79         73.28         2.12 o                         
   2   6  13        193.95        188.08         5.13 o                         
   3   6  13         12.22         15.57         1.54 o                         
   4   6  13        119.84        120.65         4.98 o                         
   5   6  13         20.51         16.96         0.95 o                         
  -4   7  13          6.08          5.58         0.72 o                         
  -3   7  13        193.90        188.46         4.18 o                         
  -2   7  13         37.24         42.38         1.59 o                         
  -1   7  13         55.53         55.96         1.62 o                         
   0   7  13          2.59          3.53         0.59 o                         
   1   7  13         47.94         45.52         1.64 o                         
   2   7  13         31.37         31.87         1.76 o                         
   3   7  13        186.47        154.02         7.91 o                         
   4   7  13          7.74          5.97         0.99 o                         
  -2   8  13        143.66         97.85         3.69 o                         
  -1   8  13          3.64          2.95         0.71 o                         
   0   8  13        105.13         79.55         2.38 o                         
   1   8  13          1.71          1.75         0.49 o                         
   2   8  13        152.15        126.44         4.11 o                         
   0   0  14        361.24        367.10         6.18 o                         
   1   0  14        150.67        157.34         2.81 o                         
   2   0  14        229.18        242.27         3.30 o                         
   3   0  14         31.47         26.74         1.01 o                         
   4   0  14          5.71          7.91         0.72 o                         
   5   0  14        496.21        511.67        20.88 o                         
   6   0  14         15.45         18.34         1.47 o                         
  -6   1  14         57.95         45.75         3.66 o                         
  -5   1  14        122.69        116.43         2.86 o                         
  -4   1  14         31.35         31.71         1.41 o                         
  -3   1  14        118.76        119.02         2.89 o                         
  -2   1  14        130.34        143.16         2.54 o                         
  -1   1  14        114.09        120.64         2.39 o                         
   0   1  14          0.71          1.34         0.83 o                         
   1   1  14        121.13        131.05         2.72 o                         
   2   1  14        119.21        132.45         2.32 o                         
   3   1  14        114.35        121.24         2.26 o                         
   4   1  14         24.92         28.26         1.26 o                         
   5   1  14        146.93        153.52         4.64 o                         
   6   1  14         49.18         42.01         2.10 o                         
  -6   2  14         21.50         19.35         1.02 o                         
  -5   2  14          3.34          2.29         0.70 o                         
  -4   2  14         37.49         39.01         1.70 o                         
  -3   2  14         25.69         26.64         0.97 o                         
  -2   2  14         66.70         64.65         1.82 o                         
  -1   2  14         74.11         75.35         1.83 o                         
   0   2  14          1.41          1.86         0.83 o                         
   1   2  14         71.30         71.83         1.94 o                         
   2   2  14         75.72         75.75         1.92 o                         
   3   2  14         15.44         16.82         0.86 o                         
   4   2  14         41.67         44.02         1.47 o                         
   5   2  14          1.62          2.16         0.63 o                         
   6   2  14         19.51         15.52         2.06 o                         
  -6   3  14          6.74          5.32         0.95 o                         
  -5   3  14         68.48         69.77         6.54 o                         
  -4   3  14         51.39         50.43         2.53 o                         
  -3   3  14         73.62         71.20         2.61 o                         
  -2   3  14        125.19        133.88         4.82 o                         
  -1   3  14         57.25         63.27         2.47 o                         
   0   3  14        387.85        408.14         6.29 o                         
   1   3  14         53.73         56.84         2.45 o                         
   2   3  14        109.86        114.46         3.13 o                         
   3   3  14         72.52         70.13         2.07 o                         
   4   3  14         54.34         55.09         1.74 o                         
   5   3  14         66.35         66.21         1.99 o                         
  -5   4  14         59.59         52.52         5.48 o                         
  -4   4  14         23.99         19.00         1.23 o                         
  -3   4  14        134.57        122.97         6.23 o                         
  -2   4  14         11.69         14.65         1.15 o                         
  -1   4  14         86.46         89.13         3.46 o                         
   0   4  14         12.46         12.51         1.02 o                         
   1   4  14         82.48         89.45         4.70 o                         
   2   4  14          9.78         12.44         1.41 o                         
   3   4  14        144.72        153.63         4.31 o                         
   4   4  14         24.89         28.81         1.42 o                         
   5   4  14         63.20         53.28         4.94 o                         
  -4   5  14         58.82         51.79         1.93 o                         
  -3   5  14         35.71         28.60         1.31 o                         
  -2   5  14        102.61         99.26         3.08 o                         
  -1   5  14         18.77         19.64         1.06 o                         
   0   5  14          7.66          7.34         0.77 o                         
   1   5  14         10.99         10.60         0.76 o                         
   2   5  14         98.44         93.80         3.61 o                         
   3   5  14         38.93         33.46         1.70 o                         
   4   5  14         60.20         46.61         2.60 o                         
  -3   6  14         17.71         11.98         1.59 o                         
  -2   6  14        162.63        145.46         9.51 o                         
  -1   6  14         67.84         60.12         1.83 o                         
   0   6  14          5.57          8.24         0.63 o                         
   1   6  14         73.21         72.24         3.07 o                         
   2   6  14        158.05        146.33         5.89 o                         
   3   6  14         15.35         12.38         0.76 o                         
   0   7  14        128.35         94.70         3.51 o                         
   1   0  15         12.18         13.41         0.92 o                         
   2   0  15        185.29        198.22         3.22 o                         
   3   0  15         32.66         29.20         1.49 o                         
   4   0  15        476.36        501.11        33.78 o                         
   5   0  15          0.51          0.77         0.78 o                         
  -5   1  15         25.17         20.25         1.62 o                         
  -4   1  15         26.26         26.09         3.28 o                         
  -3   1  15         47.10         45.42         2.43 o                         
  -2   1  15         79.87         80.27         1.61 o                         
  -1   1  15         40.81         39.30         1.26 o                         
   0   1  15         29.83         30.68         1.28 o                         
   1   1  15         48.85         49.28         1.95 o                         
   2   1  15         81.84         82.67         1.94 o                         
   3   1  15         40.64         39.70         1.78 o                         
   4   1  15         30.14         29.39         3.06 o                         
   5   1  15         23.72         16.90         1.50 o                         
  -4   2  15        202.79        198.95         6.20 o                         
  -3   2  15        181.54        177.56         9.18 o                         
  -2   2  15         12.88         12.20         1.06 o                         
  -1   2  15         32.47         35.33         2.08 o                         
   0   2  15          1.05          0.67         0.65 o                         
   1   2  15         30.32         34.05         1.60 o                         
   2   2  15         15.26         14.90         1.07 o                         
   3   2  15        178.52        179.65         3.61 o                         
   4   2  15        215.92        189.75        17.47 o                         
  -4   3  15         20.76         19.76         1.58 o                         
  -3   3  15         36.22         28.33         1.26 o                         
  -2   3  15        249.04        240.36         5.27 o                         
  -1   3  15         52.24         48.22         1.95 o                         
   0   3  15        103.04        106.87         2.12 o                         
   1   3  15         46.60         41.99         1.47 o                         
   2   3  15        250.21        244.90         5.20 o                         
   3   3  15         36.10         31.80         1.36 o                         
   4   3  15         29.77         24.16         1.69 o                         
  -3   4  15         18.16         13.36         1.34 o                         
  -2   4  15         49.80         51.11         1.92 o                         
  -1   4  15         82.88         79.00         2.41 o                         
   0   4  15          0.11          0.97         0.49 o                         
   1   4  15         85.84         81.56         2.65 o                         
   2   4  15         56.91         55.74         1.71 o                         
   3   4  15         25.51         19.31         1.67 o                         
  -1   5  15         52.94         46.29         2.35 o                         
   0   5  15          9.30          7.42         0.76 o                         
   1   5  15         44.53         37.57         1.22 o                         
   2   5  15        246.97        196.39         5.40 o                         
   0   0  16        215.79        199.46         6.13 o                         
   1   0  16         57.12         45.50         2.32 o                         
   2   0  16         19.15         17.34         1.61 o                         
  -2   1  16         58.33         48.38         2.49 o                         
  -1   1  16         91.46         80.18         2.47 o                         
   0   1  16          8.09          7.00         0.81 o                         
   1   1  16         93.58         78.49         2.29 o                         
   2   1  16         49.46         37.38         2.32 o                         
  -1   2  16         95.96         80.44         2.32 o                         
   0   2  16         31.59         28.49         1.96 o                         
   1   2  16        102.99         80.39         1.85 o                         
                                                                                
